# Supplementary material for: Determining resident microbial community members and their correlations with geochemistry in a serpentinizing spring
Source: Front Microbiol. 2023 Jun 15;14:1182497. doi: 10.3389/fmicb.2023.1182497 (PMC10308030; doi:10.3389/fmicb.2023.1182497)
Supplement: Supplementary file 1 [file Data_Sheet_1.xlsx]

## Sheet: Vector lengths of ASVs in RDA
Taxon	Relative abundance Vector Value		Taxon	Counts Vector Value
Izimaplasma sp. A	0.128653		Izimaplasma sp. A	18008.8
Tindallia sp. A	0.0929322		Tindallia sp. A	13238.7
Tyzzerella sp.	0.0218016		Tyzzerella sp.	3241.91
Tindallia sp. B	0.0170846		Tindallia sp. B	2993.14
Halomonas sp. A	0.0164718		Halomonas sp. A	2246.63
Halomonas sp. B	0.0152662		Halomonas sp. B	2032.3
Thioalkalimicrobium sp. A	0.0133603		Thioalkalimicrobium sp. A	1536.75
Rhodobaculum sp. A	0.0110961		Rhodobaculum sp. A	1503.01
Paracoccus sp. A	0.0106315		Tindallia sp. C	1213.11
Tindallia sp. C	0.00977671		Paracoccus sp. A	1103.63
Planomicrobium sp.	0.0091651		Planomicrobium sp.	1006.23
Rhodobaca sp.	0.00857279		Rhodobaca sp.	941.459
Planococcus sp. A	0.00732568		Planococcus sp. A	894.637
Alkalimonas	0.00724395		Lactobacillus	879.244
Lactobacillus	0.00634508		Alkalimonas	775.699
Halomonas sp. C	0.00568746		Terrisporobacter	765.995
Terrisporobacter	0.00549346		Gammaproteobacteria Incertae Sedis sp.	739.648
Gammaproteobacteria Incertae Sedis sp.	0.00548596		Marinilactibacillus sp.	654.53
Marinilactibacillus sp.	0.00498926		Rhodobacteraceae sp. A	564.722
Rhodobacteraceae sp. A	0.00494926		Thioalkalimicrobium sp. B	550.453
Thioalkalimicrobium sp. B	0.0046091		Halomonas sp. C	538.994
Kocuria sp.	0.00454618		Chloroplast A	517.155
Dethiobacter	0.00448149		Candidatus Brocadia	497.226
Woeseia	0.00415841		Dethiobacter	485.708
Chloroplast A	0.00396822		Kocuria sp.	474.071
Candidatus Brocadia	0.0035569		SBR1031 Order	444.609
Tindallia Family	0.00325835		Woeseia	428.925
Tindallia sp. D	0.00322044		Tindallia sp. D	424.412
SBR1031 Order	0.00318569		Tindallia Family	399.363
Anaerobacillus sp. A	0.00313087		Halolactibacillus sp.	373.134
Nesterenkonia sp.	0.00303928		Alkalibacterium sp.	364.705
Alkalibacterium sp.	0.00298083		Anaerobacillus sp. A	361.973
Roseinatronobacter sp.	0.00285859		Roseinatronobacter sp.	358.538
Nocardioides	0.00283272		Nesterenkonia sp.	335.184
Dietzia sp.	0.00272855		Nocardioides	323.221
Izimaplasma sp. B	0.00261782		Dietzia sp.	311.246
Halolactibacillus sp.	0.00261299		Izimaplasma sp. B	309.752
Wenzhouxiangella sp.	0.00252658		Stenotrophomonas	302.504
Microbacteriaceae Family	0.00246867		BSV26 Family	291.804
Corynebacterium	0.00245998		Clostridium sensu stricto 11	276.495
Salipaludibacillus sp.	0.00245358		Salipaludibacillus sp.	274.128
Nitriliruptoraceae sp.	0.00238842		Corynebacterium	262.061
Stenotrophomonas	0.00230889		Anaerolineaceae Family	258.906
Desulfobulbaceae Family	0.00224854		Tindallia sp. E	237.911
Devosia sp. A	0.00216111		Wenzhouxiangella sp.	236.493
BSV26 Family	0.00209327		Desulfobulbaceae Family	232.667
Frondihabitans	0.00208877		Nitriliruptoraceae sp.	231.669
Unknown Family Family	0.00204331		Klebsiella sp.	230.507
Clostridium sensu stricto 11	0.00200212		Microbacteriaceae Family	222.327
Rhodobacteraceae sp. C	0.00199216		Tindallia sp. F	218.361
Anaerolineaceae Family	0.00188132		Unknown Family Family	214.619
Chloroplast Order	0.00187563		Devosia sp. A	214.068
Flavobacterium	0.00187218		Frondihabitans	208.975
Rhodoferax	0.00184487		Lactococcus	205.007
Tindallia sp. E	0.00181666		Planococcus sp. B	203.405
Sulfurimonas sp.	0.00172047		Peptostreptococcaceae sp. A	202.975
Peptostreptococcaceae sp. A	0.00170759		Bacteria Kingdom	197.644
Planococcus sp. B	0.00168136		Rhodobacteraceae sp. C	197.601
Tindallia sp. F	0.0016711		Chloroplast Order	197.43
Hydrogenophaga	0.00166434		PHOS-HE36 Family	196.254
Klebsiella sp.	0.00165489		Rhodoferax	195.621
Dethiobacter sp. A	0.0016022		Dethiobacter sp. A	193.19
Pedobacter	0.00148414		Sulfurimonas sp.	179.579
Galbitalea sp.	0.0014703		Flavobacterium	173.512
Lactococcus	0.0014625		Desulfurivibrio sp.	167.734
Devosia	0.00141123		Alkalicoccus sp.	166.495
Alkalicoccus sp.	0.00140512		Clostridium sensu stricto 9	161.142
Bacteria Kingdom	0.00140331		Halothiobacillaceae Family	155.964
PHOS-HE36 Family	0.00140068		Cupriavidus	150.398
Actinotalea	0.00132866		Chloroplast B	150.225
Luteolibacter	0.00132506		Hydrogenophaga	149.092
B2M28 Order	0.00131369		Aliidiomarina	144.659
Desulfurivibrio sp.	0.00125822		Galbitalea sp.	141.976
Sva1033 Order	0.00125194		Devosia	141.331
Anaerobacillus	0.00125135		Anaerobacillus	138.632
Halothiobacillaceae Family	0.00119151		Shewanella	137.328
Cutibacterium	0.0011856		B2M28 Order	135.517
Aliidiomarina	0.00117433		Actinotalea	135.153
Clostridium sensu stricto 9	0.00116587		Pedobacter	134.65
Comamonadaceae Family	0.00114786		Sva1033 Order	130.563
Rhodobacteraceae sp. B	0.00111932		Smithella	130.314
Subgroup 10	0.00110177		Ignavibacterium	129.861
Cupriavidus	0.00110165		Sphingomonas	123.871
Sphingomonas	0.00108575		Halothiobacillus	123.034
Chloroplast B	0.00108408		Luteolibacter	120.488
Chelativorans	0.00107859		Anaerolinea	117.887
Georgenia	0.0010367		Bacillaceae Family	116.648
Bacillaceae Family	0.001023		ML635J-40 aquatic group Family	114.851
Shewanella	0.0010198		Rhodobacteraceae sp. B	114.746
Arenimonas	0.00101754		Subgroup 10	114.116
Sva0081 sediment group	0.00100992		Georgenia	111.581
Methylocella	0.00100395		Limnobacter	110.106
ML635J-40 aquatic group Family	0.00100078		Denitratisoma	109.477
Brevundimonas	0.000999647		Syntrophomonas	107.39
Rhodobacteraceae Family	0.000984653		Chelativorans	107.053
Smithella	0.00098188		SJA-15 Order	104.301
Gammaproteobacteria Class	0.000974442		Comamonadaceae Family	104.242
Syntrophobacterales Order	0.000962883		Sva0081 sediment group	103.486
Devosia sp. B	0.000958772		Rhodobacteraceae Family	102.791
Halothiobacillus	0.000940688		Cutibacterium	102.675
Ignavibacterium	0.00092196		Sinobaca sp.	100.356
Anaerolinea	0.000896484		Candidatus Udaeobacter	99.8405
Serinicoccus	0.000848553		Aliidiomarina sp.	99.398
Sinobaca sp.	0.00083781		Methylocella	99.2667
Halomonas sp. D	0.000836727		Gammaproteobacteria Class	99.1334
Syntrophomonas	0.00081643		Syntrophobacterales Order	98.4986
Caulobacter	0.000811161		Halomonas sp. D	98.4496
Rhodobacteraceae sp. D	0.000808759		Brevundimonas	98.0097
SJA-15 Order	0.000792519		Clostridium sensu stricto 13	97.1319
Denitratisoma	0.000791591		Arenimonas	96.9754
Limnobacter	0.000789315		Xanthobacteraceae Family	93.9395
Variovorax	0.000759567		Serinicoccus	89.4578
Aliidiomarina sp.	0.000756616		RBG-13-54-9 Order	89.0722
Ferrimonas	0.000751903		Devosia sp. B	88.7174
Clostridium sensu stricto 13	0.000744535		Clostridium sensu stricto 1	88.6545
Candidatus Udaeobacter	0.000740559		Propioniciclava	88.0458
Gven-F17 Family	0.000737648		Faecalibacterium	87.3536
Bosea sp.	0.000733524		Dethiobacter sp. B	86.8352
Paenisporosarcina	0.000726671		Kapabacteriales Order	85.7061
Dethiobacter sp. B	0.000726139		Rhodobacteraceae sp. D	82.9971
Xanthobacteraceae Family	0.000709884		Geobacteraceae Family	81.9154
Paracoccus sp. B	0.000685604		Paenisporosarcina	79.599
Lysobacter	0.00068047		Ferrimonas	79.4578
Marmoricola	0.000670901		Gven-F17 Family	77.583
Faecalibacterium	0.000666682		Gaiellales Order	77.4932
Aureimonas	0.000663486		Mycobacterium	76.7338
Mycobacterium	0.000658458		Caulobacter	76.5594
Paenibacillus	0.000651562		Paenibacillus	75.3552
Propioniciclava	0.000651558		Marmoricola	75.1424
RBG-13-54-9 Order	0.000636168		Desulfobacterota Phylum	71.4177
Conexibacter	0.000634018		IMCC26256 Order	70.9849
Clostridium sensu stricto 1	0.000626474		Conexibacter	70.7817
Geobacteraceae Family	0.000621145		Paracoccus sp. B	69.751
Kapabacteriales Order	0.000613651		Bosea sp.	68.6374
Sandaracinaceae Family	0.00060738		Variovorax	68.1234
Subgroup 22 Class	0.000606087		Lysobacter	66.9024
Demequina sp.	0.000601933		Thioalkalivibrio sp.	64.9188
Gemmobacter	0.000600478		67-14 Family	64.5304
Actinomarinales Order	0.000597676		Wenzhouxiangella	64.5051
Gaiellales Order	0.00058468		Aureimonas	64.0376
0319-6G20 Order	0.000580736		Syntrophobacter	63.6626
67-14 Family	0.000569378		Sandaracinaceae Family	62.8399
Sphingobacteriaceae Family	0.000567717		Subgroup 22 Class	62.2165
Balneolaceae Family	0.000560237		Actinomarinales Order	61.977
Wenzhouxiangella	0.000557036		0319-6G20 Order	61.3563
Legionella	0.000554014		Balneolaceae Family	60.7804
Truepera sp.	0.000539491		Demequina sp.	58.6969
Halioglobus	0.00053406		Legionella	58.6049
Nitrincola	0.000522169		Knoellia	58.124
Ralstonia sp.	0.000516879		Gemmobacter	58.1086
Halieaceae Family	0.000516646		Truepera sp.	57.3772
IMCC26256 Order	0.000515256		Nitrincola	57.3394
ML635J-40 aquatic group	0.000513642		Pseudomonas sp. A	57.2529
Polaromonas	0.000511745		Exiguobacterium	55.8148
Desulfobacterota Phylum	0.000510932		Halioglobus	55.729
IMCC26207	0.000505967		Ralstonia sp.	55.2245
Bradymonadaceae Family	0.000505324		Vicinamibacterales Order	53.7202
Nakamurella	0.000493552		Halieaceae Family	53.2813
Cyclobacteriaceae Family	0.000485024		Psychrobacter	53.0792
Allorhizobium-Neorhizobium-Pararhizobium-Rhizobium	0.000483345		Cyanobacteriia Class	52.6867
Syntrophobacter	0.000482972		Mameliella	52.5622
Knoellia	0.000482965		ML635J-40 aquatic group	51.8716
Mameliella	0.000482572		Salipaludibacillus	51.8643
Methylobacterium-Methylorubrum	0.000476944		Sphingobacteriaceae Family	51.1982
Rhizobacter	0.000473903		Desulfobulbus	50.9292
Thioalkalivibrio sp.	0.000467052		IMCC26207	50.9219
Sulfuricurvum	0.000463236		JGI-0000079-D21	50.5793
Euzebyaceae Family	0.000461432		Cyclobacteriaceae Family	50.1939
Cyanobacteriia Class	0.000453941		Bradymonadaceae Family	50.1523
Aliihoeflea	0.000449197		Methylobacterium-Methylorubrum	50.13
Thermodesulfovibrionia Class	0.000445707		Rhizobacter	49.6692
Subgroup 23	0.000442454		Nakamurella	49.4423
Actibacter	0.000442366		Acidobacteriales Order	49.3787
Salipaludibacillus	0.000442269		Paraliobacillus	49.1454
SRB2 Family	0.000437894		Sulfuricurvum	48.4318
Sanguibacter	0.000431272		Aquabacterium	48.3518
Vicinamibacterales Order	0.000429352		Sanguibacter	48.1444
Microtrichales Order	0.000428133		Microtrichales Order	47.7756
Mitochondria Family	0.000425275		Mitochondria Family	47.308
Pseudomonas sp. A	0.000419399		Polaromonas	47.1836
Turicibacter	0.000415749		Euzebyaceae Family	47.0101
Parahaliea	0.000412707		Dechloromonas	46.583
Roseomonas	0.000410308		Actibacter	46.5798
Methylovirgula	0.000407083		Subgroup 23	46.317
Anaerococcus Family	0.000404936		Allorhizobium-Neorhizobium-Pararhizobium-Rhizobium	46.2547
BD2-11 terrestrial group Class	0.000402476		Aliihoeflea	46.1863
Ornithinibacter	0.000400675		Allobacillus sp.	45.9089
Methylorosula	0.000397005		Pseudomonas	45.9072
Exiguobacterium	0.000396274		Thermodesulfovibrionia Class	45.7606
Methylocystis	0.000395425		Dyella	45.2658
NB1-j Phylum	0.000389011		Streptomyces	45.1632
Microbacterium	0.000388689		Turicibacter	45.0977
Saprospiraceae Family	0.000384043		SRB2 Family	44.9452
JGI-0000079-D21	0.000383417		Saprospiraceae Family	44.2112
Psychrobacter	0.000382897		Ornithinibacter	44.1495
KI89A clade Order	0.000380422		Bacteroidetes vadinHA17 Family	44.0969
Cellvibrio	0.000378131		Bifidobacterium	43.5486
Patulibacter	0.000377927		Parahaliea	43.4584
Streptomyces	0.000376764		Gemmatimonadaceae Family	43.2738
Thiothrix	0.000375594		Bradyrhizobium	43.1116
Thermomonas	0.000375245		Anaerocolumna	42.5394
Desulfobulbus	0.000373524		Anaerococcus Family	42.1728
Acidobacteriales Order	0.000370688		BD2-11 terrestrial group Class	41.7585
Bifidobacterium	0.000368627		Spirochaeta sp.	41.4706
Aquabacterium	0.000368437		Cellvibrio	41.265
Finegoldia sp.	0.000367656		Bellilinea	40.9999
Solirubrobacteraceae Family	0.000367394		Methylocystis	40.8288
Kiloniellaceae Family	0.00036698		Solirubrobacteraceae Family	40.7358
Defluviimonas sp.	0.000364054		Methylovirgula	40.7138
Pseudomonas	0.000360145		NB1-j Phylum	40.6872
Hyphomonas	0.000359463		Kocuria	40.0396
Bradyrhizobium	0.000358099		Enterococcus sp.	39.7891
Kocuria	0.000354561		Alkalibacterium	39.6918
Paraliobacillus	0.000354131		Dechlorosoma	39.579
PAUC43f marine benthic group Class	0.000352957		Hydrogenedensaceae Family	39.4714
Bacillales Order	0.000350902		Methylorosula	39.345
Dechloromonas	0.000344199		KI89A clade Order	39.2347
Actinomycetospora	0.000341888		Actinomycetospora	39.1611
Chryseoglobus	0.000339913		Bacillales Order	39.0855
Hydrogenedensaceae Family	0.000337366		Patulibacter	38.6623
Alkalibacterium	0.000337285		Finegoldia sp.	38.5655
Bacteroidetes vadinHA17 Family	0.000334778		Hyphomonas	38.5341
Dyella	0.000331642		Roseomonas	38.3556
Gemmatimonadaceae Family	0.000328105		Kiloniellaceae Family	38.2694
Spirochaeta sp.	0.000327305		Defluviimonas sp.	38.1729
Novosphingobium	0.000326528		Clostridiaceae Family	38.1265
AT-s2-59 Order	0.000325791		Thiothrix	38.0223
Acidimicrobiia Class	0.000324452		Bacillus	37.8726
Anaerocolumna	0.000324324		Solirubrobacter	37.5085
Bacillus	0.000323466		Peptostreptococcaceae sp. B	37.1491
Peptostreptococcaceae sp. B	0.000323287		Thermomonas	37.0662
Proteinivoracales sp.	0.000319922		Brooklawnia	36.9247
Enterococcus sp.	0.000317817		Proteinivoracales sp.	36.7842
Allobacillus sp.	0.000317503		Roseibaca sp.	36.7144
Solirubrobacter	0.000316194		PAUC43f marine benthic group Class	36.4969
Sva0485 Phylum	0.000313623		Planococcaceae Family	36.2253
Roseibaca sp.	0.000312785		Lysinibacillus	35.8701
Bellilinea	0.000312774		Microbacterium	35.4909
Peptostreptococcaceae Family	0.00031205		Methylibium	35.326
Blautia	0.000309861		Blastococcus	35.1868
Rhodobacter	0.000308872		Jatrophihabitans	34.8671
Iamia	0.000305706		Xanthobacteraceae sp.	34.8532
Lysinibacillus	0.000304287		Novosphingobium	34.8433
Desulfocapsaceae Family	0.000304143		Tindallia sp. G	34.6941
Methylibium	0.000303935		Bacteroides	34.5185
Hyphomicrobium	0.000303786		Ramlibacter	34.245
Dechlorosoma	0.000302334		Chryseoglobus	34.1487
Limnochordia Class	0.000301102		AT-s2-59 Order	33.8143
Blastococcus	0.000297808		Iamia	33.7396
Muribaculaceae Family	0.000295135		KD4-96 Class	33.3107
Tindallia sp. G	0.000294996		WOR-1 Phylum	32.8786
Massilia sp. A	0.000294647		Blastococcus sp.	32.7968
Nitriliruptoraceae Family	0.00029442		Blautia	32.6523
Ramlibacter	0.000294005		Halospina	32.3175
Bosea	0.000293589		Subgroup 2 Order	32.2277
Thiogranum	0.000290742		Desulfonatronum	32.0335
Jatrophihabitans	0.000290645		Muribaculaceae Family	32.0301
Bacteroidetes BD2-2 Family	0.000289134		SJA-28 Class	32.0293
Xanthobacteraceae sp.	0.000287776		Desulfocapsaceae Family	32.0124
Altererythrobacter	0.000284612		Limnochordia Class	31.9534
Blastococcus sp.	0.000281829		Sva0485 Phylum	31.91
Sphingorhabdus	0.000279096		Acidimicrobiia Class	31.7989
Clostridiaceae Family	0.00027894		Hyphomicrobium	31.6096
Egicoccus	0.000277214		Rhodobacter	31.4358
Desulfonatronum	0.000276756		JG30-KF-CM45 Family	31.4013
Brooklawnia	0.000276474		Nitriliruptoraceae Family	31.0085
1174-901-12	0.00027366		Thiogranum	30.3775
Mesorhizobium	0.000273652		1174-901-12	29.9968
Sphingomonas sp.	0.000271924		Frankiales Order	29.6506
Rhabdobacter	0.000268137		Massilia sp. A	29.435
Rathayibacter	0.000264783		Bacteroidetes BD2-2 Family	29.3757
Bacteroides	0.000261669		Ferribacterium	29.1426
Rhizorhapis	0.00026028		Caldilineaceae Family	29.103
Rheinheimera	0.000256331		Thermoanaerobaculum	28.505
Salinarimonas	0.000253955		Latescibacterota Phylum	28.3682
Planococcaceae Family	0.000252146		Peptostreptococcaceae Family	28.2969
Woeseiaceae Family	0.000251653		Longilinea	28.2439
WOR-1 Phylum	0.000250307		Methanosaeta	28.2038
Aeromicrobium	0.000249213		Nocardiopsis	28.0964
Oxalicibacterium	0.000248198		Rhodococcus	27.8696
Frankiales Order	0.000248053		Bosea	27.7934
Latescibacterota Phylum	0.000246954		Altererythrobacter	27.77
KD4-96 Class	0.000246276		Sphingorhabdus	27.7157
Pseudoxanthobacter	0.000245591		Clostridium sensu stricto 12	27.5811
UBA10353 marine group Order	0.00024467		Salinarimonas	27.4038
BD7-8 Order	0.000244212		Egicoccus	27.3678
Halospina	0.000244194		Sphingomonas sp.	27.2004
Rhodobacteraceae sp. E	0.00024235		Rhizorhapis	27.1207
Defluviimonas	0.000242033		Kineosporia	27.0515
Subgroup 2 Order	0.00024063		Rathayibacter	26.8096
Pseudactinotalea	0.000239528		Mesorhizobium	26.7394
Nocardiopsis	0.000238931		Woeseiaceae Family	26.3812
Gaiella sp.	0.00023687		Psychrobacillus	26.1985
SJA-28 Class	0.000233815		Pseudomonas sp. C	26.1138
Rhodobaculum sp. B	0.00023356		Aeromicrobium	25.9533
Aminobacter	0.000233377		Gaiella sp.	25.8981
Pseudomonas sp. C	0.000233228		UBA10353 marine group Order	25.4028
Rhodococcus	0.000232006		Syntrophorhabdus	25.3159
JG30-KF-CM45 Family	0.000230388		Pseudactinotalea	25.3035
Psychrobacillus	0.000226794		BD7-8 Order	25.1792
Peptostreptococcales-Tissierellales Order	0.000226475		Pleomorphomonas	25.1607
Streptomycetaceae Family	0.000223328		Vicinamibacteraceae Family	24.968
Aquimonas	0.000218578		Rheinheimera	24.8563
Longilinea	0.000215186		Izimaplasma	24.7568
Paeniglutamicibacter	0.000214884		Aquimonas	24.7183
Ferribacterium	0.00021464		Rhabdobacter	24.7127
Methanosaeta	0.000213429		Rhodobacteraceae sp. E	24.4666
Vicinamibacteraceae Family	0.000212872		Defluviimonas	24.4261
Nitrolancea	0.000211823		Paeniglutamicibacter	24.3953
ML310M-34	0.000210906		Peptostreptococcales-Tissierellales Order	24.273
Alkaliphilus Family	0.000210247		Streptomycetaceae Family	24.0923
Caldilineaceae Family	0.000209097		Sericytochromatia Class	23.9656
Tardiphaga	0.000208179		JG36-GS-52 Order	23.9212
Tabrizicola	0.000207713		Oxalicibacterium	23.3036
Chungangia	0.000205659		Nitrolancea	23.2554
Thiohalophilus	0.000205004		Alkaliphilus Family	23.1907
Thermoanaerobaculum	0.000204602		Rhodobaculum sp. B	23.1737
Thioalkalimicrobium	0.000202679		Chungangia	22.9597
Desulfopila	0.00020252		Pseudoxanthobacter	22.6969
Methylomonas	0.000201731		ML310M-34	22.571
Clostridium sensu stricto 12	0.000200606		Proteiniclasticum	22.4228
Lunatimonas	0.000200582		Azoarcus	22.3647
Polymorphobacter	0.000198474		Propionibacteriaceae Family	21.9829
Thiobacillus	0.000198162		Tardiphaga	21.7722
Azoarcus	0.000196505		Aminobacter	21.5943
Erwinia	0.000195766		RB41	21.2341
Ilumatobacter	0.000195307		Desulfopila	21.1864
Amnibacterium	0.000195171		Thiohalophilus	21.1638
Hoeflea	0.000194535		Alphaproteobacteria Class	21.1398
Pleomorphomonas	0.000191889		Ilumatobacter	21.0227
Kineosporia	0.000190964		Thiobacillus	20.7878
Chthoniobacter	0.000190685		Lunatimonas	20.7384
Proteiniclasticum	0.00018909		Thioalkalimicrobium	20.6058
Aurantimonas	0.000187165		Erwinia	20.5127
Syntrophorhabdus	0.000185771		Methylomonas	20.335
Schekmanbacteria Phylum	0.000183344		Nesterenkonia	20.2534
Alphaproteobacteria Class	0.000183137		Pelagibacterium	20.2289
Izimaplasma	0.000182913		Gaiella	20.0792
Nesterenkonia	0.000182266		Amnibacterium	19.8646
Nitrospira	0.000181728		Acetoanaerobium	19.6997
Pseudomonas sp. B	0.000180349		Tabrizicola	19.6923
Pelagibacterium	0.00017962		Pseudomonas sp. B	19.6438
Subgroup 21 Class	0.000179194		Pseudolabrys	19.6306
OM60(NOR5) clade	0.000179136		Subgroup 21 Class	19.4208
Yoonia-Loktanella	0.00017818		Schekmanbacteria Phylum	19.2893
Rhodothermaceae Family	0.000178056		Hoeflea	19.2794
Nocardia	0.000176906		Ornithinimicrobium	19.235
Subgroup 26 Class	0.000176546		Nitrospira	19.1796
Sericytochromatia Class	0.000176326		Yoonia-Loktanella	19.0626
Pseudolabrys	0.000175799		Methylobacterium-Methylorubrum sp.	19.0024
Ornithinimicrobium	0.000175379		OM60(NOR5) clade	18.8381
JG36-GS-52 Order	0.000171588		Macrococcus	18.7612
Citricoccus	0.00017025		Arthrobacter	18.6972
Rhodobacteraceae sp. F	0.000168502		Nocardia	18.4982
Methylobacterium-Methylorubrum sp.	0.000166712		Subgroup 26 Class	18.3943
Desulfatiglans	0.000165469		Rhodobacteraceae sp. F	18.3249
Methylomonadaceae Family	0.000165423		Rhodothermaceae Family	18.3102
Bauldia	0.000165223		MB-A2-108 Class	18.2455
Macrococcus	0.000164757		Carnobacterium sp.	18.212
Mycetocola	0.000164662		Citricoccus	18.0705
Pedosphaeraceae Family	0.000162323		Polymorphobacter	18.0436
vadinHA49 Class	0.00016197		Aurantimonas	17.8502
Propionibacteriaceae Family	0.000161101		Advenella	17.6429
Subgroup 17 Order	0.000159898		Desulfatiglans	17.6015
RB41	0.000158347		Subgroup 17 Order	17.3011
Carnobacterium sp.	0.000157136		Haliangium	17.1973
Pseudorhizobium	0.000155479		Chthoniobacter	17.1543
Sphingobium	0.000153197		Burkholderia-Caballeronia-Paraburkholderia	17.0207
Gaiella	0.000153114		vadinHA49 Class	16.9872
Cellvibrionaceae Family	0.00015298		ADurb.Bin063-1	16.9019
Paludisphaera	0.000152014		Syntrophus	16.8778
Pseudohongiella	0.000151185		Truepera	16.6827
C1-B045	0.000149011		Desulfosporosinus	16.5994
Asticcacaulis	0.000148001		Acidibacter	16.525
Massilia sp. B	0.000147226		Methylomonadaceae Family	16.4743
BD1-7 clade	0.00014552		Mycetocola	16.4003
Inhella	0.000145143		Pedosphaeraceae Family	16.2387
Sva0996 marine group	0.000144019		Cellvibrionaceae Family	16.098
Friedmanniella	0.000143943		C1-B045	16.0588
Faecalibaculum	0.000142681		Microvirga sp.	16.0421
Larkinella	0.000142227		Duganella	15.9961
Microvirga sp.	0.00014179		Tropicimonas	15.8897
Pseudorhodoplanes	0.00014147		Faecalibaculum	15.8769
Fluviicola	0.000141364		Pseudohongiella	15.8598
Duganella	0.000140676		Bauldia	15.7852
Pedomicrobium	0.000140332		Pseudorhizobium	15.6086
Methyloceanibacter	0.000140255		Cloacimonadaceae Family	15.497
Acetoanaerobium	0.000140222		MND1	15.4797
Candidatus Xiphinematobacter	0.00013997		Inhella	15.2757
Haliea	0.000139676		Pseudonocardia	15.24
Actinobacteria Class	0.000138129		Friedmanniella	15.2012
Lacunisphaera	0.000138087		Lacunisphaera	15.1574
Arthrobacter	0.000137969		Streptococcus	15.1522
Roseibacterium	0.000136962		Pseudorhodoplanes	15.0593
Phycicoccus	0.000136852		Sva0996 marine group	14.959
Anaerosporobacter	0.000136354		Sphingobium	14.9436
MB-A2-108 Class	0.000136271		Massilia	14.9103
Hirschia	0.000136077		Yaniella	14.7873
OM190 Class	0.000135894		Actinobacteria Class	14.7607
Clostridia Class	0.00013551		Anditalea	14.7257
Streptococcus	0.000134927		Clostridia Class	14.6984
Gemmata	0.000134529		Pedomicrobium	14.6976
Sphingomonadaceae Family	0.000132981		Phycicoccus	14.6917
Lutimonas	0.00013247		BD1-7 clade	14.6437
Yaniella	0.000131447		Massilia sp. B	14.6251
Pseudorhodoferax	0.000130905		Roseibacterium	14.5928
Haliangium	0.000130883		Paenibacillaceae Family	14.5902
Peptoniphilus Family	0.000130768		Methyloceanibacter	14.588
Methylovulum	0.000129739		OM190 Class	14.5555
Anditalea	0.000129502		Asticcacaulis	14.5094
Dethiobacteraceae Family	0.000128906		Fluviicola	14.4418
Leptolyngbyaceae Family	0.000127678		Rhodocyclaceae Family	14.3755
SM2D12 Family	0.000127428		Hirschia	14.3746
ADurb.Bin063-1	0.000127016		Nitrososphaeraceae Family	14.3217
CL500-29 marine group	0.000126901		Haliea	14.3199
Cereibacter	0.000126223		Leptolinea	14.2502
Burkholderia-Caballeronia-Paraburkholderia	0.000125906		Burkholderiales Order	14.2485
Verrucomicrobiaceae Family	0.000125801		Propionibacterium	14.1653
Acidibacter	0.000125094		Paludisphaera	14.1385
Blastomonas	0.000125026		Christensenellaceae R-7 group	14.0534
Pseudonocardia	0.000124924		Methanobacterium	14.002
Candidatus Ovatusbacter	0.000124525		Asinibacterium	13.9929
Desulfosporosinus	0.000124502		Rhodoplanes	13.9689
Paenibacillaceae Family	0.000124254		Peptoniphilus Family	13.92
Syntrophus	0.000124114		Sphingomonadaceae Family	13.885
Rhodoplanes	0.000123871		Lutimonas	13.8114
Parviterribacter	0.000122491		Anaerosporobacter	13.769
Advenella	0.000122098		[Eubacterium] xylanophilum group	13.7459
Planktotalea	0.00012189		Fusibacter	13.6921
Geothermobacter Family	0.000121626		Modestobacter	13.5929
MND1	0.000120374		Aquamicrobium	13.5895
Sporichthyaceae Family	0.000119677		Blastomonas	13.5702
Methylocapsa	0.000119663		SM2D12 Family	13.5307
Microvirga	0.000119511		Microvirga	13.5277
Modestobacter	0.000119504		Methylovulum	13.4532
Burkholderiales Order	0.000118822		Leptolyngbyaceae Family	13.4025
Belliella	0.000118565		Parviterribacter	13.3619
Dyadobacter	0.000118249		Ilumatobacteraceae Family	13.3482
Vibrio	0.000117682		Candidatus Xiphinematobacter	13.3381
Truepera	0.000117622		Dethiobacteraceae Family	13.2686
Ornithinicoccus	0.000117617		Cereibacter	13.158
Cloacimonadaceae Family	0.000117452		Larkinella	13.1339
Thiotrichaceae Family	0.000116984		CL500-29 marine group	12.9149
Thermodesulfovibrio	0.000116828		Sporichthyaceae Family	12.9086
Jonesia	0.000116409		BD2-11 terrestrial group	12.8875
Fusibacter	0.000116218		Belliella	12.704
Arcticibacter	0.000116049		Methylocapsa	12.6989
Ilumatobacteraceae Family	0.000115915		Auricoccus-Abyssicoccus	12.6939
Qipengyuania	0.000114899		Jonesia	12.5967
Bdellovibrio	0.000113833		Subgroup 5 Class	12.575
BD2-11 terrestrial group	0.000113566		Rhodobaculum	12.5553
Auricoccus-Abyssicoccus	0.000112148		Sporomusaceae Family	12.5262
Tropicimonas	0.000111504		Spirochaetaceae Family	12.5129
Rhizobiaceae Family	0.000110215		Erysipelothrix	12.5118
Nitrososphaeraceae Family	0.000109691		Dyadobacter	12.5116
Sediminibacterium	0.000109462		Dialister	12.4708
B108 Order	0.000109136		Gemmata	12.4589
Devosiaceae Family	0.000109123		Planktotalea	12.4339
Leptolinea	0.000108506		Geothermobacter Family	12.3562
Methylotenera	0.000108161		Ornithinicoccus	12.3525
Plantibacter	0.000107956		Dorea	12.0997
Flavimaricola	0.000107429		Vibrio	12.0978
Peredibacter	0.000107413		Rhodanobacteraceae Family	11.9619
Methanobacteriaceae Family	0.000107047		Thermodesulfovibrio	11.9341
[Eubacterium] xylanophilum group	0.000106857		Thiotrichaceae Family	11.8628
Massilia	0.000106467		Ellin6067	11.833
Christensenellaceae R-7 group	0.000106281		Bdellovibrio	11.7653
YC-ZSS-LKJ147	0.000105474		B108 Order	11.7458
Robiginitalea	0.000104955		Verrucomicrobiaceae Family	11.7275
SAR324 clade(Marine group B) Phylum	0.000104536		Pseudorhodoferax	11.6162
Caldithrix	0.000104508		Lactivibrio	11.5676
Lutibacter	0.000104284		Methanobacteriaceae Family	11.4652
Rhodocyclaceae Family	0.000103517		Flavimaricola	11.4393
oc32	0.000103119		Sediminibacterium	11.4289
Parafrigoribacterium	0.000102978		SM1A02	11.4106
Propionibacterium	0.000102647		Candidatus Ovatusbacter	11.4083
Methanobacterium	0.000101634		Peredibacter	11.383
Rhizobiales Incertae Sedis Family	0.000100806		Qipengyuania	11.3564
Chelatococcus	0.000100235		Agathobacter	11.3298
Oligoflexales Order	9.93224e-05		Acidothermus	11.168
Candidatus Bacilloplasma	9.92716e-05		Chelatococcus	11.0656
JTB255 marine benthic group	9.87647e-05		Methylotenera	11.0203
Pirellulaceae Family	9.81693e-05		Acinetobacter	11.0075
Rhodobaculum	9.79903e-05		Rhizobiales Incertae Sedis Family	10.9847
Phenylobacterium	9.78927e-05		SAR324 clade(Marine group B) Phylum	10.9183
Aquamicrobium	9.74472e-05		Brachymonas	10.9167
Planktosalinus	9.6688e-05		Proteinivoracales Order	10.8544
Microlunatus	9.66857e-05		Thermoactinomyces	10.8185
Pseudopedobacter	9.61608e-05		Devosiaceae Family	10.7956
Dorea	9.59654e-05		Rhizobiaceae Family	10.7912
Yersiniaceae Family	9.59017e-05		Planktosalinus	10.7089
Deinococcus	9.5802e-05		Arcticibacter	10.6721
Candidatus Omnitrophus	9.57267e-05		Robiginitalea	10.6125
Proteinivoracales Order	9.45182e-05		Lutibacter	10.6071
Erysipelothrix	9.44494e-05		JG30-KF-AS9 Family	10.5806
Leucobacter	9.44423e-05		Candidatus Bacilloplasma	10.5608
Dialister	9.43667e-05		Ensifer	10.5512
Sporomusaceae Family	9.43472e-05		oc32	10.509
Polycyclovorans	9.41395e-05		BIrii41 Family	10.5063
Ellin6067	9.3855e-05		Caldithrix	10.5
Subgroup 5 Class	9.3475e-05		Deinococcus	10.477
Spirochaetaceae Family	9.30268e-05		Pirellulaceae Family	10.4344
Thermoactinomyces	9.27143e-05		Oligoflexales Order	10.3548
MSBL5	9.23796e-05		Microlunatus	10.3322
Asinibacterium	9.18014e-05		JTB255 marine benthic group	10.224
Calothrix KVSF5	9.1249e-05		MSBL5	10.2058
BIrii41 Family	9.11735e-05		Chthonomonadales Order	10.0573
Flavobacteriaceae Family	9.06605e-05		Parafrigoribacterium	9.99189
Acinetobacter	9.03669e-05		Aquipuribacter	9.96555
Reyranella	9.0134e-05		Candidatus Omnitrophus	9.94451
Agathobacter	8.9884e-05		Desulfitobacteriaceae Family	9.92979
Rhodanobacteraceae Family	8.9169e-05		Leucobacter	9.90967
Aquipuribacter	8.85955e-05		Yersiniaceae Family	9.90049
Erwiniaceae Family	8.80764e-05		Dokdonella	9.83239
Lactivibrio	8.79037e-05		Ardenticatenales Order	9.81408
Desulfocapsa	8.7689e-05		Reyranella	9.79635
Euzebya	8.71969e-05		Euzebya	9.77575
Persicirhabdus	8.71354e-05		YC-ZSS-LKJ147	9.75429
Wandonia	8.69618e-05		Gemmatimonas	9.74193
Pseudoxanthomonas	8.6815e-05		Plantibacter	9.72264
BD2-7 Family	8.63205e-05		Oxalobacteraceae Family	9.63771
Anaerostipes	8.58844e-05		Calothrix KVSF5	9.59599
Loktanella	8.52874e-05		Alishewanella	9.58981
Alkanindiges	8.42326e-05		Bryobacter	9.58692
Alishewanella	8.41142e-05		Rhodospirillales Order	9.5367
Nitriliruptor	8.40404e-05		Acetobacteraceae Family	9.51221
Acidothermus	8.39795e-05		Phenylobacterium	9.48558
CK06-06-Mud-MAS4B-21	8.34366e-05		Psychrobacter sp.	9.46097
Halomonadaceae Family	8.33311e-05		Halomonadaceae Family	9.35002
Parcubacteria Class	8.31767e-05		Halodurantibacterium	9.34643
Brachymonas	8.28563e-05		Nitriliruptor	9.25762
Acetobacteraceae Family	8.25044e-05		Prevotella	9.21676
Methyloglobulus	8.21487e-05		Desulfocapsa	9.20882
SM1A02	8.18593e-05		Kribbella	9.18303
Arcicella	8.16856e-05		Syntrophales Order	9.17959
env.OPS 17 Family	8.119e-05		Romboutsia	9.15997
Pir4 lineage	8.03424e-05		CK06-06-Mud-MAS4B-21	9.09763
Frankia	8.0154e-05		Anaerostipes	9.04862
JG30-KF-AS9 Family	8.00029e-05		Xylophilus	9.03682
Marinobacter	7.99757e-05		Pseudoxanthomonas	9.01251
Rhodospirillales Order	7.93077e-05		Flavobacteriaceae Family	8.99868
Romboutsia	7.90463e-05		Loktanella	8.95686
Oxalobacteraceae Family	7.84195e-05		Haloplasma	8.89797
Sporolactobacillus	7.77587e-05		Subgroup 7 Order	8.89131
Kineosporiaceae Family	7.77426e-05		Wandonia	8.87796
Gemmatimonas	7.76825e-05		Persicirhabdus	8.81944
Methylophaga	7.66029e-05		Desulfomicrobium	8.78644
Fenollaria Family	7.65366e-05		Pseudopedobacter	8.78464
Chamaesiphon PCC-7430	7.52759e-05		Parcubacteria Class	8.76099
Haloplasma	7.45406e-05		Arcicella	8.74857
Ensifer	7.42406e-05		Frankia	8.72006
Candidatus Megaira	7.36112e-05		Amnipila	8.69942
Desulfitobacteriaceae Family	7.3452e-05		Sporolactobacillus	8.69646
IS-44	7.33332e-05		BD2-7 Family	8.64884
Dokdonella	7.22223e-05		Desulfuribacillus	8.57909
Terrimicrobium	7.21351e-05		Syner-01	8.52733
Chthonomonadales Order	7.18389e-05		Alkanindiges	8.51365
Ardenticatenales Order	7.13403e-05		Chamaesiphon PCC-7430	8.49855
PB19 Order	7.08758e-05		env.OPS 17 Family	8.49762
Neorhizobium	7.06687e-05		Methyloglobulus	8.42028
Steroidobacter	7.05129e-05		Candidatus Solibacter	8.40972
Kribbella	7.0209e-05		TA06 Phylum	8.36069
Hungateiclostridiaceae Order	7.00842e-05		Polycyclovorans	8.31756
Bryobacter	6.98335e-05		Roseisolibacter	8.31709
Halodurantibacterium	6.9808e-05		Eubacteriaceae Family	8.30353
Prevotella	6.97772e-05		TK10 Class	8.2785
Psychrobacter sp.	6.96321e-05		Erwiniaceae Family	8.26727
Prosthecobacter	6.92371e-05		Methylophaga	8.22822
CCD24 Order	6.92303e-05		Neorhizobium	8.21716
Defluviicoccales Order	6.92018e-05		Pontibacter	8.20368
Perlucidibaca	6.86099e-05		Kineosporiaceae Family	8.17375
SC-I-84 Family	6.82949e-05		Pir4 lineage	8.12939
Longimicrobiaceae Family	6.82319e-05		Candidatus Collierbacteria Order	8.12209
Hydrogenispora Order	6.8183e-05		Aquisalimonas	8.10285
Syntrophales Order	6.81471e-05		Lachnoclostridium	8.0522
Xylophilus	6.81241e-05		Hungateiclostridiaceae Order	8.05048
MBNT15 Phylum	6.80989e-05		IS-44	8.01629
A0839 Family	6.77396e-05		Syntrophomonadaceae Family	8.00987
Eremococcus	6.6965e-05		Marinimicrobium	8.00914
Ferruginibacter	6.68893e-05		Fenollaria Family	8.00469
Anaerobacillus sp. B	6.68677e-05		Pseudaminobacter	7.98764
Amnipila	6.63694e-05		Subgroup 25 Class	7.93974
Desulfomicrobium	6.61368e-05		Nitrosomonas	7.93327
Alkalibacter	6.61246e-05		Hydrogenispora Order	7.92928
Subgroup 7 Order	6.59352e-05		Calditrichaceae Family	7.8622
Tundrisphaera	6.58998e-05		Anaerobacillus sp. B	7.8622
P3OB-42	6.57388e-05		Fimbriimonadales Order	7.85063
Rhizobiales Order	6.52539e-05		Paludibaculum Order	7.7882
Undibacterium	6.50612e-05		Marinobacter	7.70735
Pontibacter	6.49677e-05		Pelagibacterium sp.	7.69657
Xanthobacter	6.45416e-05		Eremococcus	7.68089
Desulfitispora	6.43188e-05		Candidatus Megaira	7.61759
Dietzia	6.38624e-05		Kitasatospora	7.60772
OM182 clade Order	6.3572e-05		Methyloligellaceae Family	7.53752
Pelagibacterium sp.	6.317e-05		Steroidobacter	7.53621
Desulfuribacillus	6.30537e-05		MBNT15 Phylum	7.53621
Skermanella sp.	6.26569e-05		AKYG1722 Family	7.51941
Thiohalorhabdaceae Family	6.26062e-05		Caenimonas	7.49941
Marinimicrobium	6.23151e-05		Longimicrobiaceae Family	7.46269
Candidatus Solibacter	6.222e-05		CCD24 Order	7.4335
TA06 Phylum	6.20691e-05		SC-I-84 Family	7.43244
Lachnoclostridium	6.17837e-05		Thiomonas	7.39458
TK10 Class	6.16196e-05		Allobaculum	7.29096
Roseisolibacter	6.14429e-05		Armatimonadota Phylum	7.16822
Syner-01	6.12531e-05		Terrimicrobium	7.15691
Luteimonas	6.09517e-05		Kineococcus	7.07693
Kytococcus	6.09283e-05		bacteriap25 Class	7.07302
Aquisalimonas	6.08744e-05		Desulfitispora	7.01495
Roseburia	6.08738e-05		Skermanella sp.	6.99831
Eubacteriaceae Family	6.07733e-05		A0839 Family	6.99237
Hyphomicrobiaceae Family	6.06312e-05		PB19 Order	6.94558
Pseudaminobacter	6.033e-05		Defluviicoccales Order	6.93248
Subgroup 25 Class	6.01404e-05		Kytococcus	6.90506
Syntrophomonadaceae Family	6.00732e-05		Dietzia	6.88614
Ruminiclostridium Family	6.00389e-05		P3OB-42	6.85565
Ercella Family	5.99165e-05		Rhizobiales Order	6.84729
Arcobacteraceae Family	5.98876e-05		Glutamicibacter	6.80821
Calditrichaceae Family	5.96335e-05		Roseburia	6.80386
Nordella	5.92893e-05		Ferruginibacter	6.79397
Persicitalea	5.89185e-05		A21b Family	6.78175
AKYH767 Family	5.88075e-05		Perlucidibaca	6.73349
Candidatus Collierbacteria Order	5.87507e-05		Oscillospiraceae Family	6.70349
Methylocella sp.	5.85537e-05		OM182 clade Order	6.7029
AKYG1722 Family	5.85083e-05		Ruminiclostridium Family	6.70083
Caenimonas	5.80917e-05		Sandaracinobacter	6.67157
Rickettsiaceae Family	5.78982e-05		Enterobacterales Order	6.63653
Methyloligellaceae Family	5.789e-05		Ercella Family	6.63295
Abditibacterium	5.77198e-05		Geothrix	6.62937
Fimbriimonadales Order	5.7586e-05		Rugosimonospora	6.60189
SS1-B-09-64 Order	5.74211e-05		Tundrisphaera	6.5977
Kitasatospora	5.72157e-05		Alkalibacter	6.58811
Kineococcus	5.71832e-05		Prosthecobacter	6.53177
Nitrosomonas	5.68145e-05		Undibacterium	6.49627
Paludibaculum Order	5.64844e-05		Glycocaulis	6.4667
AAP99	5.63553e-05		WCHB1-41	6.43115
Glycocaulis	5.61818e-05		Nordella	6.38334
Rokubacteriales Order	5.6055e-05		Thioalkalispira-Sulfurivermis	6.33704
Allobaculum	5.52505e-05		Chloroplast C	6.32049
Thiomonas	5.51295e-05		Lachnospiraceae Family	6.30014
WCHB1-41	5.51063e-05		Alcanivorax	6.30014
[Ruminococcus] gauvreauii group	5.48896e-05		Anaeromyxobacter	6.28852
R7C24 Order	5.48636e-05		Thiohalorhabdaceae Family	6.2731
Pseudorhodobacter	5.45696e-05		AKYH767 Family	6.26995
ZOR0006	5.45264e-05		Rokubacteriales Order	6.26427
Saccharimonadales Order	5.37531e-05		Hyphomicrobiaceae Family	6.25448
bacteriap25 Class	5.33396e-05		Propionicimonas	6.24088
Actinoallomurus	5.329e-05		Alicycliphilus	6.18809
Enterobacterales Order	5.31739e-05		Xanthomonadaceae Family	6.14547
Kaistia	5.29212e-05		Methylocella sp.	6.13195
Glutamicibacter	5.27362e-05		Caulobacteraceae Family	6.12905
IMCC26134	5.24682e-05		Puia	6.08016
NS11-12 marine group Family	5.21902e-05		SS1-B-09-64 Order	6.05606
Caldalkalibacillus	5.19889e-05		Rickettsiaceae Family	6.05084
Defluviicoccus	5.19596e-05		Actinoplanes	6.05018
Beijerinckiaceae Family	5.18688e-05		Xanthobacter	6.04398
Propionicimonas	5.17854e-05		Actinomycetaceae Family	6.03186
Sphaerotilus	5.1734e-05		R7C24 Order	6.02137
Armatimonadota Phylum	5.15549e-05		Zixibacteria Phylum	5.96929
Diplorickettsiaceae Family	5.1474e-05		ZOR0006	5.8279
Phreatobacter	5.14655e-05		Rubrobacter	5.79969
AqS1	5.13397e-05		Beijerinckiaceae Family	5.78638
Latescibacteraceae Family	5.10703e-05		Luteimonas	5.77476
Lachnospiraceae Family	5.10198e-05		Entotheonellaceae Family	5.76791
Oscillospiraceae Family	5.08484e-05		Abditibacterium	5.76037
Candidatus Nostocoida	5.08124e-05		ADurb.Bin118	5.75968
A21b Family	5.07469e-05		AAP99	5.7425
Sandaracinobacter	5.06876e-05		Noviherbaspirillum	5.72457
Natranaerovirga	5.0198e-05		Arsenicitalea	5.71767
Thalassotalea	5.00495e-05		[Ruminococcus] gauvreauii group	5.66174
Caulobacteraceae Family	5.00472e-05		Aetherobacter	5.64881
Klenkia	4.99737e-05		Candidatus Arthromitus	5.62005
Actinomyces	4.97342e-05		Arcobacteraceae Family	5.58371
Dermabacter	4.96664e-05		Fonticella	5.57982
Actinoplanes	4.95969e-05		Saccharimonadales Order	5.57769
Fonticella	4.91894e-05		Caldalkalibacillus	5.56208
Incertae Sedis	4.89088e-05		Diplorickettsiaceae Family	5.55319
Microtrichaceae Family	4.87932e-05		Streptosporangium	5.52608
Blfdi19 Order	4.87131e-05		Actinoallomurus	5.50386
Rugosimonospora	4.86425e-05		Fusicatenibacter	5.47903
Aetherobacter	4.83686e-05		Phreatobacter	5.47687
Rothia	4.81682e-05		Sphaerotilus	5.47398
Chloroplast C	4.81635e-05		Latescibacteraceae Family	5.44647
Candidatus Arthromitus	4.80669e-05		Pseudorhodobacter	5.43557
Noviherbaspirillum	4.7995e-05		Natranaerovirga	5.43412
Verruc-01	4.78579e-05		Actinomyces	5.41043
Rubrobacter	4.75849e-05		KF-JG30-B3 Family	5.40933
Geothrix	4.74814e-05		Aminicenantales Order	5.40129
cvE6 Family	4.71671e-05		Dermabacter	5.3914
Alcanivorax	4.67555e-05		NS11-12 marine group Family	5.37856
Streptosporangium	4.66284e-05		Microtrichaceae Family	5.32946
Xanthomonadaceae Family	4.65371e-05		Isosphaeraceae Family	5.29785
Anaeromyxobacter	4.64397e-05		AqS1	5.29412
Isosphaeraceae Family	4.63096e-05		Paludibacteraceae Family	5.28665
Zixibacteria Phylum	4.63089e-05		Incertae Sedis	5.25628
PLTA13 Order	4.60566e-05		Thalassotalea	5.24159
Thioalkalispira-Sulfurivermis	4.5767e-05		Endobacter	5.22611
Actinomycetaceae Family	4.56784e-05		Tumebacillus	5.17519
LCP-80	4.55852e-05		Synergistaceae Family	5.16372
Sutterellaceae Family	4.53391e-05		Kaistia	5.14032
Tumebacillus	4.51947e-05		cvE6 Family	5.13725
Puia	4.51897e-05		Rothia	5.10793
Acidiphilium	4.4813e-05		Persicitalea	5.10638
DEV007 Family	4.46071e-05		Coxiella	5.08854
Natronorubrum	4.45661e-05		Defluviicoccus	5.08116
R76-B128	4.41704e-05		Blfdi19 Order	5.06597
JCM 18997	4.41655e-05		Dongia	5.06246
Alicycliphilus	4.41457e-05		Candidatus Nostocoida	5.05425
Variibacter	4.40032e-05		Terrimonas	5.03466
[Eubacterium] hallii group	4.39915e-05		PLTA13 Order	5.03466
Fusicatenibacter	4.39599e-05		Spirochaeta	5.03466
Methylonatrum	4.38128e-05		JCM 18997	4.99842
Paludibacteraceae Family	4.36178e-05		Gemmataceae Family	4.92312
Brevibacterium	4.35634e-05		LCP-80	4.89777
ADurb.Bin118	4.35482e-05		Granulicella	4.89777
AT-s16 Order	4.35207e-05		Verruc-01	4.83768
Entotheonellaceae Family	4.33221e-05		Klenkia	4.81147
GOUTA6	4.31395e-05		Sphaerisporangium	4.8016
Niveispirillum	4.3058e-05		IMCC26134	4.77642
Iodobacter	4.28525e-05		Sutterellaceae Family	4.77187
SWB02	4.28305e-05		OPB41 Order	4.76234
Arsenicitalea	4.28284e-05		Methylonatrum	4.74779
P9X2b3D02 Class	4.27742e-05		SWB02	4.72358
Endobacter	4.27198e-05		R76-B128	4.69757
Aminicenantales Order	4.26804e-05		[Eubacterium] hallii group	4.68873
Lentimonas	4.26202e-05		Dermatophilaceae Family	4.68367
Crocinitomicaceae Family	4.25815e-05		BIyi10	4.67734
Sphaerisporangium	4.23571e-05		AT-s16 Order	4.66972
Cellvibrionales Order	4.15124e-05		P9X2b3D02 Class	4.66718
Aquicella	4.14911e-05		Acidiphilium	4.65149
Eudoraea	4.12728e-05		GOUTA6	4.64001
BIyi10	4.09799e-05		Methanoregula	4.61823
Dermatophilaceae Family	4.09739e-05		CI75cm.2.12	4.60666
Maritimimonas	4.06694e-05		DEV007 Family	4.58904
Chitinophagales Order	4.06612e-05		Natronorubrum	4.58085
Porphyrobacter	4.02412e-05		Micropepsaceae Family	4.55229
KF-JG30-B3 Family	4.01221e-05		Variibacter	4.52878
Bradymonadales Order	3.98892e-05		S0134 terrestrial group Class	4.52485
Fimbriimonadaceae Family	3.98327e-05		Brevibacterium	4.50077
SepB-3 Order	3.98083e-05		Lentimonas	4.48052
OPB41 Order	3.93342e-05		Bradymonadales Order	4.44776
Porticoccus	3.93307e-05		Thermogutta	4.4402
Synergistaceae Family	3.93141e-05		Anaerofustis	4.42594
Flectobacillus	3.91777e-05		Gemella	4.42594
Bacteriovoracaceae Family	3.90775e-05		Eudoraea	4.41924
Sphingopyxis	3.88706e-05		Fimbriimonadaceae Family	4.37383
Coxiella	3.85254e-05		Desulfuromusa Family	4.35618
Rickettsiales Order	3.83731e-05		Verticiella	4.35482
WCHB1-41 Order	3.80752e-05		RBG-16-49-21	4.35164
Spirochaeta	3.79568e-05		Sphingopyxis	4.34482
Micropepsaceae Family	3.78758e-05		Ktedonobacteraceae Family	4.34027
Dongia	3.78749e-05		Iodobacter	4.33207
Gemmataceae Family	3.77775e-05		Maritimimonas	4.30507
Gemella	3.77286e-05		Oscillibacter	4.2945
KD3-93 Family	3.77014e-05		SEEP-SRB1	4.23425
Terrabacter	3.76909e-05		Sporosarcina	4.23098
Geminicoccus	3.76418e-05		Terrabacter	4.23004
NS9 marine group Family	3.75499e-05		SepB-3 Order	4.20192
CCM19a Order	3.74445e-05		Tyzzerella	4.18495
Sporosarcina	3.72981e-05		Cellvibrionales Order	4.16934
Tyzzerella	3.72611e-05		Porphyrobacter	4.1608
Terrimonas	3.72533e-05		Propionivibrio	4.15605
Ktedonobacteraceae Family	3.7061e-05		Bacteriovoracaceae Family	4.13029
Desulfobacteria Class	3.68051e-05		Niveispirillum	4.1279
Propionigenium	3.64575e-05		Clostridia UCG-014 Order	4.09907
Caldicoprobacter	3.64367e-05		Chitinophagales Order	4.08893
Phascolarctobacterium	3.61782e-05		Porticoccus	4.08555
Draconibacterium	3.60538e-05		Phaselicystis	4.05203
Alkalitalea	3.53228e-05		Rickettsiales Order	4.00938
Lutispora Family	3.53218e-05		WCHB1-41 Order	3.99802
Methanoregula	3.52381e-05		Flectobacillus	3.96277
Cytophaga	3.51188e-05		Pelosinus	3.96177
4572-13 Family	3.49294e-05		Phascolarctobacterium	3.95678
Microscillaceae Family	3.48837e-05		Alkalitalea	3.93625
Azorhizobium	3.4823e-05		Aquicella	3.93072
FFCH16263 Order	3.46708e-05		Hymenobacter	3.90348
Omnitrophales Order	3.46529e-05		Parasutterella	3.89233
Hydrogenophilaceae Family	3.45202e-05		Methanomicrobiales Order	3.88012
Flavobacteriales Order	3.44373e-05		Microscillaceae Family	3.87553
SS1-B-02-17 Order	3.44094e-05		Caldicoprobacter	3.85303
Desulfatirhabdium	3.42978e-05		Propionigenium	3.84841
CI75cm.2.12	3.39232e-05		Desulfobacteria Class	3.84019
Limibaculum	3.38972e-05		KD3-93 Family	3.83091
Clostridia UCG-014 Order	3.38947e-05		Geminicoccus	3.82161
Alicyclobacillus	3.36346e-05		KF-JG30-C25 Order	3.77164
Verticiella	3.34472e-05		Chloroflexi Phylum	3.77164
Pelosinus	3.34249e-05		FFCH16263 Order	3.77164
Steroidobacteraceae Family	3.34175e-05		CCM19a Order	3.76115
Rhodospirillaceae Family	3.3175e-05		SS1-B-02-17 Order	3.75273
Anaerofustis	3.31631e-05		Acidaminobacter	3.74905
Micavibrionales Order	3.29046e-05		FCPU426 Phylum	3.74007
Polycladomyces	3.28614e-05		Crocinitomicaceae Family	3.70503
Granulicella	3.28353e-05		Cytophaga	3.70076
PeM15 Order	3.26907e-05		Draconibacterium	3.67074
Phaselicystis	3.26441e-05		Polycladomyces	3.66373
Desulfuromusa Family	3.25693e-05		Geodermatophilus	3.66157
Dinghuibacter	3.24899e-05		Omnitrophales Order	3.66157
Vermiphilaceae Family	3.24449e-05		WCHB1-02 Family	3.65347
S5-A14a	3.24428e-05		Azorhizobium	3.64914
S0134 terrestrial group Class	3.23002e-05		NS9 marine group Family	3.6486
Oscillibacter	3.22783e-05		Hydrogenophilaceae Family	3.62632
Psychroglaciecola	3.21063e-05		Alicyclobacillus	3.62359
RBG-16-49-21	3.19833e-05		Skermanella	3.6165
Vicinamibacter	3.18542e-05		Steroidobacteraceae Family	3.60446
SEEP-SRB1	3.18503e-05		Paludibacter	3.58576
Opitutales Order	3.16836e-05		UCG-002	3.57141
Hymenobacter	3.14603e-05		Dadabacteriales Order	3.56032
Spirosomaceae Family	3.13128e-05		4572-13 Family	3.5531
Propionivibrio	3.12999e-05		Flavobacteriales Order	3.55254
PS1 clade Family	3.10348e-05		Vicinamibacter	3.5347
Proteobacteria Phylum	3.09387e-05		Desulfovibrio	3.5117
Thermogutta	3.08959e-05		Lutispora Family	3.49816
Pajaroellobacter	3.08945e-05		Nonomuraea	3.4435
Gitt-GS-136 Class	3.08664e-05		Desulfatirhabdium	3.44063
Geodermatophilus	3.04474e-05		mle1-7	3.44063
Chromatiales Order	3.02353e-05		Dinghuibacter	3.42278
Chthoniobacterales Order	3.00308e-05		Solibacillus	3.41063
Schlesneria	2.99513e-05		S5-A14a	3.41063
Haloferula	2.97564e-05		Vermiphilaceae Family	3.40077
Parasutterella	2.93783e-05		UASB-TL25 Order	3.38738
Methanomicrobiales Order	2.91455e-05		PeM15 Order	3.36043
Sporolactobacillaceae Family	2.91182e-05		Pajaroellobacter	3.34392
LWQ8 Family	2.8825e-05		FukuN57	3.33327
Pigmentiphaga	2.86513e-05		Spirosomaceae Family	3.31663
Desulfovibrio	2.83486e-05		Limibaculum	3.31543
Skermanella	2.83305e-05		Rhodospirillaceae Family	3.31543
FCPU426 Phylum	2.82936e-05		Proteobacteria Phylum	3.3005
Mycoplasmataceae Family	2.80812e-05		Methanolinea	3.27465
KF-JG30-C25 Order	2.8067e-05		PS1 clade Family	3.2674
Acidaminobacter	2.80292e-05		Psychroglaciecola	3.21127
Chloroflexi Phylum	2.79022e-05		Campylobacterales Order	3.20388
WCHB1-02 Family	2.78192e-05		Chitinophagaceae Family	3.20141
Nonomuraea	2.77254e-05		Sporolactobacillaceae Family	3.19399
Actinobacteriota Phylum	2.73519e-05		Opitutales Order	3.17537
UCG-002	2.73301e-05		Schlesneria	3.16914
FukuN57	2.73275e-05		Micavibrionales Order	3.15727
Paracaedibacteraceae Family	2.72129e-05		Gitt-GS-136 Class	3.12329
Salinirepens	2.71455e-05		Haloferula	3.11061
Paludibacter	2.71122e-05		Myxococcaceae Family	3.06452
Solibacillus	2.67851e-05		Micromonosporaceae Family	3.05484
IheB3-7	2.63876e-05		Chromatiales Order	3.02885
Chryseobacterium	2.63361e-05		Pigmentiphaga	3.02885
Desulfitibacter	2.62365e-05		Actinobacteriota Phylum	3.02231
Murdochiella Family	2.59957e-05		Mycoplasmataceae Family	3.01839
mle1-7	2.5988e-05		LWQ8 Family	2.94549
Myxococcaceae Family	2.58517e-05		Chthoniobacterales Order	2.93001
Dethiosulfatibacter	2.57631e-05		Methylophilaceae Family	2.89677
FFCH9454 Family	2.57571e-05		Paracaedibacteraceae Family	2.88652
Dadabacteriales Order	2.51053e-05		Holdemanella	2.86522
Candidatus Lloydbacteria Order	2.50739e-05		Bilophila	2.8597
Methanolinea	2.49113e-05		Murdochiella Family	2.80668
Candidatus Amesbacteria Order	2.48286e-05		Desulfitibacter	2.80387
Cryomorphaceae Family	2.46791e-05		Anaerolineae Class	2.7869
SZB50 Order	2.4623e-05		SB-5 Family	2.77125
UASB-TL25 Order	2.44811e-05		Dactylosporangium	2.77125
Campylobacterales Order	2.44278e-05		Arcobacter	2.7469
Sporacetigenium	2.42816e-05		Salinirepens	2.74114
Ahniella	2.42748e-05		Cryomorphaceae Family	2.72958
Sporocytophaga	2.41017e-05		Thioalkalivibrio	2.70192
Eel-36e1D6 Family	2.39114e-05		Anaerosolibacter	2.70192
Methylophilaceae Family	2.36571e-05		Clostridium sensu stricto 3	2.68358
Chitinophagaceae Family	2.3645e-05		Dethiosulfatibacter	2.68358
Desulfosarcinaceae Family	2.34789e-05		IheB3-7	2.67103
TM7a	2.34284e-05		Candidatus Amesbacteria Order	2.66288
Aurantisolimonas	2.34125e-05		FFCH9454 Family	2.66288
Thioalkalivibrio	2.33148e-05		Candidatus Lloydbacteria Order	2.66213
Urania-1B-19 marine sediment group	2.32453e-05		Sporacetigenium	2.63677
DSSF69	2.31557e-05		Sporocytophaga	2.63677
Geminicoccaceae Family	2.3126e-05		JGI 0001001-H03	2.61041
Chthonobacter	2.30511e-05		Eel-36e1D6 Family	2.60207
Rubellimicrobium	2.29009e-05		Chthonobacter	2.60131
Holdemanella	2.28747e-05		Ruminococcaceae Family	2.56612
Micromonosporaceae Family	2.27883e-05		Rhodomicrobium	2.56227
OM27 clade	2.26097e-05		Desulfosarcinaceae Family	2.56227
Planctopirus	2.25409e-05		Candidatus Moranbacteria Order	2.53902
Ruminococcaceae Family	2.24381e-05		Ahniella	2.5281
Candidatus Berkiella	2.21534e-05		Occallatibacter	2.4903
Bilophila	2.16442e-05		Corallococcus	2.4903
Dactylosporangium	2.15953e-05		Ellin516	2.4903
possible genus 03	2.14822e-05		Enterorhabdus	2.48553
TRA3-20 Family	2.14262e-05		TM7a	2.46638
Millisia	2.13032e-05		Adhaeribacter	2.46557
SB-5 Family	2.11738e-05		Geminicoccaceae Family	2.45513
Anaerolineae Class	2.11332e-05		DSSF69	2.45352
Dielma	2.09586e-05		SZB50 Order	2.40471
Arcobacter	2.08899e-05		Chlamydiales Order	2.39152
Armatimonadales Order	2.08466e-05		Puniceicoccaceae Family	2.38324
Mobiluncus	2.08003e-05		Urania-1B-19 marine sediment group	2.38241
Subdoligranulum	2.06766e-05		Chryseobacterium	2.38241
Adhaeribacter	2.05765e-05		Candidatus Berkiella	2.3741
Motilibacter	2.04584e-05		Peptoclostridium	2.37244
44889 Order	2.04387e-05		Lachnospirales Order	2.33465
Lachnospirales Order	2.02098e-05		OM27 clade	2.33465
[Agitococcus] lubricus group	2.01169e-05		Pectobacteriaceae Family	2.32447
Puniceicoccaceae Family	2.00903e-05		possible genus 03	2.32447
Quadrisphaera	1.99896e-05		Mobiluncus	2.28935
Bacteriovorax	1.9823e-05		Acidobacteriae Class	2.28935
Clostridium sensu stricto 3	1.96161e-05		Quadrisphaera	2.2694
Anaerosolibacter	1.94849e-05		Rubellimicrobium	2.21475
Angustibacter	1.94123e-05		Millisia	2.21029
JGI 0001001-H03	1.93821e-05		Aurantisolimonas	2.20761
CMW-169 Family	1.92278e-05		Dielma	2.20761
Candidatus Moranbacteria Order	1.92161e-05		GKS98 freshwater group	2.20761
Oceanibaculum	1.90569e-05		Angustibacter	2.20761
Rufibacter	1.90263e-05		Motilibacter	2.19323
Rhodomicrobium	1.89884e-05		Roseiflexaceae Family	2.19323
Pectobacteriaceae Family	1.89594e-05		Subdoligranulum	2.1842
Gallicola Family	1.88841e-05		KCLunmb-38-53 Family	2.18058
Enterorhabdus	1.88568e-05		Micavibrionaceae Family	2.17877
Occallatibacter	1.8751e-05		44889 Order	2.16603
Ellin516	1.86933e-05		TRA3-20 Family	2.16603
Deinococcaceae Family	1.85898e-05		[Agitococcus] lubricus group	2.14955
Sandaracinus	1.84947e-05		Thalassobaculales Order	2.14955
Candidatus Jidaibacter Family	1.84846e-05		Planctopirus	2.0766
M55-D21 Order	1.83507e-05		Candidatus Woesebacteria Order	2.07183
Corallococcus	1.8342e-05		Candidatus Methanofastidiosum	2.0661
Aquisphaera	1.82783e-05		Thermoactinomycetaceae Family	2.03914
Silvanigrellaceae Family	1.82533e-05		Algoriphagus	2.03235
Cerasicoccus	1.80417e-05		Desulfomonile	2.02943
Candidatus Captivus	1.80248e-05		CMW-169 Family	2.01869
Chlamydiales Order	1.80069e-05		Bacteriovorax	2.01673
Candidatus Woesebacteria Order	1.79781e-05		Acidipila	2.01673
Peptoclostridium	1.79239e-05		Gallicola Family	2.01379
Thermoactinomycetaceae Family	1.78179e-05		Deinococcaceae Family	2.00494
Butyricicoccus	1.77843e-05		Candidatus Jidaibacter Family	1.98213
Emticicia	1.77235e-05		Oceanibaculum	1.97614
Nitrosarchaeum	1.76743e-05		D05-2 Family	1.97514
Parvibium	1.76743e-05		Lentimicrobiaceae Family	1.96913
Thalassobaculales Order	1.75161e-05		Armatimonadales Order	1.96108
Coprococcus	1.74894e-05		Sandaracinus	1.95098
Planctomycetales Order	1.74509e-05		M55-D21 Order	1.92652
Algoriphagus	1.73947e-05		UCG-010 Family	1.91829
Coraliomargarita	1.73265e-05		Coprococcus	1.9121
Peptococcus	1.72099e-05		Silvanigrellaceae Family	1.90381
D05-2 Family	1.71984e-05		Desulfotomaculum Family	1.90381
Micavibrionaceae Family	1.7166e-05		Butyricicoccus	1.90381
GKS98 freshwater group	1.70159e-05		Planctomycetales Order	1.90381
Acidobacteriae Class	1.66666e-05		Candidatus Captivus	1.89758
KCLunmb-38-53 Family	1.65123e-05		Rufibacter	1.88189
Roseiflexaceae Family	1.65031e-05		Isoptericola	1.87874
Rhodopirellula	1.6482e-05		Emticicia	1.87874
LiUU-11-161 Family	1.64593e-05		Peptostreptococcus	1.87874
Neochlamydia	1.63371e-05		Methylomicrobium	1.86924
Rickettsiella	1.63371e-05		Cerasicoccus	1.84477
Fibrobacteraceae Family	1.61563e-05		RCP2-54 Phylum	1.83079
Thermoflavimicrobium	1.60988e-05		Coraliomargarita	1.83079
Methylomicrobium	1.57204e-05		Peptococcus	1.80031
Peptostreptococcus	1.56714e-05		LiUU-11-161 Family	1.79481
Candidatus Methanofastidiosum	1.5654e-05		Propionibacteriales Order	1.7915
Haloferacaceae Family	1.55773e-05		Prolixibacteraceae Family	1.77933
WPS-2 Phylum	1.55392e-05		Brevibacillus	1.77488
Lewinella	1.54801e-05		Nitrosarchaeum	1.75472
Candidatus Curtissbacteria Order	1.54801e-05		Roseiarcus	1.75472
Treponema	1.54299e-05		Rhodopirellula	1.75472
Umezawaea	1.54052e-05		Parvibium	1.75472
Dehalobacter	1.53938e-05		Neochlamydia	1.72862
Propionibacteriales Order	1.52618e-05		Rickettsiella	1.72862
Acidipila	1.51509e-05		Treponema	1.72519
Desulfomonile	1.51412e-05		Chitinivibrionia Class	1.71715
BRH-c57	1.50277e-05		Aquisphaera	1.70097
Ellin517	1.48908e-05		Succinivibrio	1.69514
Lentimicrobiaceae Family	1.47555e-05		Fibrobacteraceae Family	1.69514
PAUC34f Phylum	1.47383e-05		Monoglobus	1.66812
UCG-010 Family	1.45265e-05		Elsterales Order	1.64785
Desulfotomaculum Family	1.441e-05		Azospirillales Order	1.64785
Caenarcaniphilales Order	1.43257e-05		Lewinella	1.64785
Succinivibrio	1.4284e-05		Dehalobacter	1.64785
Brevibacillus	1.41688e-05		Candidatus Curtissbacteria Order	1.64785
Peptococcaceae Family	1.41516e-05		Nocardioidaceae Family	1.64785
Isoptericola	1.40482e-05		Nannocystis	1.61637
Babeliaceae Family	1.38439e-05		Thermoflavimicrobium	1.61637
Gracilibacteria Class	1.37883e-05		Umezawaea	1.59173
Dysgonomonas	1.36142e-05		Catenibacterium	1.59173
Nannocystis	1.35429e-05		BRH-c57	1.59173
Prolixibacteraceae Family	1.34958e-05		Haloferacaceae Family	1.59173
Candidatus Hepatincola Family	1.34437e-05		Ellin517	1.59173
Lineage IIa Class	1.34074e-05		Subgroup 13 Order	1.59173
Tahibacter	1.34e-05		PAUC34f Phylum	1.59173
Pirellula	1.33996e-05		Babeliaceae Family	1.57926
RCP2-54 Phylum	1.32878e-05		37010 Class	1.56164
Monoglobus	1.32178e-05		Labrys	1.56164
Nocardioidaceae Family	1.31748e-05		WPS-2 Phylum	1.56164
Chitinivibrionia Class	1.31054e-05		Candidatus Nitrocosmicus	1.56164
Roseiarcus	1.29262e-05		Pirellula	1.5258
Limnochordaceae Family	1.29237e-05		Firmicutes Phylum	1.49967
Ktedonobacter	1.27337e-05		Oxobacter	1.49967
Vampirovibrionaceae Family	1.24443e-05		RF39 Order	1.47174
Oxobacter	1.24208e-05		Peptococcaceae Family	1.47174
Thermoleophilia Class	1.23674e-05		Tahibacter	1.44052
Arctic97B-4 marine group Order	1.23573e-05		Lineage IIa Class	1.44052
Elsterales Order	1.22227e-05		Caenarcaniphilales Order	1.44052
Azospirillales Order	1.22227e-05		Dysgonomonas	1.44052
Zhongshania	1.22098e-05		Limnochordaceae Family	1.44052
RF39 Order	1.21028e-05		Gracilibacteria Class	1.43777
Planctomycetota Phylum	1.20716e-05		Candidatus Hepatincola Family	1.41002
Candidatus Nitrocosmicus	1.19217e-05		Ktedonobacter	1.41002
Subgroup 13 Order	1.19089e-05		Sedimentibacter	1.37309
37010 Class	1.17978e-05		Arctic97B-4 marine group Order	1.344
Labrys	1.17793e-05		BRH-c20a Class	1.30974
Firmicutes Phylum	1.13523e-05		Anaerovoracaceae Family	1.30823
Simkaniaceae Family	1.13204e-05		Lautropia	1.3052
Kiloniellales Order	1.12991e-05		Zhongshania	1.3052
Nostoc PCC-73102	1.12991e-05		Thermoleophilia Class	1.3052
Sporomusa	1.10232e-05		SG8-4 Family	1.3052
37-13 Family	1.08275e-05		Planctomycetota Phylum	1.3052
Catenibacterium	1.0794e-05		Sphingobacterium	1.30065
Candidatus Jorgensenbacteria Order	1.07293e-05		Candidatus Cloacimonas	1.30065
Lautropia	1.05963e-05		Vampirovibrionaceae Family	1.27456
Edaphobaculum	1.04635e-05		Thermoanaerobacterium	1.27456
Thermoanaerobacterium	1.04021e-05		Blastopirellula	1.19121
Fodinicurvataceae Family	1.01895e-05		Meiothermus	1.19121
Meiothermus	1.00774e-05		37-13 Family	1.19121
Prevotellaceae UCG-001	1.00524e-05		Edaphobaculum	1.19121
BRH-c20a Class	9.82888e-06		Simkaniaceae Family	1.19121
Sphingobacterium	9.82833e-06		Fodinicurvataceae Family	1.15755
Candidatus Cloacimonas	9.82833e-06		Desulfotomaculales Order	1.15242
Anaerovoracaceae Family	9.63246e-06		Kiloniellales Order	1.10514
SG8-4 Family	9.62332e-06		Negativicutes Class	1.10514
Dolosigranulum	9.61822e-06		Nostoc PCC-73102	1.10514
Neisseriaceae Family	9.60384e-06		Ruminococcus	1.07615
Sedimentibacter	9.45474e-06		Candidatus Jorgensenbacteria Order	1.07615
Vampirivibrionia Class	9.31685e-06		Prevotellaceae UCG-001	1.07615
Nannocystaceae Family	9.27753e-06		Intestinimonas	1.01957
Negativicutes Class	9.12399e-06		Sporomusa	1.01957
[Clostridium] innocuum group	8.82328e-06		Dolosigranulum	1.01957
Blastopirellula	8.70005e-06		Neisseriaceae Family	1.01957
Desulfotomaculales Order	8.68385e-06		Breznakia	1.01957
Methylacidiphilaceae Family	8.66323e-06		[Clostridium] innocuum group	1.01957
Candidatus Cryptoprodotis	8.66323e-06		Candidatus Peregrinibacteria Order	0.992063
Cytophagales Order	8.59539e-06		Nannocystaceae Family	0.982052
Ruminococcus	8.17917e-06		Methylacidiphilaceae Family	0.915393
Babeliales Order	8.16854e-06		Candidatus Kaiserbacteria Order	0.915393
Lineage IIb Class	8.04445e-06		Vampirivibrionia Class	0.915393
NKB15 Phylum	8.04445e-06		Candidatus Cryptoprodotis	0.915393
Breznakia	7.87508e-06		Spirosoma	0.915393
Intestinimonas	7.72031e-06		Lachnospiraceae ND3007 group	0.915393
Pseudofulvimonas	7.43919e-06		HSB OF53-F07	0.915393
Sediminivirga	7.43754e-06		Sediminivirga	0.864312
Polyangia Class	7.42917e-06		Lineage IIb Class	0.864312
Candidatus Peregrinibacteria Order	7.38328e-06		NKB15 Phylum	0.864312
Candidatus Kaiserbacteria Order	7.28021e-06		Pseudofulvimonas	0.864312
Subgroup 11 Class	7.20513e-06		Babeliales Order	0.864312
Ammonificaceae Family	6.95943e-06		Cytophagales Order	0.864312
Spirosoma	6.94015e-06		Chryseolinea	0.822125
pLW-20	6.87438e-06		pLW-20	0.735868
HSB OF53-F07	6.77333e-06		Tuwongella	0.735868
Tuwongella	6.62643e-06		Polyangia Class	0.735868
Methylococcaceae Family	6.62458e-06		Methylococcaceae Family	0.735868
Lachnospiraceae ND3007 group	6.17793e-06		Chlamydiaceae Family	0.735868
Leptotrichiaceae Family	6.08906e-06		Egibacter	0.735868
Chryseolinea	5.84675e-06		Subgroup 11 Class	0.735868
Candidatus Uhrbacteria Order	5.73026e-06		Acetobacterium	0.735868
Bacteroidia Class	5.73026e-06		Pelolinea	0.735868
Acetobacterium	5.58204e-06		Ammonificaceae Family	0.6887
Pelolinea	5.54778e-06		Candidatus Uhrbacteria Order	0.576208
Egibacter	5.52422e-06		Leptotrichiaceae Family	0.576208
Chlamydiaceae Family	5.49616e-06		Coriobacteriales Incertae Sedis Family	0.576208
Coriobacteriales Incertae Sedis Family	5.44569e-06		Phycisphaeraceae Family	0.576208
Patescibacteria Phylum	5.44569e-06		Patescibacteria Phylum	0.576208
Elsteraceae Family	5.44569e-06		Candidatus Roizmanbacteria Order	0.576208
Candidatus Roizmanbacteria Order	5.36296e-06		Elsteraceae Family	0.576208
Phycisphaeraceae Family	5.20854e-06		Bacteroidia Class	0.576208

## Sheet: ALL ASVs
ASV	Kingdom	Phylum	Class	Order	Family	Genus	JANUARY_CISTERN.35L.2.fastq	JANUARY_CISTERN.5.5L.fastq	JANUARY_CISTERN.5L.fastq	JANUARY_CISTERN.8L.fastq	JANUARY_2022_CISTERN	Binomial conversion for stats	JULY_CISTERN.4.8L.fastq	JULY_CISTERN.7.45L.C.fastq	JULY_CISTERN.7.45L.fastq	JULY_2021_CISTERN	Binomial conversion for stats	JUNE_CISTERN.28.2L.fastq	JUNE_CISTERN.3.6L.fastq	JUNE_CISTERN.3.75L.fastq	JUNE_CISTERN.38.19L.fastq	JUNE_2022_CISTERN	Binomial conversion for stats	MARCH_CISTERN.1.5L.fastq	MARCH_CISTERN.2.5L.fastq	MARCH_CISTERN.35L.2.fastq	MARCH_CISTERN.4.1L.fastq	MARCH_CISTERN.4.4L.fastq	MARCH_2022_CISTERN	Binomial conversion for stats	MAY_CISTERN.23L.fastq	MAY_CISTERN.9LA.fastq	MAY_CISTERN.9LB.fastq	MAY_CISTERN.STIRRED.2L.fastq	MAY_2021_CISTERN	Binomial conversion for stats	OCTOBER_CISTERN.10.2L.fastq	OCTOBER_CISTERN.6.5L.fastq	OCTOBER_CISTERN.6L.fastq	OCTOBER_2021_CISTERN	Binomial conversion for stats	Presence test! 6=Found in all samples
TACGTAGGGGGCAAGCGTTATCCGGAATCACTGGGCGTAAAGGGTGCGTAGGCGGCTAAGTAAGTCAGGGGTGAAAGGCATTGGCTCAACCAATGTAAGCCTTTGAAACTGTTTAGCTTGAGTGCAGGAGAGGTAAGTGGAATTCCTAGTGTAGCGGTGAAATGCGTAGATATTAGGAGGAACACCAGTGGCGAAGGCGACTTACTGGACTGTAACTGACGCTGAGGCACGAAAGCGTGG	Bacteria	Firmicutes	Clostridia	Peptostreptococcales-Tissierellales	Tindallia	NA	25392	20767	33241	38704	118104	1	43670	70246	49377	163293	1	46437	46987	72494	48050	213968	1	61780	54857	54512	42528	53111	266788	1	35482	34723	40268	62249	172722	1	62400	48616	54444	165460	1	6
TACGTAGGGAGCGAGCGTTATCCGGAATTATTGGGCGTAAAGCGTGCGTAGGCGGCATGTTAAGTCAAATGTGAAAGTCCACAGCTCAACTGTGGAAGGTCATTTGAAACTGGCAGGCTAGAGTACGGCAGAGGTTAGTGGAATTCAATGTGTAGCGGTAAAATGCGTTGATATATTGAGGAACACCAGTGGCGAAGGCGGCTAACTGGACCGGAACTGACGCTGAGGCACGAAAGCGTG	Bacteria	Firmicutes	Bacilli	Izemoplasmatales	Izemoplasmataceae	Izimaplasma	10868	19370	14469	25064	69771	1	40758	36253	31976	108987	1	14850	4822	8899	8314	36885	1	995	2523	7945	1383	3986	16832	1	40717	54819	64936	36763	197235	1	10246	11537	9218	31001	1	6
TACGGAGGGGGCTAGCGTTGTTCGGAATTACTGGGCGTAAAGCGCGCGTAGGCGGACTGGAAAGTTGGGGGTGAAATCCCGGGGCTCAACCCCGGAACTGCCTCCAAAACTGTCAGTCTTGAGGTCGAGAGAGGTGAGTGGAATTCCGAGTGTAGAGGTGAAATTCGTAGATATTCGGAGGAACACCAGTGGCGAAGGCGGCTCACTGGCTCGAACCTGACGCTGAGGTGCGAAAGTGTG	Bacteria	Proteobacteria	Alphaproteobacteria	Rhodobacterales	Rhodobacteraceae	Rhodobaculum	775	519	467	409	2170	1	2510	1173	2576	6259	1	66	85	348	34	533	1	104	138	376	103	674	1395	1	146	6784	1616	83	8629	1	1257	2512	1635	5404	1	6
TACGTAGGGGGCAAGCGTTATCCGGAATCACTGGGCGTAAAGGGTGCGTAGGCGGCTGAGTAAGTCAGGGGTGAAAGGCATTGGCTCAACCAATGTAAGCCTTTGAAACTGCTCAGCTTGAGTGCAGGAGAGGTAAGTGGAATTCCTAGTGTAGCGGTGAAATGCGTAGATATTAGGAGGAACACCAGTGGCGAAGGCGACTTACTGGACTGTAACTGACGCTGAGGCACGAAAGCGTGG	Bacteria	Firmicutes	Clostridia	Peptostreptococcales-Tissierellales	(Tindallia)	NA	4623	3969	6095	7295	21982	1	9624	15690	11579	36893	1	9033	8734	14448	7986	40201	1	9409	7782	8784	6661	7802	40438	1	10213	9168	10898	15686	45965	1	9947	8230	8737	26914	1	6
TACGGAGGGGGCTAGCGTTGTTCGGAATTACTGGGCGTAAAGCGCGCGTAGGCGGATTGGAAAGTTGGGGGTGAAATCCCGGGGCTCAACCCTGGAACTGCCTCCAAAACTATCAGTCTGGAGTTCGAGAGAGGTGAGTGGAATTGCGAGTGTAGAGGTGAAATTCGTAGATATTCGCAGGAACACCAGTGGCGAAGGCGGCTCACTGGCTCGATACTGACGCTGAGGTGCGAAAGTGTG	Bacteria	Proteobacteria	Alphaproteobacteria	Rhodobacterales	Rhodobacteraceae	NA	2327	1064	869	1123	5383	1	650	951	1171	2772	1	695	1128	1999	515	4337	1	192	444	1255	950	1133	3974	1	617	2095	280	267	3259	1	909	1494	855	3258	1	6
TACGGAGGGTGCAAGCGTTATTCGGAATCACTGGGCGTAAAGGACGCGTAGGCGGGTTGCCAAGTCTGATGTGAAATCCTACAGCTTAACTGTAGAACTGCATTGGAAACTGGTTACCTAGAGTATGGGAGGGGGAGATGGAATTAGTGGTGTAGGGGTAAAATCCGTAGATATCACTAGGAATACCTAAAGCGAAGGCGATCTCCTGGAACATTACTGACGCTAAGGCGTGAAAGCGTG	Bacteria	Campilobacterota	Campylobacteria	Campylobacterales	Sulfurimonadaceae	Sulfurimonas	274	196	256	227	953	1	102	6	76	184	1	79	138	8	68	293	1	12	0	14	0	747	773	1	278	67	74	166	585	1	106	530	137	773	1	6
AACGTAGGGGGCAAGCGTTATCCGGAATTACTGGGTGTAAAGGGTGAGTAGCCGGTTTGGCAAGTCACATGTGAAATTCCGAGGCTCAACCTCGGGACTGCATGAGAAACTGCTAAACTAGAGTACAGGAGAGGTTAGCGGAATTCCTTGTGTAGCGGTGAAATGCGTAGATATAAGGAAGAACACCAGTGGCGAAGGCGGCTAACTGGACTGAAACTGACGGTGAGTCACGAAAGCGTG	Bacteria	Firmicutes	Clostridia	Lachnospirales	Lachnospiraceae	Tyzzerella	1780	1145	1315	3581	7821	1	12476	11994	7878	32348	1	2658	1403	1287	1846	7194	1	3403	2945	3419	1849	1046	12662	1	4577	5524	8061	6252	24414	1	5231	4235	4017	13483	1	6
TACGGAGGGGGCTAGCGTTGTTCGGAATTACTGGGCGTAAAGCGCGCGTAGGCGGATTGGAAAGTTGGGGGTGAAATCCCGGGGCTCAACCCCGGAACTGCCTCCAAAACTATCAGTCTGGAGTTCGAGAGAGGTGAGTGGAATTGCGAGTGTAGAGGTGAAATTCGTAGATATTCGCAGGAACACCAGTGGCGAAGGCGGCTCACTGGCTCGATACTGACGCTGAGGTGCGAAAGTGTG	Bacteria	Proteobacteria	Alphaproteobacteria	Rhodobacterales	Rhodobacteraceae	Rhodobaca	3664	706	895	777	6042	1	162	398	328	888	1	815	2934	2340	1257	7346	1	410	871	2244	488	497	4510	1	388	269	65	171	893	1	998	1421	832	3251	1	6
TACAGAGGGTGCAAGCGTTATTCGGAATTACTGGGCGTAAAGCGCGCGTAGGCGGATTGTTAAGTCAGTTGTGAAATCCCTGGGCTCAACCTAGGAATGGCGATTGAAACTGGCAGTCTAGAGTTTAGTAGAGGGAAGGGGAATTTCTGGAGTAGCAGTGAAATGCGTAGATATCAGAAGGAACATCAGTGGCGAAGGCGCCTTCCTGGACTAAAACTGACGCTGAGGTGCGAAAGCGTG	Bacteria	Proteobacteria	Gammaproteobacteria	Thiomicrospirales	Thiomicrospiraceae	Thioalkalimicrobium	4495	1763	2640	1441	10339	1	55	143	85	283	1	322	694	506	1594	3116	1	2094	4283	5395	951	324	13047	1	820	33	29	446	1328	1	450	626	536	1612	1	6
TACGGAGGGTGCAAGCGTTAATCGGAATTACTGGGCGTAAAGCGTGCGTAGGCGGCTACTTAAGTCGGATGTGAAAGCCCTGGGCTTAACCTGGGAATGGCATTCGATACTGGGTAGCTAGAGTTTGGTAGAGGTAAGTGGAATTCCAGGTGTAGCGGTGAAATGCGTAGATATCTGGAGGAACACCAGTGGCGAAGGCGGCTTACTGGACCAAAACTGACGCTGAGGTACGAAAGCGTG	Bacteria	Proteobacteria	Gammaproteobacteria	Gammaproteobacteria Incertae Sedis	Unknown Family	NA	586	710	608	372	2276	1	1980	694	2106	4780	1	241	293	204	326	1064	1	337	916	504	611	178	2546	1	106	3165	1168	62	4501	1	546	719	780	2045	1	6
TACGTAGGGAGCGAGCGTTATCCGGAATTATTGGGCGTAAAGCGTGCGTAGGCGGCATGTTAAGTCAAATGTGAAAGTCCCCAGCTCAACTGTGGAAGGTCATTTGAAACTGGCAAGCTAGAGTACGGCAGAGGTTAGTGGAATTCAATGTGTAGCGGTAAAATGCGTTGATATATTGAGGAACACCAGTGGCGAAGGCGGCTAACTGGACCGGAACTGACGCTGAGGCACGAAAGCGTG	Bacteria	Firmicutes	Bacilli	Izemoplasmatales	Izemoplasmataceae	Izimaplasma	533	1037	597	284	2451	1	1293	693	1033	3019	1	644	509	635	351	2139	1	296	534	633	954	257	2674	1	1087	1261	588	1045	3981	1	447	900	650	1997	1	6
TACAGAGGGTGCAAGCGTTATTCGGAATTACTGGGCGTAAAGCGCGCGTAGGCGGATTGTTAAGTCAGTTGTGAAAGCCCTGGGCTCAACCTAGGAATGGCGATTGAAACTGGCAGTCTAGAGTTTAGTAGAGGGAAGGGGAATTTCTGGAGTAGCAGTGAAATGCGTAGATATCAGAAGGAACATCAGTGGCGAAGGCGCCTTCCTGGACTAAAACTGACGCTGAGGTGCGAAAGCGTG	Bacteria	Proteobacteria	Gammaproteobacteria	Thiomicrospirales	Thiomicrospiraceae	Thioalkalimicrobium	559	901	552	1527	3539	1	68	72	79	219	1	208	149	102	185	644	1	307	1521	2140	247	295	4510	1	920	92	42	532	1586	1	414	569	499	1482	1	6
TACGTAGGGGGCAAGCGTTATCCGGAATCACTGGGCGTAAAGGGTGCGTAGGCGGCTGAATAAGTCAGGGGTGAAAGGCATTGGCTCAACCAATGTAAGCCTTTGAAACTGTTTAGCTTGAGTGCAGGAGAGGTAAGTGGAATTCCTAGTGTAGCGGTGAAATGCGTAGATATTAGGAGGAACACCAGTGGCGAAGGCGACTTACTGGACTGTAACTGACGCTGAGGCACGAAAGCGTGG	Bacteria	Firmicutes	Clostridia	Peptostreptococcales-Tissierellales	Tindallia	NA	889	741	1071	1347	4048	1	1188	1549	1299	4036	1	1620	1645	2451	1831	7547	1	4127	3720	2904	2761	3639	17151	1	1022	1019	1181	1743	4965	1	4538	3590	3965	12093	1	6
TACGGAGGGTGCAAGCGTTAATCGGAATTACTGGGCGTAAAGCGTGCGTAGGCGGCTACTTAAGTCGGATGTGAAAGCCCCGGGCTTAACCTGGGAACTGCATTCGATACTGAGTAGCTAGAGTTTGGTAGAGGTAAGTGGAATTCCAGGTGTAGCGGTGAAATGCGTAGATATCTGGAGGAACATCAGTGGCGAAGGCGGCTTACTGGACCAAAACTGACGCTGAGGTACGAAAGCGTG	Bacteria	Proteobacteria	Gammaproteobacteria	Gammaproteobacteria Incertae Sedis	Unknown Family	(Wenzhouxiangella)	291	748	698	698	2435	1	231	39	247	517	1	78	80	132	30	320	1	48	88	108	160	626	1030	1	5	219	167	5	396	1	251	445	355	1051	1	6
TACGGAGGGTGCAAGCGTTAATCGGAATTACTGGGCGTAAAGCGCGCGTAGGTGGCTTGATAAGCCGGTTGTGAAAGCCCCGGGCTCAACCTGGGAACGGCATCCGGAACTGTCAGGCTAGAGTGCAGGAGAGGAAGGTAGAATTCCCGGTGTAGCGGTGAAATGCGTAGAGATCGGGAGGAATACCAGTGGCGAAGGCGGCCTTCTGGACTGACACTGACACTGAGGTGCGAAAGCGTG	Bacteria	Proteobacteria	Gammaproteobacteria	Oceanospirillales	Halomonadaceae	Halomonas	672	973	822	944	3411	1	321	189	379	889	1	197	177	229	141	744	1	265	914	562	367	298	2406	1	7752	1241	633	234	9860	1	4723	7123	4512	16358	1	6
TACGGAGGGTGCAAGCGTTAATCGGAATTACTGGGCGTAAAGCGCGCGTAGGTGGCTTGATAAGCCGGTTGTGAAAGCCCCGGGCTCAACCTGGGAACGGCATCCGGAACTGTCAAGCTAGAGTGCAGGAGAGGAAGGTAGAATTCCCGGTGTAGCGGTGAAATGCGTAGAGATCGGGAGGAATACCAGTGGCGAAGGCGGCCTTCTGGACTGACACTGACACTGAGGTGCGAAAGCGTG	Bacteria	Proteobacteria	Gammaproteobacteria	Oceanospirillales	Halomonadaceae	Halomonas	1317	277	1250	223	3067	1	401	433	591	1425	1	514	1710	1589	570	4383	1	864	1355	831	484	173	3707	1	10054	1511	759	327	12651	1	2299	3171	2206	7676	1	6
TACGTAGGGGGCAAGCGTTATCCGGAATCACTGGGCGTAAAGGGTGCGTAGGCGGCTGAATAAGTCAGGGGTGAAAGGCATTGGCTCAACCAATGTAAGCCTTTGAAACTGCTCAGCTTGAGTGCAGGAGAGGTAAGTGGAATTCCTAGTGTAGCGGTGAAATGCGTAGATATTAGGAGGAACACCAGTGGCGAAGGCGACTTACTGGACTGTAACTGACGCTGAGGCACGAAAGCGTGG	Bacteria	Firmicutes	Clostridia	Peptostreptococcales-Tissierellales	Tindallia	NA	764	572	994	1142	3472	1	1353	1992	1445	4790	1	1593	1598	2338	1506	7035	1	1945	1908	1836	1528	1892	9109	1	1272	1239	1437	1926	5874	1	1989	1649	1713	5351	1	6
TACGTAGGGCGCGAGCGTTATCCGGAATTATTGGGCGTAAAGAGCTCGTAGGCGGTTTGTCACGTCTGCTGTGAAAGCCCGGGGCTCAACCCCGGGTGTGCAGTGGGTACGGGCAGACTAGAGTGCAGTAGGGGAGACTGGAATTCCTGGTGTAGCGGTGAAATGCGCAGATATCAGGAGGAACACCGATGGCGAAGGCAGGTCTCTGGGCTGTTACTGACGCTGAGGAGCGAAAGCATG	Bacteria	Actinobacteriota	Actinobacteria	Micrococcales	Micrococcaceae	Nesterenkonia	360	360	287	314	1321	1	0	33	35	68	1	878	777	588	479	2722	1	839	927	760	893	662	4081	1	33	19	24	12	88	1	188	195	193	576	1	6
TACGGAGGGTGCGAGCGTTAATCGGAATTACTGGGCGTAAAGGGCGCGTAGGCGGCTAATCAAGTCAGGTGTGAAAGCCCACGGCTCAACCGTGGATGTGCATTTGAAACTGGTTGGCTTGAGTATCGGCGGGGGAGATGGAATTCCCGGTGTAGAGGTGAAATTCGTAGATATCGGGGGGAATACCGGTGGCGAAGGCGATCTTCTGGACGAATACTGACGCTGAGGCGCGAAAGCGTG	Bacteria	Desulfobacterota	Desulfobulbia	Desulfobulbales	Desulfurivibrionaceae	Desulfurivibrio	58	65	42	59	224	1	24	0	14	38	1	17	21	9	15	62	1	94	99	33	107	240	573	1	656	17	11	409	1093	1	258	316	345	919	1	6
TACGTAGGTGGCAAGCGTTGTCCGGAATTATTGGGCGTAAAGCGCGCGCAGGCGGTTCTTTAAGTCTGATGTGAAAGCCCACGGCTCAACCGTGGAGGGTCATTGGAAACTGGGGAACTTGAGTGCAGAAGAGGAAAGTGGAATTCCATGTGTAGCGGTGAAATGCGTAGAGATGTGGAGGAACACCAGTGGCGAAGGCGACTTTCTGGTCTGTAACTGACGCTGAGGCGCGAAAGCGTG	Bacteria	Firmicutes	Bacilli	Bacillales	Planococcaceae	Planococcus	559	486	385	417	1847	1	41	314	169	524	1	619	646	711	260	2236	1	2233	1830	2697	2555	1068	10383	1	118	69	64	56	307	1	2322	1584	1783	5689	1	6
TACGTAGGTGGCAAGCGTTGTCCGGAATTATTGGGCGTAAAGCGCGCGCAGGCGGTCCCTTAAGTCTGATGTGAAAGCCCACGGCTCAACCGTGGAGGGTCATTGGAAACTGGGGGACTTGAGTGCAGAAGAGGAAAGTGGAATTCCATGTGTAGCGGTGAAATGCGTAGAGATGTGGAGGAACACCAGTGGCGAAGGCGACTTTCTGGTCTGTAACTGACGCTGAGGCGCGAAAGCGTG	Bacteria	Firmicutes	Bacilli	Bacillales	Planococcaceae	Planomicrobium	628	483	327	519	1957	1	47	479	191	717	1	657	769	659	399	2484	1	1522	1266	3305	4182	898	11173	1	102	75	54	66	297	1	1015	716	777	2508	1	6
TACGGAGGGGGCTAGCGTTGTTCGGAATTACTGGGCGTAAAGCGCACGTAGGCGGACTGGAAAGTCAGAGGTGAAATCCCAGGGCTCAACCTTGGAACTGCCTTTGAAACTATCAGTCTGGAGTTCGAGAGAGGTGAGTGGAATTCCGAGTGTAGAGGTGAAATTCGTAGATATTCGGAGGAACACCAGTGGCGAAGGCGGCTCACTGGCTCGATACTGACGCTGAGGTGCGAAAGCGTG	Bacteria	Proteobacteria	Alphaproteobacteria	Rhodobacterales	Rhodobacteraceae	Paracoccus	1322	1370	976	460	4128	1	26	56	35	117	1	234	423	295	243	1195	1	406	720	2712	4878	439	9155	1	145	39	28	77	289	1	245	238	259	742	1	6
TACGGAGGGGGCTAGCGTTGTTCGGAATTACTGGGCGTAAAGCGCGCGTAGGCGGATTGGAAAGTTGGGGGTGAAATCCCGGGGCTCAACCCCGGAACTGCCTCCAAAACTATCAGTCTGGAGTTCGAGAGAGGTGAGTGGAATTCCGAGTGTAGAGGTGAAATTCGTAGATATTCGGAGGAACACCAGTGGCGAAGGCGGCTCACTGGCTCGATACTGACGCTGAGGTGCGAAAGTGTG	Bacteria	Proteobacteria	Alphaproteobacteria	Rhodobacterales	Rhodobacteraceae	Roseinatronobacter	822	338	305	290	1755	1	109	288	282	679	1	176	820	354	158	1508	1	469	735	516	579	647	2946	1	82	76	34	55	247	1	1065	1376	865	3306	1	6
TACGTAGGTGACAAGCGTTGTCCGGATTTATTGGGCGTAAAGCGAGCGCAGGCGGTCTTTTAAGTCTGATGTGAAAGCCCACGGCTCAACCGTGGAGGGTCATTGGAAACTGGAAGACTTGAATGCAGAAGAGGAAAGTGGAATTCCATGTGTAGCGGTGAAATGCGTAGATATATGGAGGAACACCAGTGGCGAAGGCGACTTTCTGGTCTGTAATTGACGCTGAGGCTCGAAAGCGTG	Bacteria	Firmicutes	Bacilli	Lactobacillales	Carnobacteriaceae	Marinilactibacillus	309	214	223	272	1018	1	84	334	227	645	1	606	667	1164	324	2761	1	1072	1629	1256	805	447	5209	1	3087	245	495	287	4114	1	695	549	623	1867	1	6
TACGTAGGGCGCAAGCGTTGTCCGGAATTATTGGGCGTAAAGAGCTCGTAGGCGGTTTGTCGCGTCTGCTGTGAAAGCCCGGGGCTCAACCCCGGGTCTGCAGTGGGTACGGGCAGACTAGAGTGCAGTAGGGGAGACTGGAATTCCTGGTGTAGCGGTGAAATGCGCAGATATCAGGAGGAACACCGATGGCGAAGGCAGGTCTCTGGGCTGTTACTGACGCTGAGGAGCGAAAGCATG	Bacteria	Actinobacteriota	Actinobacteria	Micrococcales	Micrococcaceae	Kocuria	754	1067	728	380	2929	1	68	103	116	287	1	1334	754	783	472	3343	1	891	1191	1250	1321	1130	5783	1	46	57	41	64	208	1	258	230	197	685	1	6
TACGTAGGGGGCAAGCGTTATCCGGAATCACTGGGCGTAAAGGGTGCGTAGGCGGCTAAGTAAGTCAGGGGTGAAAGGCATTGGCTCAACCAATGTAAGCCTTTGAAACTGCTTAGCTTGAGTGCAGGAGAGGTAAGTGGAATTCCTAGTGTAGCGGTGAAATGCGTAGATATTAGGAGGAACACCAGTGGCGAAGGCGACTTACTGGACTGTAACTGACGCTGAGGCACGAAAGCGTGG	Bacteria	Firmicutes	Clostridia	Peptostreptococcales-Tissierellales	Tindallia	NA	455	300	517	606	1878	1	682	1131	806	2619	1	920	891	1269	967	4047	1	1060	896	1039	706	929	4630	1	660	625	776	1131	3192	1	1047	828	789	2664	1	6
TACGTAGGGGGCAAGCGTTGTCCGGAATTACTGGGCGTAAAGGGCGTGTAGGCGGTCAATCAAGTCAGGTGTGAAATTCCAGGGCTCAACCCTGGACGTGCACTTGAAACTGGTTGACTTGAGTGCAGGAGAGGAAAGTGGAATTCCCAGTGTAGCGGTGAAATGCGTAGATATTGGGAGGAACACCAGTGGCGAAGGCGACTTTCTGGTCTGTAACTGACGCTGAGGCGCGAAAGCTAG	Bacteria	Firmicutes	Dethiobacteria	Dethiobacterales	Dethiobacteraceae	Dethiobacter	355	351	354	444	1504	1	30	159	58	247	1	42	54	80	21	197	1	138	155	320	101	189	903	1	700	20	13	503	1236	1	372	410	437	1219	1	6
TACGTAGGGGGCAAGCGTTGTCCGGAATTATTGGGCGTAAAGCGCGCGCAGGCGGTCTCTTAAGTCTGATGTGAAAGCCCACGGCTCAACCGTGGAGGGTCATTGGAAACTGGGAGACTTGAGTGTAGGAGAGGAAAGTGGAATTCCACGTGTAGCGGTGAAATGCGTAGATATGTGGAGGAACACCAGTGGCGAAGGCGACTTTCTGGCCTACAACTGACGCTGAGGCGCGAAAGCGTG	Bacteria	Firmicutes	Bacilli	Bacillales	Salisediminibacteriaceae	Salipaludibacillus	219	173	106	256	754	1	0	110	88	198	1	975	983	773	447	3178	1	476	628	436	298	316	2154	1	431	84	133	136	784	1	248	270	211	729	1	6
TACGGAGGGTGCAAGCGTTAATCGGAATTACTGGGCGTAAAGCGCGCGTAGGCGGTCTGATAAGCCGGTTGTGAAAGCCCCGGGCTCAACCTGGGAACGGCATCCGGAACTGTCAGGCTAGAGTGCAGGAGAGGAAGGTAGAATTCCCGGTGTAGCGGTGAAATGCGTAGAGATCGGGAGGAATACCAGTGGCGAAGGCGGCCTTCTGGACTGACACTGACGCTGAGGTGCGAAAGCGTG	Bacteria	Proteobacteria	Gammaproteobacteria	Oceanospirillales	Halomonadaceae	Halomonas	189	1537	297	242	2265	1	90	280	215	585	1	177	204	172	178	731	1	290	491	127	2420	108	3436	1	198	58	32	30	318	1	284	399	273	956	1	6
TACGTAGGGGGCAAGCGTTATCCGGAATCACTGGGCGTAAAGGGTGCGTAGGCGGCTAAGTAAGTCAGTGGTGAAAGGCATTGGCTCAACCAATGTAAGCCTTTGAAACTGTTTAGCTTGAGTGCAGGAGAGGTAAGTGGAATTCCTAGTGTAGCGGTGAAATGCGTAGATATTAGGAGGAACACCAGTGGCGAAGGCGACTTACTGGACTGTAACTGACGCTGAGGCACGAAAGCGTGG	Bacteria	Firmicutes	Clostridia	Peptostreptococcales-Tissierellales	Tindallia	NA	285	283	483	574	1625	1	601	815	682	2098	1	450	470	717	462	2099	1	926	901	751	732	835	4145	1	375	372	462	959	2168	1	960	644	850	2454	1	6
TACGTAGGGTCCGAGCGTTATCCGGAATCATTGGGCGTAAAGCGCATGTAGGCGGCCATGTAAGTCGGATGTGAAATCCCAGGGCTCAACCCTGGAACTGCATCCGGTACTGCATGGCTTGAGGAAGGTAGAGGAGAGTGGAATTCCCGGTGTAGCGGTGGAATGCGCAGATATCGGGAGGAACACCAGCGGCGAAGGCGGCTCTCTGGGCCTCTCCTGACGCTGAGATGCGAAAGCGTG	Bacteria	Actinobacteriota	Actinobacteria	Nitriliruptorales	Nitriliruptoraceae	NA	453	413	340	244	1450	1	138	33	103	274	1	0	0	170	0	170	1	236	477	160	379	1029	2281	1	27	95	75	26	223	1	128	171	209	508	1	6
TACGTAGGGGGCAAGCGTTATCCGGAATTACTGGGCGTAAAGGGTGCGTAGGCGGTCTGGTAAGTCAGAGGTGAAAGACTATTGCTCAACGATAGCAAGCCTTTGAAACTACCGGACTTGAGTGCAGGAGAGGAGAGTGGAATTTCTAGTGTAGCGGTGAAATGCGTAGATATTAGAAGGAACACCAGTGGCGAAGGCGACTCTCTGGACTGCAACTGACGCTGAGGCACGAAAGCGTGG	Bacteria	Firmicutes	Clostridia	Peptostreptococcales-Tissierellales	Peptostreptococcaceae	NA	162	199	222	185	768	1	75	231	221	527	1	503	734	834	230	2301	1	143	241	166	148	137	835	1	106	12	18	88	224	1	323	319	353	995	1	6
TACGTAGGTGACAAGCGTTGTCCGGATTTATTGGGCGTAAAGCGAGCGCAGGCGGTCTTTTAAGTCTGATGTGAAAGCCCACGGCTCAACCGTGGATGGTCATTGGAAACTGGAAGACTTGAATGCAGAAGAGGTAAGTGGAATTCCATGTGTAGCGGTGAAATGCGTAGATATATGGAGGAACACCAGTGGCGAAGGCGACTTACTGGTCTGTTATTGACGCTGAGGCTCGAAAGCGTG	Bacteria	Firmicutes	Bacilli	Lactobacillales	Carnobacteriaceae	Alkalibacterium	258	101	103	125	587	1	54	454	186	694	1	869	951	1492	332	3644	1	443	925	408	244	258	2278	1	190	59	88	32	369	1	265	214	217	696	1	6
TACGGAGGGTGCGAGCGTTAATCGGAATTACTGGGCGTAAAGCGCACGTAGGCGGCTTGTTAAGCAAGATGTGAAAGCCCAGGGCTCAACCTTGGAATTGCATTTTGAACTGGCAAGCTAGAGTTTTGAAGAGGGTGGTAGAATTTCCAGTGTAGCGGTGAAATGCGTAGATATTGGAAGGAATACCAGTGGCGAAGGCGGCCACCTGGTCAAAAACTGACGCTGAGGAGCGAAAGCGTG	Bacteria	Proteobacteria	Gammaproteobacteria	Alteromonadales	Idiomarinaceae	Aliidiomarina	69	142	70	87	368	1	16	54	18	88	1	76	54	24	49	203	1	16	47	150	19	45	277	1	466	28	18	207	719	1	193	116	121	430	1	6
TACGTAGGGTGCAAGCGTTGTCCGGAATTACTGGGCGTAAAGAGCTCGTAGGCGGTTTGTCACGTCGTCTGTGAAATCCTCCAGCTCAACTGGGGGCGTGCAGGCGATACGGGCAGACTTGAGTACTACAGGGGAGACTGGAATTCCTGGTGTAGCGGTGAAATGCGCAGATATCAGGAGGAACACCGGTGGCGAAGGCGGGTCTCTGGGTAGTAACTGACGCTGAGGAGCGAAAGCATG	Bacteria	Actinobacteriota	Actinobacteria	Corynebacteriales	Dietziaceae	Dietzia	310	221	100	249	880	1	9	58	0	67	1	641	460	536	251	1888	1	872	940	698	835	481	3826	1	6	5	6	3	20	1	91	154	148	393	1	6
GACAGAGGATGCAAGCGTTATCCGGAATGATTGGGCGTAAAGCGTCTGTAGGTGGCTTTTCAAGTCCGCCGTCAAATCCCAGGGCTCAACCCTGGACAGGCGGTGGAAACTACCAAGCTGGAGTACGGTAGGGGCAGAGGGAATTTCCGGTGGAGCGGTGAAATGCGTTGAGATCGGAAAGAACACCAACGGCGAAAGCACTCTGCTGGGCCGACACTGACACTGAGAGACGAAAGCTAG	Bacteria	Cyanobacteria	Cyanobacteriia	Chloroplast	NA	NA	29	0	15	12	56	1	33	34	47	114	1	82	167	148	20	417	1	1357	213	85	127	114	1896	1	1475	45	151	995	2666	1	632	1686	337	2655	1	6
TACGGAGGATGCGAGCGTTATCCGGATTTATTGGGTTTAAAGGGTGCGTAGGCTGGTACTTAAGTCAATGGTGAAATCCACCGGCTCAACTGGTGAACTGCCGTTGATACTGGGTACCTTGAGTTTAGTTGACGCGGGCGGAATGTGTCATGTAGCGGTGAAATGCATAGAGATGACACAGAACACCGATAGCGAAGGCAGCTCGCGAAACTAATACTGACGCTGATGCACGAAAGCGTG	Bacteria	Bacteroidota	Bacteroidia	Bacteroidales	ML635J-40 aquatic group	NA	38	150	79	186	453	1	0	2	0	2	1	5	10	0	0	15	1	30	0	73	10	9	122	1	110	0	0	67	177	1	19	18	25	62	1	6
TACGTAGGGGGCAAGCGTTGTCCGGAATTATTGGGCGTAAAGCGCGCGCAGGCGGTTCTTTAAGTCTGATGTGAAATCTTGCGGCTCAACCGCAAGCGGTCATTGGAAACTGGGGAACTTGAGTACAGAAGAGGAGAGTGGAATTCCATGTGTAGCGGTGAAATGCGTAGATATATGGAGGAACACCAGTGGCGAAGGCGACTCTCTGGTCTGTAACTGACGCTGAGGCGCGAAAGCGTG	Bacteria	Firmicutes	Bacilli	Bacillales	Bacillaceae	Halolactibacillus	134	100	99	209	542	1	58	469	239	766	1	171	143	241	102	657	1	150	357	190	121	84	902	1	131	45	47	19	242	1	1298	1148	1140	3586	1	6
TACGTAGGTGGCAAGCGTTGTCCGGAATTATTGGGCGTAAAGCGCGCGCAGGCGGTCTTTTAAGTCTGATGTGAAAGCCCACGGCTCAACCGTGGAGGGTCATTGGAAACTGGGAGACTTGAGTACAGAAGAGGAGAGTGGAATTCCACGTGTAGCGGTGAAATGCGTAGATATGTGGAGGAACACCAGTGGCGAAGGCGACTCTCTGGTCTGTAACTGACGCTGAGGCGCGAAAGCGTG	Bacteria	Firmicutes	Bacilli	Bacillales	Bacillaceae	Anaerobacillus	95	65	52	75	287	1	12	46	23	81	1	220	189	237	113	759	1	950	1397	620	798	645	4410	1	84	14	27	31	156	1	242	165	173	580	1	6
TACGGAGGGGGCTAGCGTTGTTCGGAATTACTGGGCGTAAAGCGCGCGTAGGCGGACTGGAAAGTTGGGGGTGAAATCCCGGGGCTCAACCTCGGAACTGCCTCCAAAACTATCAGTCTGGAGTTCGAGAGAGGTGAGTGGAATTCCGAGTGTAGAGGTGAAATTCGTAGATATTCGGAGGAACACCAGTGGCGAAGGCGGCTCACTGGCTCGATACTGACGCTGAGGTGCGAAAGCGTG	Bacteria	Proteobacteria	Alphaproteobacteria	Rhodobacterales	Rhodobacteraceae	NA	405	229	287	254	1175	1	17	25	32	74	1	59	264	169	52	544	1	193	276	277	167	236	1149	1	52	0	15	17	84	1	129	169	153	451	1	6
TACGGAGGGTGCGAGCGTTAATCGGAATTACTGGGCGTAAAGGGCACGCAGGCGGTCGTGTAAGTTAGATGTGAAAGCCCCGGGCTTAACCTGGGAATTGCACCTAATACTATACGACTAGAGTTTGATAGAGGAGAGCGGAATTCCCGGTGTAGCGGTGAAATGCGTAGATATCGGGAGGAACACCAGTGGCGAAGGCGGCTCTCTGGATCAAAACTGACGCTGAGGTGCGAAAGCGTG	Bacteria	Proteobacteria	Gammaproteobacteria	Ectothiorhodospirales	Ectothiorhodospiraceae	Thioalkalivibrio	36	32	28	24	120	1	12	61	29	102	1	52	39	12	36	139	1	0	3	10	0	21	34	1	0	6	8	0	14	1	181	206	218	605	1	6
TACGGAGGGGGCTAGCGTTATTCGGAATTACTGGGCGTAAAGCGCACGTAGGCGGACTGGAAAGTCAGAGGTGAAATCCCAGGGCTCAACCTTGGAACTGCCTTTGAAACTCCCAGTCTTGAGGTCGAGAGAGGTGAGTGGAATTCCGAGTGTAGAGGTGAAATTCGTAGATATTCGGAGGAACACCAGTGGCGAAGGCGGCTCACTGGCTCGATACTGACGCTGAGGTGCGAAAGCGTG	Bacteria	Proteobacteria	Alphaproteobacteria	Rhodobacterales	Rhodobacteraceae	NA	486	489	492	115	1582	1	0	25	16	41	1	78	143	93	45	359	1	90	116	551	609	117	1483	1	79	31	0	30	140	1	83	96	85	264	1	6
TACGTAGGGGGCAAGCGTTGTCCGGAATTATTGGGCGTAAAGCGCGCGCAGGCGGTCTCGTAAGTCTGATGTGAAAGCCCACGGCTCAACCGTGGAGGGTCATTGGAAACTGGGAGACTTGAGTGTAGGAGAGGAAAGTGGAATTCCACGTGTAGCGGTGAAATGCGTAGATATGTGGAGGAACACCAGTGGCGAAGGCGACTTTCTGGCCTACAACTGACGCTGAGGCGCGAAAGCGTG	Bacteria	Firmicutes	Bacilli	Bacillales	Salisediminibacteriaceae	Alkalicoccus	104	49	45	78	276	1	65	39	28	132	1	223	359	277	93	952	1	430	617	422	328	170	1967	1	102	0	0	27	129	1	103	74	60	237	1	6
TACGGAGGGGGCTAGCGTTGTTCGGAATTACTGGGCGTAAAGCGCACGTAGGCGGACCTTTAAGTCGGGGGTGAAATCCCGGGGCTCAACCCCGGAACTGCCTTCGATACTGGGGGTCTGGAGTTCGAGAGAGGTGAGTGGAATTCCGAGTGTAGAGGTGAAATTCGTAGATATTCGGAGGAACACCAGTGGCGAAGGCGGCTCACTGGCTCGATACTGACGCTGAGGTGCGAAAGCGTG	Bacteria	Proteobacteria	Alphaproteobacteria	Rhodobacterales	Rhodobacteraceae	NA	117	182	243	91	633	1	5	11	10	26	1	38	46	31	23	138	1	136	318	83	172	127	836	1	31	7	0	13	51	1	71	85	65	221	1	6
TACGAAGGGGGCTAGCGTTGTTCGGATTTACTGGGCGTAAAGCGCACGTAGGCGGATTGGTCAGTTAGAGGTGAAATCCCGAAGCTCAACTTCGGAACTGCCTTTAATACTGCCAGTCTAGAGTCCGGAAGAGGTAAGTGGAACTCCTAGTGTAGAGGTGGAATTCGTAGATATTAGGAAGAACACCAGTGGCGAAGGCGGCTTACTGGTCCGGTACTGACGCTGAGGTGCGAAAGCGTG	Bacteria	Proteobacteria	Alphaproteobacteria	Rhizobiales	Devosiaceae	Devosia	493	567	528	122	1710	1	6	50	22	78	1	29	57	76	59	221	1	165	262	588	643	107	1765	1	34	13	7	9	63	1	159	188	163	510	1	6
TACGTAGGTGGCAAGCGTTGTCCGGAATTATTGGGCGTAAAGCGCGCGCAGGCGGTCCTTTAAGTCTGATGTGAAAGCCCACGGCTCAACCGTGGAGGGTCATTGGAAACTGGGGGACTTGAGTGCAGAAGAGGAAAGTGGAATTCCACGTGTAGCGGTGAAATGCGTAGAGATGTGGAGGAACACCAGTGGCGAAGGCGACTTTCTGGTCTGTAACTGACGCTGAGGCGCGAAAGCGTG	Bacteria	Firmicutes	Bacilli	Bacillales	Planococcaceae	Planococcus	65	105	49	113	332	1	0	138	84	222	1	130	113	112	0	355	1	587	600	441	487	276	2391	1	16	0	0	0	16	1	508	273	361	1142	1	6
TACGGAGGGTGCGAGCGTTAATCGGAATTACTGGGCGTAAAGCGCGCGTAGGTGGCTTGATAAGCCGGTTGTGAAAGCCCTGGGCTCAACCTGGGAACGGCATCCGGAACTGTCAGGCTAGAGTGCAGGAGAGGAAGGTAGAATTCCCGGTGTAGCGGTGAAATGCGTAGAGATCGGGAGGAATACCAGTGGCGAAGGCGGCCTTCTGGACTGACACTGACACTGAGGTGCGAAAGCGTG	Bacteria	Proteobacteria	Gammaproteobacteria	Oceanospirillales	Halomonadaceae	Halomonas	84	98	59	0	241	1	18	28	39	85	1	0	96	0	0	96	1	0	0	321	0	284	605	1	311	28	26	67	432	1	109	76	66	251	1	6
TACGTAGGGTGCAAGCGTTATCCGGAATTATTGGGCGTAAAGAGCTCGTAGGCGGTTTGTCGCGTCTGCTGTGAAAACTGGAGGCTCAACCTCCAGCCTGCAGTGGGTACGGGCAGACTAGAGTGCGGTAGGGGAGATTGGAATTCCTGGTGTAGCGGTGGAATGCGCAGATATCAGGAGGAACACCGATGGCGAAGGCAGATCTCTGGGCCGTAACTGACGCTGAGGAGCGAAAGCATG	Bacteria	Actinobacteriota	Actinobacteria	Micrococcales	Microbacteriaceae	Galbitalea	311	442	329	343	1425	1	0	65	46	111	1	157	100	0	156	413	1	0	81	333	248	229	891	1	0	14	11	0	25	1	90	0	0	90	1	6
TACGGAGGGTGCAAGCGTTAATCGGAATTACTGGGCGTAAAGCGCACGCAGGCGGTCTGTCAAGTCGGATGTGAAATCCCCGGGCTCAACCTGGGAACTGCATTCGAAACTGGCAGGCTAGAGTCTTGTAGAGGGGGGTAGAATTCCAGGTGTAGCGGTGAAATGCGTAGAGATCTGGAGGAATACCGGTGGCGAAGGCGGCCCCCTGGACAAAGACTGACGCTCAGGTGCGAAAGCGTG	Bacteria	Proteobacteria	Gammaproteobacteria	Enterobacterales	Enterobacteriaceae	Klebsiella	106	56	0	0	162	1	23	0	29	52	1	0	127	0	34	161	1	0	0	36	0	0	36	1	39	454	446	0	939	1	565	122	873	1560	1	6
CACGTATGGGGCGAGCGTTGTTCGGAATTATTGGGCGTAAAGGGCGCGTAGGCGGTCTGGCAAGCTTGGTGTGTAAGCCCACAGCTCAACTGTGGAGACGCGCTGAGAACTGTCTGACTTGAGTTCTGGAGGGGAAGCTGGAATTCCTGGTGTAGGGGTGAAATCTGTAGATATCAGGAAGAACATCAGTGGCGAAGGCGAGCTTCTGGCCAAGGACTGACGCTGAGGCGCGAAAGCGTG	Bacteria	Spirochaetota	Spirochaetia	Spirochaetales	Spirochaetaceae	Spirochaeta 2	16	26	97	18	157	1	108	14	101	223	1	4	13	18	0	35	1	26	58	5	54	31	174	1	14	97	76	6	193	1	70	106	128	304	1	6
TACGGAGGGGGCTAGCGTTGTTCGGAATTACTGGGCGTAAAGCGCACGTAGGCGGACTGGAAAGTTGGGGGTGAAATCCCGGGGCTCAACCTCGGAACTGCCTTCAAAACTATCAGTCTGGAGTTCGAGAGAGGTGAGTGGAATTCCGAGTGTAGAGGTGAAATTCGTAGATATTCGGAGGAACACCAGTGGCGAAGGCGGCTCACTGGCTCGATACTGACGCTGAGGTGCGAAAGCGTG	Bacteria	Proteobacteria	Alphaproteobacteria	Rhodobacterales	Rhodobacteraceae	Paracoccus	131	139	75	45	390	1	0	25	0	25	1	144	104	52	124	424	1	67	99	155	286	115	722	1	0	0	0	14	14	1	131	63	65	259	1	6
TACGTAGGGGGCAAGCGTTGTCCGGAATTATTGGGCGTAAAGGGCGTGTAGGCGGCCGATCAAGTCAGGTGTGAAATGCCAGGGCCTAACCCTGGAGGTGCACTTGAAACTGGTTGGCTTGAGTGCAGGAGAGGAAAGTGGAATTCCCAGTGTAGCGGTGAAATGCGTAGATATTGGGAGGAACACCAGTGGCGAAGGCGACTTTCTGGTCTGTAACTGACGCTGAGGCGCGAAAGCTAG	Bacteria	Firmicutes	Dethiobacteria	Dethiobacterales	Dethiobacteraceae	Dethiobacter	157	133	135	309	734	1	32	70	36	138	1	188	76	81	49	394	1	219	124	177	84	79	683	1	62	41	49	46	198	1	271	254	270	795	1	6
TACAGAGGATGCAAGCGTTATCCGGAATGATTGGGCGTAAAGCGTCTGTAGGTGGCTTTTTAAGTCCGCCGTCAAATCCCAGGGCTCAACCCTGGACAGGCGGTGGAAACTACCAAGCTGGAGTACGGTAGGGGCAGAGGGAATTTCCGGTGGAGCGGTGAAATGCGTAGAGATCGGAAAGAACACCAACGGCGAAAGCACTCTGCTGGGCCGACACTGACACTGAGAGACGAAAGCTAG	Bacteria	Cyanobacteria	Cyanobacteriia	Chloroplast	NA	NA	22	0	0	0	22	1	0	0	28	28	1	58	80	37	31	206	1	130	80	95	62	75	442	1	153	0	29	557	739	1	290	465	261	1016	1	6
TACAGAGGGTGCAAGCGTTAATCGGAATTACTGGGCGTAAAGCGCGCGTAGGCGGCTAAGTAAGATGGGTGTGAAATCCCCGGGCTCAACCTGGGAACTGCATCCATAACTGCTTGGCTAGAGTACAGTAGAGGGTGGTGGAATTTCCTGTGTAGCGGTGAAATGCGTAGATATAGGAAGGAACACCAGTGGCGAAGGCGACCACCTGGACTGATACTGACGCTGAGGTGCGAAAGCGTG	Bacteria	Proteobacteria	Gammaproteobacteria	Pseudomonadales	Pseudomonadaceae	Pseudomonas	60	46	77	57	240	1	15	38	27	80	1	22	30	13	20	85	1	27	54	39	22	28	170	1	224	69	32	38	363	1	164	170	142	476	1	6
TACGTAGGGTCCAAGCGTTAATCGGAATTACTGGGCGTAAAGCGTGCGCAGGCGGTTGTGCAAGACCGATGTGAAATCCCCGAGCTTAACTTGGGAATTGCATTGGTGACTGCACGGCTAGAGTGTGTCAGAGGGGGGTAGAATTCCACGTGTAGCAGTGAAATGCGTAGAGATGTGGAGGAATACCGATGGCGAAGGCAGCCCCCTGGGATAACACTGACGCTCATGCACGAAAGCGTG	Bacteria	Proteobacteria	Gammaproteobacteria	Burkholderiales	Burkholderiaceae	Ralstonia	247	50	60	68	425	1	113	0	76	189	1	5	46	0	16	67	1	15	0	6	6	25	52	1	0	30	8	0	38	1	11	12	5	28	1	6
TACGTAGGGCGCAAGCGTTGTCCGGAATTATTGGGCGTAAAGAGCTCGTAGGCGGTTTGTCGCGTCTGCTGTGAAAATCCGAGGCTCAACCTCGGACTTGCAGTGGGTACGGGCAGACTAGAGTGTGGTAGGGGAGACTGGAATTCCTGGTGTAGCGGTGGAATGCGCAGATATCAGGAGGAACACCAATGGCGAAGGCAGGTCTCTGGGCCACAACTGACGCTGAGGAGCGAAAGCATG	Bacteria	Actinobacteriota	Actinobacteria	Micrococcales	Demequinaceae	Demequina	94	147	170	157	568	1	13	10	8	31	1	85	94	125	42	346	1	75	108	133	148	175	639	1	27	0	7	6	40	1	64	69	45	178	1	6
TACGTAGGTGGCAAGCGTTGTCCGGAATTATTGGGCGTAAAGCGCGCGCAGGCGGTTTCTTAAGTCTGATGTGAAAGCCCACGGCTCAACCGTGGAGGGTCATTGGAAACTGGGGAACTTGAATACAGGAGAGGAAAGTGGAATTCCACGTGTAGCGGTGAAATGCGTAGAGATGTGGAGGAACACCAGTGGCGAAGGCGACTTTCTGGCCTGATATTGACGCTGAGGCGCGAAAGCGTG	Bacteria	Firmicutes	Bacilli	Bacillales	Bacillaceae	Allobacillus	26	10	23	21	80	1	17	116	51	184	1	28	22	25	15	90	1	27	19	27	0	32	105	1	13	11	11	6	41	1	144	124	154	422	1	6
TACGTAGGGGGCAAGCGTTATCCGGAATTACTGGGCGTAAAGGGTGCGTAGGCGGTCAAATAAGTCAGGGGTGAAAGACTATCGCTCAACGATAGCAAGCCTTTGAAACTATTTGACTTGAGTGCAGGAGAGGAGAGTGGAATTTCTAGTGTAGCGGTGAAATGCGTAGATATTAGAAGGAACACCAGTGGCGAAGGCGACTCTCTGGACTGCAACTGACGCTGAGGCACGAAAGCGTGG	Bacteria	Firmicutes	Clostridia	Peptostreptococcales-Tissierellales	Peptostreptococcaceae	NA	46	109	50	55	260	1	63	134	63	260	1	9	70	20	10	109	1	34	131	43	53	17	278	1	16	11	4	15	46	1	60	51	78	189	1	6
TACGTAGGGGGCAAGCGTTGTCCGGAATTATTGGGCGTAAAGCGCGCGCAGGCGGTTCTTTAAGTCTGATGTGAAAGCCCACGGCTCAACCGTGGAGGGTCATTGGAAACTGGAGAACTGGAATGCAGAAGAGGAGAGTGGAATTCCACGTGTAGCGGTGAAATGCGTAGATATGTGGAGGAACACCAGTGGCGAAGGCGGCTCTCTGGTCTGTTATTGACGCTGAGGCGCGAAAGCGTG	Bacteria	Firmicutes	Bacilli	Bacillales	Marinococcaceae	Sinobaca	45	48	45	52	190	1	9	12	20	41	1	56	48	60	28	192	1	324	347	258	194	64	1187	1	28	10	0	0	38	1	50	37	57	144	1	6
TACGAAGGGGGCTAGCGTTGTTCGGATTTACTGGGCGTAAAGCGCACGTAGGCGGATCGTTAAGTCGGGGGTGAAATCCTGGAGCTCAACTCCAGAACTGCCTTCGATACTGGCGATCTTGAGTCCGGAAGAGGTGAGTGGAACTCCTAGTGTAGAGGTGGAATTCGTAGATATTAGGAAGAACACCAGTGGCGAAGGCGGCTCACTGGTCCGGTACTGACGCTGAGGTGCGAAAGCGTG	Bacteria	Proteobacteria	Alphaproteobacteria	Rhizobiales	Devosiaceae	Devosia	182	237	359	62	840	1	0	0	10	10	1	31	35	29	32	127	1	32	35	154	34	21	276	1	11	22	0	0	33	1	38	43	40	121	1	6
TACGTAGGGGGCAAGCGTTATCCGGAATCACTGGGCGTAAAGGGTGCGTAGGCGGCTGAATAAGTCAGGGGTAAAAGGCATTGGCTCAACCAATGTAAGCCTTTGAAACTGTTTAGCTTGAGTGCAGGAGAGGTAAGTGGAATTCCTAGTGTAGCGGTGAAATGCGTAGATATTAGGAGGAACACCAGTGGCGAAGGCGACTTACTGGACTGTAACTGACGCTGAGGCACGAAAGCGTGG	Bacteria	Firmicutes	Clostridia	Peptostreptococcales-Tissierellales	Tindallia	NA	0	0	56	64	120	1	62	75	67	204	1	73	82	135	78	368	1	125	131	105	94	94	549	1	44	48	58	109	259	1	94	70	85	249	1	6
TACGGAGGGGGCTAGCGTTGTTCGGAATTACTGGGCGTAAAGCGCGCGTAGGCGGATTGAAAAGTTGGGGGTGAAATCCCGGGGCTCAACCCCGGAACTGCCTTCAAAACTATCAGTCTGGAGTTCGAGAGAGGTGAGTGGAATTGCGAGTGTAGAGGTGAAATTCGTAGATATTCGCAGGAACACCAGTGGCGAAGGCGGCTCACTGGCTCGATACTGACGCTGAGGTGCGAAAGTGTG	Bacteria	Proteobacteria	Alphaproteobacteria	Rhodobacterales	Rhodobacteraceae	Roseibaca	73	0	29	36	138	1	0	20	17	37	1	0	36	36	0	72	1	29	163	0	56	0	248	1	18	0	0	0	18	1	0	23	0	23	1	6
TACGGAGGGGGTTAGCGTTGTTCGGAATTACTGGGCGTAAAGCGCACGTAGGCGGATCAGAAAGTTGGGGGTGAAATCCCGGGGCTCAACCCCGGAACGGCCTCCAAAACTCCTGGTCTTGAGTTCGAGAGAGGTGAGTGGAATTCCAAGTGTAGAGGTGAAATTCGTAGATATTTGGAGGAACACCAGTGGCGAAGGCGGCTCACTGGCTCGATACTGACGCTGAGGTGCGAAAGTGTG	Bacteria	Proteobacteria	Alphaproteobacteria	Rhodobacterales	Rhodobacteraceae	NA	47	52	67	43	209	1	0	10	0	10	1	27	37	32	33	129	1	29	63	65	88	0	245	1	16	0	0	24	40	1	32	31	26	89	1	6
TACGTAGGGGGCAAGCGTTGTCCGGAATCACTGGGCGTAAAGCGCGCGTAGGTGGTCTAGTAAGTCAGGTGTTAAAATTCGGGGCTCAACCCCGTAATGCATTTGAAACTGCTGGACTTGAGGACAGGAGAGGAAAGTGGAATTCCTAGTGTAGCGGTGAAATGCGTAGATATTAGGAGGAACACCAGTGGCGAAGGCGACTTTCTGGACTGTACCTGACACTGAGGTGCGAAAGCGTGG	Bacteria	Firmicutes	Clostridia	Proteinivoracales	NA	NA	47	58	0	0	105	1	30	55	6	91	1	64	102	63	49	278	1	103	128	96	58	45	430	1	55	0	0	52	107	1	27	0	30	57	1	6
TACGGAGGGGGCTAGCGTTGTTCGGAATTACTGGGCGTAAAGCGCGCGTAGGCGGATTGGAAAGTTGGGGGTGAAATCCCGGGGCTCAACCTCGGAACTGCCTCCAAAACTCCCAGTCTTGAGTTCGAGAGAGGTGAGTGGAATTCCGAGTGTAGAGGTGAAATTCGTAGATATTCGGAGGAACACCAGTGGCGAAGGCGGCTCACTGGCTCGATACTGACGCTGAGGTGCGAAAGCGTG	Bacteria	Proteobacteria	Alphaproteobacteria	Rhodobacterales	Rhodobacteraceae	Defluviimonas	40	91	74	65	270	1	0	11	0	11	1	19	31	65	0	115	1	79	127	62	114	69	451	1	16	0	0	13	29	1	45	71	54	170	1	6
TACGTAGGTGGCAAGCGTTGTCCGGATTTATTGGGCGTAAAGCGAGCGCAGGCGGTTTCTTAAGTCTGATGTGAAAGCCCCCGGCTCAACCGGGGAGGGTCATTGGAAACTGGGAGACTTGAGTGCAGAAGAGGAGAGTGGAATTCCATGTGTAGCGGTGAAATGCGTAGATATATGGAGGAACACCAGTGGCGAAGGCGGCTCTCTGGTCTGTAACTGACGCTGAGGCTCGAAAGCGTG	Bacteria	Firmicutes	Bacilli	Lactobacillales	Enterococcaceae	Enterococcus	78	24	0	79	181	1	0	109	60	169	1	48	90	120	39	297	1	93	136	94	52	23	398	1	25	14	14	0	53	1	67	52	60	179	1	6
TACGGAGGGTGCAAGCGTTATCCGGAATCACTGGGCGTAAAGGGCGCGTAGGCGGTTCACTAAGTCCGATGTTAAAGACCGGGGCTCAACCCCGACACGGCGTTGGATACTGGTGGGCTTGACGGCTGGAGAGGCGAGTGGAATTACCAGTGTAGCGGTGGAATGCGTAGATACTGGTAGGAACACCCATTGCGAAGGCAGCTCGCTGGACAGCACGTGACGCTGAGGCGCGAAAGTGTG	Bacteria	Deinococcota	Deinococci	Deinococcales	Trueperaceae	Truepera	9	48	95	15	167	1	3	0	0	3	1	0	36	9	0	45	1	85	187	21	146	157	596	1	4	0	0	0	4	1	0	0	5	5	1	6
TACAGAGGGTGCAAGCGTTAATCGGAATTACTGGGCGTAAAGCGCGCGTAGGTGGTTCGTTAAGTTGGATGTGAAATCCCCGGGCTCAACCTGGGAACTGCATTCAAAACTGTCGAGCTAGAGTATGGTAGAGGGTGGTGGAATTTCCTGTGTAGCGGTGAAATGCGTAGATATAGGAAGGAACACCAGTGGCGAAGGCGACCACCTGGACTGATACTGACACTGAGGTGCGAAAGCGTG	Bacteria	Proteobacteria	Gammaproteobacteria	Pseudomonadales	Pseudomonadaceae	Pseudomonas	62	34	0	0	96	1	0	52	13	65	1	38	41	0	40	119	1	0	0	29	0	0	29	1	17	9	0	0	26	1	16	21	0	37	1	6
TACGTAGGGTGCAAGCGTTAATCGGAATTACTGGGCGTAAAGCGTGCGCAGGCGGTTTTGTAAGTCTGTCGTGAAATCCCCGGGCTCAACCTGGGAATTGCGATGGAGACTGCAAGGCTAGAATCTGGCAGAGGGGGGTAGAATTCCACGTGTAGCAGTGAAATGCGTAGAGATGTGGAGGAACACCGATGGCGAAGGCAGCCCCCTGGGTCAAGATTGACGCTCATGCACGAAAGCGTG	Bacteria	Proteobacteria	Gammaproteobacteria	Burkholderiales	Oxalobacteraceae	Massilia	65	99	62	38	264	1	0	79	43	122	1	0	40	0	0	40	1	0	0	46	0	15	61	1	18	21	0	15	54	1	0	19	0	19	1	6
TACGGAGGGGGCTAGCGTTGTTCGGAATTACTGGGCGTAAAGCGCACGTAGGCGGATTAGTCAGTCAGAGGTGAAATCCCAGGGCTCAACCCTGGAACTGCCTTTGATACTGCTAGTCTAGAGATCGAGAGAGGTGAGTGGAATTCCGAGTGTAGAGGTGAAATTCGTAGATATTCGGAGGAACACCAGTGGCGAAGGCGGCTCACTGGCTCGATACTGACGCTGAGGTGCGAAAGTGTG	Bacteria	Proteobacteria	Alphaproteobacteria	Rhodobacterales	Rhodobacteraceae	NA	74	14	17	22	127	1	0	4	0	4	1	27	37	42	0	106	1	0	29	23	0	0	52	1	10	0	0	0	10	1	15	9	9	33	1	6
TACGTAGGGTGCAAGCGTTGTCCGGAATTATTGGGCGTAAAGAGCTCGTAGGCGGTTTGTTGCGTCGGCTGTGAAATCCCGAGGCTCAACCTCGGGTCTGCAGTCGATACGAGCAAACTAGAGTGTTGCAGGGGAGACTGGAATTCCTGGTGTAGCGGTGAAATGCGCAGATATCAGGAGGAACACCGGTGGCGAAGGCGGGTCTCTGGGCAACAACTGACGCTGAGGAGCGAAAGCGTG	Bacteria	Actinobacteriota	Actinobacteria	Frankiales	Geodermatophilaceae	Blastococcus	38	40	39	36	153	1	0	7	0	7	1	31	46	46	25	148	1	82	126	94	81	55	438	1	7	4	0	8	19	1	41	32	38	111	1	6
GACGGAGGGTGCAAGCGTTGTTCGGAATTACTGGGCGTAAAGCGCACGCAGGCGGTCTGTTAAGTCTTCTGTGAAAACCCGGAGCTCAACTCCGCGGAATGCAGAAGATACTGGCAGACTAGAGATCGGTAGAGGCTAGTGGAATTCCTGGTGTAGCGGTGGAATGCGTAGATATCAGGAGGAACACCGGTGGCGAAGGCGACTAGCTGGGCCGAGTCTGACGCTCATGTGCGAAAGCGT	Bacteria	Gemmatimonadota	BD2-11 terrestrial group	NA	NA	NA	43	0	19	0	62	1	0	0	2	2	1	0	7	0	10	17	1	0	19	22	17	19	77	1	36	0	0	26	62	1	0	0	5	5	1	6
TACGGAGGGGGCTAGCGTTGTTCGGAATTACTGGGCGTAAAGCGCGCGTAGGCGGGCTGGAAAGTTGGGGGTGAAATCCCGGGGCTCAACCCCGGAACTGCCTCCAAAACTATCAGCCTTGAGTTCGAGAGAGGTGAGTGGAATTGCGAGTGTAGAGGTGAAATTCGTAGATATTCGCAGGAACACCAGTGGCGAAGGCGGCTCACTGGCTCGATACTGACGCTGAGGTGCGAAAGTGTG	Bacteria	Proteobacteria	Alphaproteobacteria	Rhodobacterales	Rhodobacteraceae	Rhodobaculum	32	26	97	16	171	1	0	19	7	26	1	0	0	18	0	18	1	42	46	27	51	22	188	1	14	11	0	0	25	1	43	39	36	118	1	6
TACGAAGGGGGCTAGCGTTGCTCGGAATCACTGGGCGTAAAGGGCGCGTAGGCGGACTCTTAAGTCGGGGGTGAAAGCCCAGGGCTCAACCCTGGAATTGCCTTCGATACTGAGAGTCTTGAGTTCGGAAGAGGTTGGTGGAACTGCGAGTGTAGAGGTGAAATTCGTAGATATTCGCAAGAACACCAGTGGCGAAGGCGGCCAACTGGTCCGATACTGACGCTGAGGCGCGAAAGCGTG	Bacteria	Proteobacteria	Alphaproteobacteria	Rhizobiales	Beijerinckiaceae	Bosea	136	133	289	0	558	1	8	0	0	8	1	0	0	17	12	29	1	0	0	78	27	15	120	1	0	0	0	4	4	1	0	8	14	22	1	6
TACGAAGGGGGCTAGCGTTGCTCGGAATCACTGGGCGTAAAGGGTGCGTAGGCGGGTCTTTAAGTCAGGGGTGAAATCCTGGAGCTCAACTCCAGAACTGCCTTTGATACTGAGGATCTTGAGTTCGGGAGAGGTGAGTGGAACTGCGAGTGTAGAGGTGAAATTCGTAGATATTCGCAAGAACACCAGTGGCGAAGGCGGCTCACTGGCCCGATACTGACGCTGAGGCACGAAAGCGTG	Bacteria	Proteobacteria	Alphaproteobacteria	Rhizobiales	Xanthobacteraceae	NA	0	0	0	63	63	1	0	44	0	44	1	102	0	57	52	211	1	35	85	42	35	0	197	1	0	50	0	0	50	1	66	99	58	223	1	6
TACGTAGGGGGCAAGCGTTGTCCGGATTTATTGGGCGTAAAGAGCGTGTAGGCGGCCAGGTAGGTGGGTTGTGAAAACTGGAGGCTCAACCTTCAGACGTCGACCCAAACCCCCTGGCTAGAGTCCGGAAGAGGAGAGTGGAATTCCTGGTGTAGCGGTGAAATGCGCAGATATCAGGAAGAACACCCGTGGCGAAGGCGGCTCTCTGGGACGGTACTGACGCTGAGACGCGAAAGCGTG	Bacteria	Actinobacteriota	Thermoleophilia	Gaiellales	Gaiellaceae	Gaiella	32	0	0	0	32	1	3	0	0	3	1	94	79	44	40	257	1	11	39	16	18	0	84	1	0	0	0	4	4	1	12	20	12	44	1	6
TACAGAGGGTGCAAGCGTTAATCGGAATTACTGGGCGTAAAGCGCGCGTAGGTGGTTTGTTAAGTTGAATGTGAAATCCCCGGGCTCAACCTGGGAACTGCATCCAAAACTGGCAAGCTAGAGTAGGGCAGAGGGTGGTGGAATTTCCTGTGTAGCGGTGAAATGCGTAGATATAGGAAGGAACACCAGTGGCGAAGGCGACCACCTGGGCTCATACTGACACTGAGGTGCGAAAGCGTG	Bacteria	Proteobacteria	Gammaproteobacteria	Pseudomonadales	Pseudomonadaceae	Pseudomonas	86	61	0	39	186	1	13	85	40	138	1	18	12	0	32	62	1	0	0	36	17	0	53	1	11	0	0	0	11	1	27	31	38	96	1	6
TACGTAGGTGGCAAGCGTTGTCCGGATTTATTGGGCGTAAAGCGAGCGCAGGCGGTTCTTTAAGTCTGATGTGAAAGCCCCCGGCTCAACCGGGGAGGGTCATTGGAAACTGGAGAACTTGAGTGCAGAAGAGGAGAGTGGAATTCCACGTGTAGCGGTGAAATGCGTAGATATGTGGAGGAACACCAGTGGCGAAGGCGACTCTCTGGTCTGTAACTGACGCTGAGGCTCGAAAGCGTG	Bacteria	Firmicutes	Bacilli	Lactobacillales	Carnobacteriaceae	Carnobacterium	49	0	14	0	63	1	0	13	0	13	1	40	31	25	16	112	1	54	50	45	0	16	165	1	8	0	11	0	19	1	24	19	29	72	1	6
TACGTATGGAGCGAGCGTTGTCCGGAATTATTGGGCGTAAAGGGTACGCAGGCGGTTTAATAAGTCGAATGTTAAAGATCGGGGCTCAACCCCGTAAAGCATTGGAAACTGATAAACTTGAGTAGTGGAGAGGAAAGTGGAATTCCTAGTGTAGTGGTGAAATACGTAGATATTAGGAGGAATACCAGTAGCGAAGGCGACTTTCTGGACACAAACTGACGCTGAGGTACGAAAGCGTGG	Bacteria	Firmicutes	Clostridia	Peptostreptococcales-Tissierellales	Finegoldia	NA	57	55	47	178	337	1	5	11	3	19	1	26	30	28	22	106	1	9	7	48	3	14	81	1	0	2	0	0	2	1	4	0	0	4	1	6
TACGGAGGGAGCTAGCGTTATTCGGAATTACTGGGCGTAAAGCGCACGTAGGCGGCTTTGTAAGTTAGAGGTGAAAGCCTGGAGCTCAACTCCAGAATTGCCTTTAAGACTGCATCGCTTGAATCCAGGAGAGGTGAGTGGAATTCCGAGTGTAGAGGTGAAATTCGTAGATATTCGGAAGAACACCAGTGGCGAAGGCGGCTCACTGGACTGGTATTGACGCTGAGGTGCGAAAGCGTG	Bacteria	Proteobacteria	Alphaproteobacteria	Sphingomonadales	Sphingomonadaceae	Sphingomonas	47	38	94	88	267	1	25	0	34	59	1	0	0	25	0	25	1	0	0	38	0	0	38	1	0	31	17	0	48	1	0	20	27	47	1	6
TACGGAGGGTGCTAGCGTTGTCCGGAATCATTGGGTGTAAAGGGTGCGTAGGCGGGTCTTTAAGTCTGGGGTGAAATGCTGTGGCTTAACCATAGCACTGCCTTGGATACTGGAGATCTTGAGGGTAACAGAGGCCGGTAGAATTCGTGGTGTAGCGGTGAAATGCATAGATATCACGAAGAATACCAGTGGCGTAGGCGGCCGGCTGGGTTACCTCTGACGCTGAGGCACGAGAGCGTG	Bacteria	Bacteroidota	Rhodothermia	Balneolales	Balneolaceae	CK06-06-Mud-MAS4B-21	25	20	0	0	45	1	0	0	3	3	1	0	17	4	13	34	1	0	26	25	0	0	51	1	0	3	7	6	16	1	10	6	12	28	1	6
TACGTAGGTGGCAAGCGTTGTCCGGATTTACTGGGCGTAAAGGATGCGTAGGCGGACATTTAAGTCAGATGTGAAATACCCGAGCTTAACTTGGGTGCTGCATTTGAAACTGGGTGTCTAGAGTGCAGGAGAGGTAAGTGGAATTCCTAGTGTAGCGGTGAAATGCGTAGAGATTAGGAAGAACACCAGTGGCGAAGGCGACTTACTGGACTGTAACTGACGCTGAGGCATGAAAGCGTG	Bacteria	Firmicutes	Clostridia	Clostridiales	Clostridiaceae	Clostridium sensu stricto 13	58	38	88	16	200	1	0	3	0	3	1	21	10	27	0	58	1	49	32	34	39	26	180	1	3	0	0	6	9	1	14	0	7	21	1	6
TACGAAGGGGGCTAGCGTTGCTCGGAATCACTGGGCGTAAAGGGCGCGTAGGCGGCGTTTTAAGTCGGGGGTGAAAGCCTGTGGCTCAACCACAGAATGGCCTTCGATACTGGGACGCTTGAGTATGGTAGAGGTTGGTGGAACTGCGAGTGTAGAGGTGAAATTCGTAGATATTCGCAAGAACACCGGTGGCGAAGGCGGCCAACTGGACCATTACTGACGCTGAGGCGCGAAAGCGTG	Bacteria	Proteobacteria	Alphaproteobacteria	Rhizobiales	Beijerinckiaceae	Methylobacterium-Methylorubrum	23	23	0	67	113	1	0	5	6	11	1	9	10	24	0	43	1	30	62	43	22	0	157	1	4	6	0	0	10	1	20	16	21	57	1	6
TACGTAGGGTGCAAGCGTTAATCGGAATTACTGGGCGTAAAGCGTGCGCAGGCGGTTTTGTAAGTTTGTCGTGAAAGCCCCGGGCTCAACCTGGGAATTGCGATGAAGACTGCAAGGCTTGAATCTGGCAGAGGGGGGTAGAATTCCACGTGTAGCAGTGAAATGCGTAGAGATGTGGAGGAACACCGATGGCGAAGGCAGCCCCCTGGGTCAAGATTGACGCTCATGCACGAAAGCGTG	Bacteria	Proteobacteria	Gammaproteobacteria	Burkholderiales	Oxalobacteraceae	Massilia	33	52	0	25	110	1	0	26	0	26	1	0	0	0	13	13	1	0	0	8	0	0	8	1	25	0	0	13	38	1	0	24	24	48	1	6
TACGTAGGTGGCAAGCGTTGTCCGGAATTATTGGGCGTAAAGCGCGCGCAGGCGGTTAATTAAGTCTGATGTGAAATCTCGAGGCTCAACCTCGAGCGGCCATTGGAAACTGGTTGACTTGAGTGCAGAAGAGGAGAGTGGAATTCCATGTGTAGCGGTGAAATGCGTAGATATATGGAGGAACACCAGTGGCGAAGGCGACTCTCTGGTCTGTAACTGACGCTGAGGCGCGAAAGCGTG	Bacteria	Firmicutes	Bacilli	Bacillales	Bacillaceae	Anaerobacillus	8	8	0	0	16	1	0	0	5	5	1	0	19	0	0	19	1	23	0	0	13	0	36	1	25	0	0	11	36	1	9	9	3	21	1	6
TACGAAGGGGGCTAGCGTTGCTCGGAATCACTGGGCGTAAAGGGCGCGTAGGCGGCCATTCAAGTCGGGGGTGAAAGCCTGTGGCTCAACCACAGAATTGCCTTCGATACTGTTTGGCTTGAGACCGGAAGAGGTAAGTGGAACTGCGAGTGTAGAGGTGAAATTCGTAGATATTCGCAAGAACACCAGTGGCGAAGGCGGCTTACTGGTCCGGTTCTGACGCTGAGGCGCGAAAGCGTG	Bacteria	Proteobacteria	Alphaproteobacteria	Rhizobiales	Beijerinckiaceae	Microvirga	22	14	26	33	95	1	0	11	0	11	1	7	21	0	0	28	1	54	47	21	38	6	166	1	0	0	9	0	9	1	25	29	18	72	1	6
TACAGAGGTGGCGAGCGTTGTTCGGATTTACTGGGCGTAAAGGGTGCGTAGGCGGCTTTGTATGTCGGATGTGAAATCTCACCGTCCATCGGTGAAACTGCATTCGAAACTGCAGAGCTAGAGTACAGGAGGGGAGAGCGGAATTCTCGGTGTAGCGGTGAAATGCGTAGATATCGAGAGGAACACCGGTGGCGAAGGCGGCTCTCTGGACTGATACTGACGCTGAGGCACGAAAGCCGG	Bacteria	Verrucomicrobiota	Kiritimatiellae	WCHB1-41	NA	NA	0	0	5	5	10	1	5	5	3	13	1	0	8	0	0	8	1	0	9	0	16	17	42	1	4	6	2	4	16	1	14	6	24	44	1	6
TACGTGAGAGGCAAGCGTTATCCGGATTTACTGGGCGTAAAGGGCGTGTAGGCGGTTGGGTAAGTCCTTTGTGAAATCTCCCGGCTTAACCGGGAGGGGTCAAAGGAAACTACCTGACTTGAGGGTAGCAGAGGGAGATGGAATTCCCGGTGGAGCGGTGACATGCGTAGATATCGGGAGGAACACCAGTGGCGAAGGCGATCTCCTGGGCTATACCTGACGCTGAGGCGCGAAAGCGTG	Bacteria	Chloroflexi	Dehalococcoidia	MSBL5	NA	NA	7	31	14	19	71	1	6	0	4	10	1	3	6	5	0	14	1	6	17	41	8	7	79	1	9	7	26	4	46	1	3	6	10	19	1	6
TACGAAGGGGGCTAGCGTTGTTCGGAATTACTGGGCGTAAAGCGCACGTAGGCGGATTATTAAGTCAGGGGTGAAATCCCAGAGCTCAACTCTGGAACTGCCTTTGATACTGGTAATCTAGAGACCGAGAGAGGTAAGTGGAACTCCTAGTGTAGAGGTGGAATTCGTAGATATTAGGAAGAACACCAGTGGCGAAGGCGGCTTACTGGCTCGGAACTGACGCTGAGGTGCGAAAGCGTG	Bacteria	Proteobacteria	Alphaproteobacteria	Rhizobiales	Devosiaceae	Pelagibacterium	0	0	0	10	10	1	2	0	4	6	1	0	18	8	7	33	1	0	0	0	0	16	16	1	6	0	0	0	6	1	17	18	24	59	1	6
TACAGAGGGTGCAAGCGTTAATCGGAATTACTGGGCGTAAAGGGAGCGTAGGTGGCTCGATAAGTCAGATGTGAAATCCCCGGGCTCAACCTGGGAACTGCATCTGATACTGTTGAGCTAGAGTATGTGAGAGGAAGGTAGAATTCCAGGTGTAGCGGTGAAATGCGTAGAGATCTGGAGGAATACCGATGGCGAAGGCAGCCTTCTGGCATAATACTGACACTGAGGCTCGAAAGCGTG	Bacteria	Proteobacteria	Gammaproteobacteria	Pseudomonadales	Moraxellaceae	Psychrobacter	7	0	7	0	14	1	0	8	6	14	1	0	0	3	5	8	1	9	11	11	0	0	31	1	26	10	10	0	46	1	21	32	26	79	1	6
TACGAAGGGGGCTAGCGTTGTTCGGAATTACTGGGCGTAAAGGGCGCGTAGGCGGTACTTCAAGTCAGGCGTGAAAGCCCCGGGCTCAACCTGGGAACCGCGCTTGAGACTGGAGAACTAGAGTTCGGGAGAGGATGGTGGAATTCCCAGTGTAGAGGTGAAATTCGTAGATATTGGGAAGAACACCGATGGCGAAGGCAGCCATCTGGACCGACACTGACGCTGAGGCGCGAAAGCGTG	Bacteria	Proteobacteria	Alphaproteobacteria	Azospirillales	Azospirillaceae	Skermanella	18	6	18	5	47	1	0	6	5	11	1	19	0	21	0	40	1	7	0	0	0	11	18	1	5	6	0	7	18	1	17	7	12	36	1	6
TACGAAGGGGGCTAGCGTTGTTCGGATTTACTGGGCGTAAAGCGCACGTAGGCGGAAATTTAAGTCAGGGGTGAAATCCCGAGGCTCAACCTCGGAACTGCCTTTGATACTGGGTTTCTTGAGTCCGGAAGAGGTGAGTGGAACTGCGAGTGTAGAGGTGAAATTCGTAGATATTCGCAAGAACACCAGTGGCGAAGGCGGCTCACTGGTCCGGAACTGACGCTGAGGTGCGAAAGCGTG	Bacteria	Proteobacteria	Alphaproteobacteria	Rhizobiales	Beijerinckiaceae	Methylocella	8	13	15	19	55	1	0	3	0	3	1	0	7	0	0	7	1	10	13	7	0	0	30	1	0	12	0	0	12	1	5	11	0	16	1	6
TACGGAGGATGCAAGCGTTATCCGGAATGATTGGGCGTAAAGCGTCTGTAGGTGGGTTGTAAAGTCTTCTGTTAAAGATCGGGGCTTAACCCAGTTTAAGCAGTGGAAACTTATAACCTAGAGTACGGTAGGGGCAGAGGGAATTCCCGGTGTAGCGGTGAAATGCGTAGATATCGGGAAGAACACCGACGGCGAAAGCACTCTGCTGGGCCGAAACTGACACTGAGAGACGAAAGCTAG	Bacteria	Cyanobacteria	Cyanobacteriia	Chloroplast	NA	NA	7	0	0	9	16	1	0	0	3	3	1	5	0	0	0	5	1	0	0	6	0	0	6	1	4	0	0	0	4	1	0	25	17	42	1	6
TACGTAGGGTGCGAGCGTTAATCGGAATTACTGGGCGTAAAGCGTGCGCAGGCGGTTATATAAGTCAGATGTGAAATCCCCGGGCTCAACCTGGGACCTGCATTTGAGACTGTATAGCTAGAGTACGGTAGAGGGGGATGGAATTCCGCGTGTAGCAGTGAAATGCGTAGATATGCGGAGGAACACCGATGGCGAAGGCAATCCCCTGGACCTGTACTGACGCTCATGCACGAAAGCGTG	Bacteria	Proteobacteria	Gammaproteobacteria	Burkholderiales	Comamonadaceae	Rhodoferax	527	25	9	0	561	1	27	62	45	134	1	301	723	273	348	1645	1	0	0	21	0	0	21	1	15	21	8	9	53	1	0	0	0	0	0	5
TACGTAGGGGGCAAGCGTTATCCGGAATCACTGGGCGTAAAGGGTGCGTAGGCGGCTAAGTAAGTCAGGGGCGAAAGGCATTGGCTCAACCAATGTAAGCCTTTGAAACTGTTTAGCTTGAGTGCAGGAGAGGTAAGTGGAATTCCTAGTGTAGCGGTGAAATGCGTAGATATTAGGAGGAACACCAGTGGCGAAGGCGACTTACTGGACTGTAACTGACGCTGAGGCACGAAAGCGTGG	Bacteria	Firmicutes	Clostridia	Peptostreptococcales-Tissierellales	Tindallia	NA	0	0	0	0	0	0	187	259	0	446	1	712	671	949	712	3044	1	718	582	631	466	601	2998	1	249	257	277	547	1330	1	757	619	732	2108	1	5
TACGGAGGGTGCAAGCGTTGTCCGGAATCATTGGGTGTAAAGGATGCGTAGGCTGGCGTCTAAGTCTGGGGTGAAATCTTGCCGCTTAACGGTAAAATGGCCCTGGATACTGGATGTCTTGAATCTGACAGAGGTCGGTGGAATTCGTAGTGTAGCGGTGAAATGCATAGATATTACGAAGAACATCAGTGGCGAAGGCGGCCGGCTGGGTCAGTATTGACGCTGAGGCATGAGAGCGTG	Bacteria	Bacteroidota	Rhodothermia	Balneolales	Balneolaceae	NA	84	18	38	30	170	1	0	0	0	0	0	34	18	33	25	110	1	26	26	39	33	24	148	1	6	0	0	0	6	1	50	67	79	196	1	5
TACGTAGGGTGCGAGCGTTGTCCGGAATTACTGGGCGTAAAGAGCTCGTAGGTGGTTTGTCGCGTCGTTTGTGGAATACCGCAGCTTAACTGCGGGGTTGCAGGCGATACGGGCATAACTTGAGTGCTGTAGGGGAGACTGGAATTCCTGGTGTAGCGGTGGAATGCGCAGATATCAGGAGGAACACCGATGGCGAAGGCAGGTCTCTGGGCAGTAACTGACGCTGAGGAGCGAAAGCAT	Bacteria	Actinobacteriota	Actinobacteria	Corynebacteriales	Corynebacteriaceae	Corynebacterium	173	264	341	822	1600	1	0	39	42	81	1	349	231	211	136	927	1	158	106	147	112	85	608	1	0	0	0	0	0	0	0	0	18	18	1	5
TACGTAGGTGGCAAGCGTTGTCCGGAATTATTGGGCGTAAAGCGCGCGCAGGCGGTCCTTTAAGTCTGATGTGAAATCTCGTGGCTCAACCACGAGCGGCCATTGGAAACTGGGGGACTTGAGTACAGAAGAGGAGAGTGGAATTCCATGTGTAGCGGTGAAATGCGTAGATATATGGAGGAACACCAGTGGCGAAGGCGACTCTCTGGTCTGTAACTGACGCTGAGGCGCGAAAGCGTG	Bacteria	Firmicutes	Bacilli	Bacillales	Bacillaceae	Anaerobacillus	168	196	193	404	961	1	0	0	0	0	0	23	17	44	14	98	1	68	134	127	53	66	448	1	106	8	0	51	165	1	15	13	21	49	1	5
TACGTAGGGTGCGAGCGTTGTCCGGATTTATTGGGCGTAAAGGGCTCGTAGGTGGTTGATCGCGTCGGAAGTGTAATCTTGGGGCTTAACCCTGAGCGTGCTTTCGATACGGGTTGACTTGAGGAAGGTAGGGGAGAATGGAATTCCTGGTGGAGCGGTGGAATGCGCAGATATCAGGAGGAACACCAGTGGCGAAGGCGGTTCTCTGGGCCTTTCCTGACGCTGAGGAGCGAAAGCGTG	Bacteria	Actinobacteriota	Actinobacteria	Propionibacteriales	Propionibacteriaceae	Cutibacterium	23	465	53	126	667	1	0	20	0	20	1	15	23	14	22	74	1	11	35	4	12	65	127	1	0	0	0	0	0	0	5	0	4	9	1	5
TACGAAGGGGGCTAGCGTTGTTCGGAATTACTGGGCGTAAAGCGCACGTAGGCGGATTGTTTAGTGAGGGGTGAAATCCCAGGGCTCAACCCTGGAACTGCCTCTCATACTGGCAATCTCGAGTTTGGGAGAGGTGAGTGGAATTCCGAGTGTAGAGGTGAAATTCGTAGATATTCGGAGGAACACCAGTGGCGAAGGCGGCTCACTGGCCCAAAACTGACGCTGAGGTGCGAAAGCGTG	Bacteria	Proteobacteria	Alphaproteobacteria	Rhizobiales	Rhizobiaceae	Chelativorans	59	148	409	64	680	1	0	7	7	14	1	13	62	60	16	151	1	170	296	58	213	110	847	1	0	0	0	0	0	0	20	23	0	43	1	5
TACGTAGGGTGCAAGCGTTGTCCGGAATTATTGGGCGTAAAGAGCTCGTAGGCGGTTTGTCGCGTCTGCTGTGAAAACCCGAGGCTCAACCTCGGGCCTGCAGTGGGTACGGGCAGACTAGAGTGCGGTAGGGGAGATTGGAATTCCTGGTGTAGCGGTGGAATGCGCAGATATCAGGAGGAACACCGATGGCGAAGGCAGATCTCTGGGCCGTAACTGACGCTGAGGAGCGAAAGCATG	Bacteria	Actinobacteriota	Actinobacteria	Micrococcales	Microbacteriaceae	NA	192	365	315	228	1100	1	0	60	45	105	1	144	108	0	120	372	1	0	0	123	161	0	284	1	0	0	0	35	35	1	0	0	0	0	0	5
TACGGAGGGTGCAAGCGTTATCCGGATTTATTGGGTTTAAAGGGTGCGTAGGCGGGATTGTAAGTCAGTGGTGAAATTTCCGGGCTCAACCTGGGCGCTGCCATTGATACTGCAGTTCTTGAGTATAGTTGATGTTGGCGGAATGTGTCATGTAGCGGTGAAATGCATAGATATGACACAGAACACCGATAGCGAAGGCAGCTGACAAAACTATAACTGACGCTGATGCACGAAAGCGTG	Bacteria	Bacteroidota	Bacteroidia	Bacteroidales	ML635J-40 aquatic group	NA	0	30	41	0	71	1	0	0	0	0	0	0	5	0	0	5	1	74	111	0	79	12	276	1	73	0	0	60	133	1	19	21	17	57	1	5
TACGGAGGGTGCGAGCGTTAATCGGAATTACTGGGCGTAAAGCGCACGTAGGCGGTTTGTTAAGCAAGATGTGAAAGCCCCGGGCTCAACCTGGGAATAGCATTTTGAACTGGCAAGCTAGAGTTTTGAAGAGGGTGGTAGAATTTCCTGTGTAGCGGTGAAATGCGTAGATATAGGAAGGAATACCAGTGGCGAAGGCGGCCACCTGGTCAAAAACTGACGCTGAGGAGCGAAAGCGTG	Bacteria	Proteobacteria	Gammaproteobacteria	Alteromonadales	Idiomarinaceae	Aliidiomarina	65	43	58	46	212	1	0	20	9	29	1	0	0	13	106	119	1	78	599	349	75	253	1354	1	0	0	0	0	0	0	125	121	96	342	1	5
TACGTAGGTCCCGAGCGTTGTCCGGATTTATTGGGCGTAAAGCGAGCGCAGGTGGTTTATTAAGTCTGGTGTAAAAGGCAGTGGCTCAACCATTGTATGCATTGGAAACTGGTAGACTTGAGTGCAGGAGAGGAGAGTGGAATTCCATGTGTAGCGGTGAAATGCGTAGATATATGGAGGAACACCGGTGGCGAAAGCGGCTCTCTGGCCTGTAACTGACACTGAGGCTCGAAAGCGTGG	Bacteria	Firmicutes	Bacilli	Lactobacillales	Streptococcaceae	Lactococcus	0	0	0	0	0	0	3	4	0	7	1	8	10	0	0	18	1	29	16	7	0	0	52	1	0	167	406	0	573	1	572	146	761	1479	1	5
TACGGAGGGGGCTAGCGTTGTTCGGAATTACTGGGCGTAAAGCGCGCGTAGGCGGATTGGAAAGTTGGGGGTGAAATCCCGGGGCTCAACCCCGGAACTGCCTCCAAAACTCCCAGTCTGGAGTTCGAGAGAGGTGAGTGGAATTCCGAGTGTAGAGGTGAAATTCGTAGATATTCGGAGGAACACCAGTGGCGAAGGCGGCTCACTGGCTCGATACTGACGCTGAGGTGCGAAAGTGTG	Bacteria	Proteobacteria	Alphaproteobacteria	Rhodobacterales	Rhodobacteraceae	NA	107	0	25	0	132	1	0	0	0	0	0	33	23	76	0	132	1	0	32	60	0	31	123	1	18	0	0	15	33	1	37	43	30	110	1	5
TACGTAGGGTGCGAGCGTTGTCCGGAATTATTGGGCGTAAAGGGCTCGTAGGCGGTTTGTCGCGTCGGGAGTGAAAACGCCGTGCTTAACACGGCGCTTGCTTTCGATACGGGCAGACTAGAGGTATGCAGGGGAGAACGGAATTCCTGGTGTAGCGGTGAAATGCGCAGATATCAGGAGGAACACCGGTGGCGAAGGCGGTTCTCTGGGCATTACCTGACGCTGAGGAGCGAAAGTGTG	Bacteria	Actinobacteriota	Actinobacteria	Propionibacteriales	Nocardioidaceae	Nocardioides	81	162	164	68	475	1	0	29	0	29	1	95	80	51	57	283	1	116	258	93	175	87	729	1	0	0	0	0	0	0	78	51	51	180	1	5
TACGGAGGGTGCGAGCGTTAATCGGAATTACTGGGCGTAAAGCGTGCGTAGGCGGCTACATAAGTCGGATGTGAAAGCCCCGGGCTTAACCTGGGAATTGCATTCGATACTGTGTGGCTAGAGTTTGGTAGAGGTAAGTGGAATTCCAGGTGTAGCGGTGAAATGCGTAGATATCTGGAGGAACACCAGTGGCGAAGGCGGCTTACTGGACCAAAACTGACGCTGAGGTACGAAAGCGTG	Bacteria	Proteobacteria	Gammaproteobacteria	Gammaproteobacteria Incertae Sedis	Unknown Family	Wenzhouxiangella	33	13	74	91	211	1	18	15	30	63	1	65	114	79	18	276	1	107	273	21	140	29	570	1	12	0	0	0	12	1	0	0	0	0	0	5
TACGTAGGTGGCAAGCGTTGTCCGGAATTATTGGGCGTAAAGCGCGCGCAGGCGGTCCTTTAAGTCTGATGTGAAAGCCCACGGCTCAACCGTGGAGGGTCATTGGAAACTGGGGGACTTGAGTACAGAAGAGGAAAGCGGAATTCCACGTGTAGCGGTGAAATGCGTAGAGATGTGGAGGAACACCAGTGGCGAAGGCGGCTTTCTGGTCTGTAACTGACGCTGAGGCGCGAAAGCGTG	Bacteria	Firmicutes	Bacilli	Bacillales	Planococcaceae	Paenisporosarcina	55	0	0	0	55	1	0	25	0	25	1	146	104	143	91	484	1	245	155	106	202	186	894	1	0	0	0	0	0	0	0	0	37	37	1	5
TACGAAGGGGGCTAGCGTTGCTCGGAATCACTGGGCGTAAAGGGTGCGTAGGCGGGTCTTTAAGTCAGGGGTGAAATCCTGGAGCTCAACTCCAGAACTGCCTTTGATACTGAAGATCTTGAGTTCGGGAGAGGTGAGTGGAACTGCGAGTGTAGAGGTGAAATTCGTAGATATTCGCAAGAACACCAGTGGCGAAGGCGGCTCACTGGCCCGATACTGACGCTGAGGCACGAAAGCGTG	Bacteria	Proteobacteria	Alphaproteobacteria	Rhizobiales	Xanthobacteraceae	Bradyrhizobium	80	0	72	0	152	1	93	0	127	220	1	0	91	0	0	91	1	0	0	0	0	0	0	0	12	0	0	15	27	1	0	67	68	135	1	5
TACGTAGGGTCCAAGCGTTGTCCGGAATTATTGGGCGTAAAGAGCTCGTAGGCGGTCCGCTAAGTCGGAAGTGAAATCTCAAGGCTCAACCTTGAAACTGCTTTCGATACTGGCGGACTTGAGGCAGGTAGGGGAAGGTGGAATTCCTGGTGTAGCGGTGAAATGCGCAGATATCAGGAGGAACACCAGTGGCGAAGGCGGCCTTCTGGGCCTGTTCTGACGCTGAGGAGCGAAAGCGTG	Bacteria	Actinobacteriota	Actinobacteria	Euzebyales	Euzebyaceae	NA	48	63	21	27	159	1	0	0	0	0	0	30	31	19	21	101	1	29	83	92	146	169	519	1	4	0	0	0	4	1	7	8	0	15	1	5
TACGGAGGGGGCTAGCGTTGTTCGGAATTACTGGGCGTAAAGCGCGCGTAGGCGGATTGGAAAGTTGGGGGTGAAATCCCGGGGCTCAACCTCGGAACTGCCTCCAAAACTATCAGTCTAGAGTTCGAGAGAGGTGAGTGGAATTCCGAGTGTAGAGGTGAAATTCGTAGATATTCGGAGGAACACCAGTGGCGAAGGCGGCTCACTGGCTCGATACTGACGCTGAGGTGCGAAAGCGTG	Bacteria	Proteobacteria	Alphaproteobacteria	Rhodobacterales	Rhodobacteraceae	NA	135	41	42	54	272	1	0	0	0	0	0	0	0	35	0	35	1	0	19	63	0	0	82	1	20	19	0	0	39	1	13	0	15	28	1	5
TACGTAGGGCGCAAGCGTTGTCCGGAATTATTGGGCGTAAAGAGCTCGTAGGCGGTTTGTCGCGTCTGCTGTGAAAACGCAAGGCTTAACCTTGCGCCTGCAGTGGGTACGGGCAGACTAGAGTGCGGTAGGGGAGACTGGAATTCCTGGTGTAGCGGTGGAATGCGCAGATATCAGGAGGAACACCGATGGCGAAGGCAGGTCTCTGGGCCGTTACTGACGCTGAGGAGCGAAAGCATG	Bacteria	Actinobacteriota	Actinobacteria	Micrococcales	Bogoriellaceae	Georgenia	17	67	70	62	216	1	0	0	14	14	1	43	45	29	0	117	1	68	76	57	130	112	443	1	0	0	0	0	0	0	37	62	41	140	1	5
TACGAAGGGGGCTAGCGTTGCTCGGAATTACTGGGCGTAAAGGGAGCGTAGGCGGACATTTAAGTCAGGGGTGAAATCCCAGAGCTCAACTCTGGAACTGCCTTTGATACTGGGTGTCTTGAGTGTGATAGAGGTATGTGGAACTCCGAGTGTAGAGGTGAAATTCGTAGATATTCGGAAGAACACCAGTGGCGAAGGCGACATACTGGATCATTACTGACGCTGAGGCTCGAAAGCGTG	Bacteria	Proteobacteria	Alphaproteobacteria	Caulobacterales	Caulobacteraceae	Brevundimonas	177	145	104	89	515	1	0	19	13	32	1	6	0	12	20	38	1	16	0	128	0	17	161	1	0	0	0	0	0	0	3	0	0	3	1	5
TACGTAGGGGGCGAGCGTTGTCCGGAATTATTGGGCGTAAAGGGTGCGTAGGCGGCCTTGCAAGTCCGATGTGAAAGACCACGGCTTACCCGTGGGGTTGCATTGGAAACTGTAGGGCTTGAGTGCTGGAGAGGATAGTGGAATACCCAGTGTAGCGGTGAAATGCGTAGATATTGGGTGGAACACCAGTGGCGAAGGCGACTATCTGGACAGCAACTGACGCTGAGGCACGAAAGCTAG	Bacteria	Firmicutes	Limnochordia	NA	NA	NA	6	30	82	10	128	1	0	0	0	0	0	0	32	0	0	32	1	50	110	0	79	53	292	1	0	2	0	0	2	1	14	9	12	35	1	5
TACGGAGGGGGTTAGCGTTGTTCGGAATTACTGGGCGTAAAGCGCGCGTAGGCGGATCAGAAAGTTGGGGGTGAAATCCCGGGGCTCAACCCCGGAACTGCCTCCAAAACTCCTGGTCTTGAGTTCGAGAGAGGTGAGTGGAATTCCGAGTGTAGAGGTGAAATTCGTAGATATTCGGAGGAACACCAGTGGCGAAGGCGGCTCACTGGCTCGATACTGACGCTGAGGTGCGAAAGCGTG	Bacteria	Proteobacteria	Alphaproteobacteria	Rhodobacterales	Rhodobacteraceae	Mameliella	54	56	47	0	157	1	0	0	0	0	0	0	0	32	0	32	1	30	89	158	205	39	521	1	13	0	4	0	17	1	38	53	25	116	1	5
TACGTAGGGTGCAAGCGTTGTCCGGAATTATTGGGCGTAAAGAGCTCGTAGGCGGTTTGTTGCGTCGGCTGTGAAAACCTGAGGCTCAACCTCAGGCCTGCAGTCGATACGAGCAGACTAGAGTGTTGCAGGGGAGACTGGAATTCCTGGTGTAGCGGTGAAATGCGCAGATATCAGGAGGAACACCGGTGGCGAAGGCGGGTCTCTGGGCAACAACTGACGCTGAGGAGCGAAAGCGTG	Bacteria	Actinobacteriota	Actinobacteria	Frankiales	Geodermatophilaceae	Blastococcus	29	26	36	14	105	1	0	8	6	14	1	32	19	35	0	86	1	58	103	79	61	38	339	1	0	0	0	0	0	0	17	14	13	44	1	5
TACAGAGGGTGCAAGCGTTAATCGGAATTACTGGGCGTAAAGCGCGCGTAGGTGGCTAAGTAAGATGGGTGTGAAATCCCCGGGCTCAACCTGGGAACTGCATCCATAACTGCTTAGCTAGAGTACGGTAGAGGGTAGTGGAATTTCCTGTGTAGCGGTGAAATGCGTAGATATAGGAAGGAACACCAGTGGCGAAGGCGACTACCTGGACTGATACTGACACTGAGGTGCGAAAGCGTG	Bacteria	Proteobacteria	Gammaproteobacteria	Oceanospirillales	Nitrincolaceae	Nitrincola	121	97	0	0	218	1	0	34	16	50	1	0	0	33	0	33	1	0	0	193	145	0	338	1	0	0	0	0	0	0	14	25	21	60	1	5
TACGTAGGGTGCGAGCGTTGTCCGGAATTATTGGGCGTAAAGAGCTCGTAGGCGGTGTGTCGCGTCGGCCGTGAAAACCTGGGGCTCAACTCTGGGCGTGCGGTCGATACGGGCATCACTTGAGTTCGGCAGGGGAGACTGGAATTCCTGGTGTAGCGGTGAAATGCGCAGATATCAGGAGGAACACCGGTGGCGAAGGCGGGTCTCTGGGCCGATACTGACGCTGAGGAGCGAAAGCAT	Bacteria	Actinobacteriota	Actinobacteria	Pseudonocardiales	Pseudonocardiaceae	Actinomycetospora	29	39	47	37	152	1	0	7	0	7	1	37	69	70	0	176	1	125	125	68	89	0	407	1	0	0	0	0	0	0	13	19	0	32	1	5
TACGAAGGGGGCTAGCGTTGTTCGGAATTACTGGGCGTAAAGCGCACGTAGGCGGATATTTAAGTCGGGGGTGAAATCCCGGGGCTCAACCCCGGAACTGCCTTCGATACTGGGTATCTTGAGTTCGGAAGAGGTGAGTGGAATTGCGAGTGTAGAGGTGAAATTCGTAGATATTCGCAGGAACACCAGTGGCGAAGGCGGCTCACTGGTCCGATACTGACGCTGAGGTGCGAAAGCGTG	Bacteria	Proteobacteria	Alphaproteobacteria	Rhizobiales	Rhizobiaceae	Aureimonas	73	108	163	64	408	1	0	4	0	4	1	17	9	0	0	26	1	42	61	72	54	0	229	1	0	0	0	0	0	0	26	51	34	111	1	5
TACGGAGGGGGTTAGCGTTGTTCGGAATTACTGGGCGTAAAGCGCACGTAGGCGGATTGGAAAGTATGGGGTGAAATCCCAGGGCTCAACCCTGGAACTGCCTTGTAAACTCCCAGTCTAGAGTTCGAGAGAGGTGAGTGGAATTCCAAGTGTAGAGGTGAAATTCGTAGATATTTGGAGGAACACCAGTGGCGAAGGCGGCTCACTGGCTCGATACTGACGCTGAGGTGCGAAAGTGTG	Bacteria	Proteobacteria	Alphaproteobacteria	Rhodobacterales	Rhodobacteraceae	Yoonia-Loktanella	52	37	26	44	159	1	6	0	0	6	1	0	0	0	0	0	0	24	25	57	46	20	172	1	28	6	0	0	34	1	14	0	12	26	1	5
TACGTAGGGTGCGAGCGTTGTCCGGAATTATTGGGCGTAAAGGGCTCGTAGGCGGTTTGTCGCGTCGGGAGTGAAAACACTGGGCTTAACCGAGTGCTTGCTTTCGATACGGGCAGACTAGAGGTATGCAGGGGAGAACGGAATTCCTGGTGTAGCGGTGAAATGCGCAGATATCAGGAGGAACACCGGTGGCGAAGGCGGTTCTCTGGGCATTACCTGACGCTGAGGAGCGAAAGTGTG	Bacteria	Actinobacteriota	Actinobacteria	Propionibacteriales	Nocardioidaceae	Nocardioides	38	58	101	82	279	1	0	0	0	0	0	0	26	23	0	49	1	41	79	66	54	0	240	1	13	0	0	20	33	1	23	22	19	64	1	5
TACGTAGGGGGCAAGCGTTGTCCGGAATTATTGGGCGTAAAGCGCGCGCAGGCGGTTCTTTAAGTCTGATGTGAAATCTTGTGGCTCAACCACAAGCGGTCATTGGAAACTGGGGAACTTGAGTACAGAAGAGGAGAGTGGAATTCCACGTGTAGCGGTGAAATGCGTAGATATGTGGAGGAACACCAGTGGCGAAGGCGACTCTCTGGTCTGTAACTGACGCTGAGGCGCGAAAGCGTG	Bacteria	Firmicutes	Bacilli	Bacillales	Bacillaceae	Paraliobacillus	12	0	0	36	48	1	0	0	0	0	0	0	23	28	0	51	1	37	32	22	18	20	129	1	13	0	0	0	13	1	150	157	142	449	1	5
TACGGAGGGTGCAAGCGTTATTCGGAATTACTGGGCGTAAAGGGCGTGTAGGCGGCCTTTTAAGTCAGGTGTGAAATCCCACGGCTTAACCGTGGAACTGCACTTGAAACTGGAAGGCTGGAGTACGGGAGGGGGCGGCGGAATTCCCGGTGTAGGAGTGAAATCCGTAGATATCGGGAGGAACACCAGTGGCGAAGGCGGCCGCCTGGACCGTAACTGACGCTGAGACGCGAAAGCGTG	Bacteria	Desulfobacterota	Desulfovibrionia	Desulfovibrionales	Desulfonatronaceae	Desulfonatronum	0	20	23	0	43	1	0	2	2	4	1	0	0	5	0	5	1	86	121	0	68	0	275	1	0	0	0	0	0	0	0	10	7	17	1	5
TACGTAGGGTGCGAGCGTTAATCGGAATTACTGGGCGTAAAGCGTGCGCAGGCGGTTATGTAAGACAGTTGTGAAATCCCCGGGCTCAACCTGGGAATTGCATCTGTGACTGCATAGCTAGAGTACGGTAGAGGGGGATGGAATTCCGCGTGTAGCAGTGAAATGCGTAGATATGCGGAGGAACACCGATGGCGAAGGCAATCCCCTGGACCTGTACTGACGCTCATGCACGAAAGCGTG	Bacteria	Proteobacteria	Gammaproteobacteria	Burkholderiales	Comamonadaceae	Polaromonas	100	121	87	0	308	1	0	25	16	41	1	0	0	0	19	19	1	0	0	50	0	0	50	1	20	0	0	0	20	1	0	0	0	0	0	5
TACGTAGGGTGCAAGCGTTAATCGGAATTACTGGGCGTAAAGCGTGCGCAGGCGGTTATGTAAGACAGTTGTGAAATCCCCGGGCTCAACCTGGGAACTGCATCTGTGACTGCATAGCTAGAGTACGGTAGAGGGGGATGGAATTCCGCGTGTAGCAGTGAAATGCGTAGATATGCGGAGGAACACCGATGGCGAAGGCAATCCCCTGGACCTGTACTGACGCTCATGCACGAAAGCGTG	Bacteria	Proteobacteria	Gammaproteobacteria	Burkholderiales	Comamonadaceae	Variovorax	43	199	42	71	355	1	0	28	0	28	1	0	12	0	26	38	1	0	39	37	0	0	76	1	0	0	0	0	0	0	0	13	0	13	1	5
TACGTAGGTGGCAAGCGTTATCCGGATTTATTGGGCGTAAAGCGAGCGCAGGCGGTTGCTTAGGTCTGATGTGAAAGCCTTCGGCTTAACCGAAGAAGTGCATCGGAAACCGGGCGACTTGAGTGCAGAAGAGGACAGTGGAACTCCATGTGTAGCGGTGGAATGCGTAGATATATGGAAGAACACCAGTGGCGAAGGCGGCTGTCTGGTCTGCAACTGACGCTGAGGCTCGAAAGCATG	Bacteria	Firmicutes	Bacilli	Lactobacillales	Lactobacillaceae	Lactobacillus	25	0	0	7	32	1	0	0	0	0	0	12	11	9	0	32	1	57	63	17	24	16	177	1	194	0	0	0	194	1	6	0	0	6	1	5
TACGTAGGGTCCGAGCGTTGTCCGGAATTATTGGGCGTAAAGGGCTCGTAGGCGGTTTGTCGCGTCGGGAGTGAAAACTCAGGGCTCAACCCTGAGCGTGCTTCCGATACGGGCAGACTAGAGGTATGCAGGGGAGAACGGAATTCCTGGTGTAGCGGTGGAATGCGCAGATATCAGGAGGAACACCGGTGGCGAAGGCGGTTCTCTGGGCATTACCTGACGCTGAGGAGCGAAAGCATG	Bacteria	Actinobacteriota	Actinobacteria	Propionibacteriales	Nocardioidaceae	Aeromicrobium	24	43	55	0	122	1	0	0	0	0	0	62	85	35	0	182	1	30	26	28	69	0	153	1	0	0	11	0	11	1	25	27	52	104	1	5
TACGTAGGTGGCAAGCGTTGTCCGGAATTATTGGGCGTAAAGCGCGCGCAGGCGGTCTTTTAAGTCTGATGTGAAATCTCGGGGCTCAACCCCGAGCGGTCATTGGAAACTGGGAGACTTGAGTACAGAAGAGGAGAGTGGAATTCCACGTGTAGCGGTGAAATGCGTAGATATGTGGAGGAACACCAGTGGCGAAGGCGACTCTCTGGTCTGTAACTGACGCTGAGGCGCGAAAGCGTG	Bacteria	Firmicutes	Bacilli	Bacillales	Bacillaceae	NA	26	0	0	0	26	1	0	0	0	0	0	41	0	60	0	101	1	93	136	52	92	83	456	1	50	0	16	5	71	1	33	22	19	74	1	5
TACGAAGGGTGCAAGCGTTACTCGGAATTACTGGGCGTAAAGCGTGCGTAGGCGGTTTGTTAAGTCTGTCGTGAAAGCCCCGGGCTCAACCTGGGAATGGCGGTGGATACTGGCAGGCTAGAGTACGGTAGAGGATGGTGGAATTCCCGGTGTAGCAGTGAAATGCGTAGAGATCGGGAGGAACATCTATGGCGAAGGCAGCCATCTGGACCAGTACTGACGCTGAGGCACGAAAGCGTG	Bacteria	Proteobacteria	Gammaproteobacteria	Xanthomonadales	Xanthomonadaceae	Arenimonas	120	173	52	20	365	1	0	0	0	0	0	0	10	0	0	10	1	0	0	95	0	0	95	1	22	0	0	26	48	1	5	0	0	5	1	5
TACGTAGGTGGCAAGCGTTGTCCGGAATTATTGGGCGTAAAGCGCGCGCAGGCGGTTCCTTAAGTCTGATGTGAAAGCCCCCGGCTCAACCGGGGAGGGTCATTGGAAACTGGGGAACTTGAGTGCAGAAGAGGAGAGCGGAATTCCACGTGTAGCGGTGAAATGCGTAGAGATGTGGAGGAACACCAGTGGCGAAGGCGGCTCTCTGGTCTGTAACTGACGCTGAGGCGCGAAAGCGTG	Bacteria	Firmicutes	Bacilli	Bacillales	Bacillaceae	NA	14	0	0	0	14	1	0	0	0	0	0	44	0	32	0	76	1	86	101	63	78	57	385	1	0	0	23	0	23	1	122	81	20	223	1	5
TACGTAGGGTGCGAGCGTTGTCCGGAATTATTGGGCGTAAAGAGCTTGTAGGCGGTTTGTCGCGTCTGCTGTGAAAATCCGGGGCTCAACCCCGGACTTGCAGTGGGTACGGGCAGACTAGAGTGTGGTAGGGGAGACTGGAATTCCTGGTGTAGCGGTGAAATGCGCAGATATCAGGAGGAACACCGATGGCGAAGGCAGGTCTCTGGGCCACTACTGACGCTGAGAAGCGAAAGCATG	Bacteria	Actinobacteriota	Actinobacteria	Micrococcales	Intrasporangiaceae	Knoellia	0	0	0	53	53	1	0	0	31	31	1	117	57	105	0	279	1	126	0	0	0	0	126	1	0	0	0	0	0	0	50	69	82	201	1	5
TACGTAGGTGGCAAGCGTTGTCCGGAATTATTGGGCGTAAAGCGCGCGCAGGTGGTCCTTTAAGTCTGATGTGAAAGCCCACGGCTCAACCGTGGAGGGTCATTGGAAACTGGGGGACTTGAGTGCAGAAGAGGAAAGTGGAATTCCAAGTGTAGCGGTGAAATGCGTAGAGATTTGGAGGAACACCAGTGGCGAAGGCGACTTTCTGGTCTGTAACTGACACTGAGGCGCGAAAGCGTG	Bacteria	Firmicutes	Bacilli	Bacillales	Planococcaceae	Lysinibacillus	0	0	0	0	0	0	0	15	0	15	1	36	21	40	0	97	1	115	92	94	68	63	432	1	0	0	0	16	16	1	59	41	33	133	1	5
TACGTAGGGTCCGAGCGTTGTCCGGATTTATTGGGCGTAAAGAGCTCGTAGGTGGCTTCGTAAGTCGGGTGTGAAAACCCCAGGCTCAACCTGGGGACGCCACTCGATACTGCGGTGGCTTGAGTCTGGTAGGGGATCACGGAATTCCTGGTGTAGCGGTGAAATGCGCAGATATCAGGAGGAACACCAGTGGCGAAGGCGGTGATCTGGGCCAGTACTGACACTGAGGAGCGAAAGCGT	Bacteria	Actinobacteriota	Acidimicrobiia	NA	NA	NA	18	52	54	0	124	1	0	0	0	0	0	22	0	37	0	59	1	41	39	42	81	125	328	1	0	2	0	0	2	1	19	0	12	31	1	5
TACGTAGGGGGCAAGCGTTATCCGGAATTATTGGGCGTAAAGCGCACGTAGGCGGCCATGTAAGTCGGTTGTGAAATCCCGGGGCTCAACCCCGGAACTGCATCCGATACTGCATGGCTTGAGGAAGGTAGAGGAGAGTGGAATTCCCGGTGTAGCGGTGGAATGCGCAGATATCGGGAGGAACACCAGCGGCGAAGGCGGCTCTCTGGGCCTTTCCTGACGCTGAGGTGCGAAAGTGTG	Bacteria	Actinobacteriota	Actinobacteria	Nitriliruptorales	Nitriliruptoraceae	NA	16	28	31	0	75	1	0	14	0	14	1	42	53	70	14	179	1	36	58	29	42	74	239	1	0	0	0	0	0	0	7	0	0	7	1	5
TACGAAGGGGGCTAGCGTTGTTCGGAATTACTGGGCGTAAAGCGCACGTAGGCGGATATTTAAGTCAGGGGTGAAATCCCAGAGCTCAACTCTGGAACTGCCTTTGATACTGGGTATCTTGAGTATGGAAGAGGTTAGTGGAATTGCGAGTGTAGAGGTGAAATTCGTAGATATTCGCAGGAACACCAGTGGCGAAGGCGGCTAACTGGTCCATAACTGACGCTGAGGTGCGAAAGCGTG	Bacteria	Proteobacteria	Alphaproteobacteria	Rhizobiales	Rhizobiaceae	Pseudorhizobium	57	43	0	25	125	1	0	11	10	21	1	19	24	17	20	80	1	19	0	27	35	30	111	1	0	0	0	0	0	0	29	27	23	79	1	5
TACGGAGGGTGCAAGCGTTAATCGGAATTACTGGGCGTAAAGCGCGCGTAGGTGGTTTGATAAGCGAGATGTGAAAGCCCCGGGCTTAACCTGGGAACGGCATTTCGAACTGTCAGGCTAGAGTGTGGTAGAGGGTAGTGGAATTTCCTGTGTAGCGGTGAAATGCGTAGATATAGGAAGGAACACCAGTGGCGAAGGCGGCTACCTGGACCAACACTGACACTGAGGTGCGAAAGCGTG	Bacteria	Proteobacteria	Gammaproteobacteria	Alteromonadales	Marinobacteraceae	Marinobacter	11	0	0	0	11	1	0	0	0	0	0	18	0	0	17	35	1	0	0	12	0	0	12	1	8	0	0	5	13	1	8	4	7	19	1	5
TACGTAGGGCGCAAGCGTTGTCCGGAATTATTGGGCGTAAAGAGCTCGTAGGCGGTTTGTCGCGTCTGCTGTGAAAACGCGAGGCTTAACCTCGCGCCTGCAGTGGGTACGGGCAGACTAGAGTGCGGTAGGGGAGACTGGAATTCCTGGTGTAGCGGTGGAATGCGCAGATATCAGGAGGAACACCGATGGCGAAGGCAGGTCTCTGGGCCGTTACTGACGCTGAGGAGCGAAAGCATG	Bacteria	Actinobacteriota	Actinobacteria	Micrococcales	Bogoriellaceae	Georgenia	37	88	98	0	223	1	0	11	0	11	1	0	0	22	0	22	1	102	94	41	74	60	371	1	0	0	0	0	0	0	28	0	0	28	1	5
TACGAAGGGGGCTAGCGTTGCTCGGAATTACTGGGCGTAAAGGGAGCGTAGGCGGATAGTTTAGTCAGAGGTGAAAGCCCAGGGCTCAACCTTGGAATTGCCTTTGATACTGGCTATCTTGAGTACGGAAGAGGTATGTGGAACTCCGAGTGTAGAGGTGAAATTCGTAGATATTCGGAAGAACACCAGTGGCGAAGGCGACATACTGGTCCGTTACTGACGCTGAGGCTCGAAAGCGTG	Bacteria	Proteobacteria	Alphaproteobacteria	Caulobacterales	Caulobacteraceae	Caulobacter	135	87	0	23	245	1	0	17	0	17	1	16	18	12	15	61	1	0	0	59	0	0	59	1	0	0	3	0	3	1	0	0	0	0	0	5
TACGTAGGTGGCAAGCGTTATCCGGAATTATTGGGCGTAAAGCGCGCGCAGGTGGTTTCTTAAGTCTGATGTGAAAGCCCACGGCTCAACCGTGGAGGGTCATTGGAAACTGGGAGACTTGAGTGCAGAAGAGGAAAGTGGAATTCCATGTGTAGCGGTGAAATGCGTAGAGATATGGAGGAACACCAGTGGCGAAGGCGACTTTCTGGTCTGTAACTGACACTGAGGCGCGAAAGCGTG	Bacteria	Firmicutes	Bacilli	Bacillales	Bacillaceae	Bacillus	13	0	0	0	13	1	23	40	30	93	1	57	12	32	9	110	1	81	58	49	51	47	286	1	0	0	0	0	0	0	0	0	52	52	1	5
TACGTAGGTGGCAAGCGTTATCCGGAATTATTGGGCGTAAAGAGCGCGCAGGTGGCGAGGAAAGTCTGATGTGAAAGCCCACGGCTTAACCGTGGAGGGTCATTGGAAACTGCCTGGCTTGAGTGCAGAAGAGGGAAGTGGAATTCCATGTGTAGCGGTGAAATGCGTAGAGATATGGAGGAACACCAGTGGCGAAGGCGGCTTCCTGGTCTGTAACTGACACTGAGGCGCGAAAGCGTG	Bacteria	Firmicutes	Bacilli	Erysipelotrichales	Erysipelotrichaceae	Turicibacter	17	7	0	0	24	1	27	92	35	154	1	18	38	21	0	77	1	107	95	67	72	66	407	1	0	7	0	0	7	1	0	0	0	0	0	5
TACGTAGGTGGCAAGCGTTATCCGGATTTATTGGGCGTAAAGGGAACGCAGGCGGTCTTTTAAGTCTGATGTGAAAGCCTTCGGCTTAACCGGAGTAGTGCATTGGAAACTGGGAGACTTGAGTGCAGAAGAGGAGAGTGGAACTCCATGTGTAGCGGTGAAATGCGTAGATATATGGAAGAACACCAGTGGCGAAAGCGGCTCTCTGGTCTGTAACTGACGCTGAGGTTCGAAAGCGTG	Bacteria	Firmicutes	Bacilli	Lactobacillales	Lactobacillaceae	Lactobacillus	0	6	0	13	19	1	0	0	0	0	0	28	27	0	16	71	1	35	13	23	0	42	113	1	102	0	0	18	120	1	0	9	10	19	1	5
TACGGAGGGTGCAAGCGTTGTCCGGATTTATTGGGTTTAAAGGGTGCGTAGGCGGCCGATTAAGTCAGCGGTGAAAGTTTTCGGCTCAACCGGAAAACTGCCATTGATACTGGTCGGCTTGAGTGTTGATGGGGTACCTGGAATTTATGGTGTAGCGGTGAAATGCATAGATACCATAAGGAACACCGATAGCGAAGGCACGGTACTTATCAACAACTGACGCTGAGGCACGAAAGCGTG	Bacteria	Bacteroidota	Bacteroidia	Cytophagales	Cyclobacteriaceae	Anditalea	5	12	6	0	23	1	2	0	0	2	1	16	0	5	17	38	1	0	0	25	32	0	57	1	0	0	0	0	0	0	6	0	0	6	1	5
TACGGAGGGTGCAAGCGTTAATCGGAATTACTGGGCGTAAAGGGCGCGTAGGCGGTTTGATAAGCGAGATGTGAAAGCCCCGGGCTTAACCTGGGAACGGCATTTCGAACTGTCAGGCTAGAGTGCAGTAGAGGGTAGTGGAATTTCCGGTGTAGCGGTGAAATGCGTAGATATCGGAAGGAACACCAGTGGCGAAGGCGACTACCTGGACTGACACTGACGCTGAGGTGCGAAAGCGTG	Bacteria	Proteobacteria	Gammaproteobacteria	Oceanospirillales	Halomonadaceae	NA	26	6	0	0	32	1	0	0	0	0	0	12	19	0	21	52	1	0	0	18	0	0	18	1	23	0	0	0	23	1	0	17	0	17	1	5
TACGAAGGGGGCTAGCGTTGTTCGGATTTACTGGGCGTAAAGCGCACGTAGGCGGATTGGTAAGTTAGGGGTGAAATCCTGGAGCTCAACTCCAGAACTGCCTTTAATACTGCCAGTCTAGAGTCCGGAAGAGGTAAGTGGAACTCCTAGTGTAGAGGTGGAATTCGTAGATATTAGGAAGAACACCAGTGGCGAAGGCGGCTTACTGGTCCGGTACTGACGCTGAGGTGCGAAAGCGTG	Bacteria	Proteobacteria	Alphaproteobacteria	Rhizobiales	Devosiaceae	Devosia	44	59	45	50	198	1	0	27	5	32	1	0	0	0	0	0	0	23	25	33	48	0	129	1	0	0	0	14	14	1	38	27	48	113	1	5
TACGAAGGGGGCTAGCGTTGTTCGGAATCACTGGGCGTAAAGGGTGCGTAGGCGGATTCTTAAGTCAGGGGTGAAATCCCGAGGCTCAACCTCGGAACTGCCTTTGATACTGGGGATCTTGAGTCCGGAAGAGGTGAGTGGAACTGCGAGTGTAGAGGTGAAATTCGTAGATATTCGCAAGAACACCGGTGGCGAAGGCGGCTCACTGGTCCGGAACTGACGCTGAGGCACGACAGCGTG	Bacteria	Proteobacteria	Alphaproteobacteria	Rhizobiales	Beijerinckiaceae	1174-901-12	47	0	47	62	156	1	0	0	9	9	1	29	54	42	8	133	1	51	64	38	0	19	172	1	0	0	0	0	0	0	34	0	0	34	1	5
TACGAAGGGGGCTAGCGTTGCTCGGAATCACTGGGCGTAAAGGGTGCGTAGGCGGGTTTTTAAGTCAGAGGTGAAATCCTGGAGCTCAACTCCAGAACTGCCTTTGATACTGAAAGTCTTGAGTATGGGAGAGGTGAGTGGAACTGCGAGTGTAGAGGTGAAATTCGTAGATATTCGCAAGAACACCAGTGGCGAAGGCGGCTCACTGGCCCATTACTGACGCTGAGGCACGAAAGCGTG	Bacteria	Proteobacteria	Alphaproteobacteria	Rhizobiales	Xanthobacteraceae	Tardiphaga	67	0	59	59	185	1	0	16	15	31	1	0	35	14	0	49	1	18	18	50	0	0	86	1	0	0	0	0	0	0	14	26	20	60	1	5
TACGTAGGTGGCAAGCGTTGTCCGGAATTATTGGGCGTAAAGCGCGCGCAGGCGGCCTCTTAAGTCTGATGTGAAAGCCCCCGGCTCAACCGGGGAGGGCCATTGGAAACTGGGAGGCTTGAGTATAGGAGAGAAGAGTGGAATTCCACGTGTAGCGGTGAAATGCGTAGAGATGTGGAGGAACACCAGTGGCGAAGGCGACTCTTTGGCCTATAACTGACGCTGAGGCGCGAAAGCGTG	Bacteria	Firmicutes	Bacilli	Exiguobacterales	Exiguobacteraceae	Exiguobacterium	0	0	10	21	31	1	0	25	9	34	1	11	5	0	6	22	1	48	49	56	31	0	184	1	0	0	0	0	0	0	68	67	61	196	1	5
TACGGAGGGTGCAAGCGTTAATCGGAATTACTGGGCGTAAAGCGTGCGTAGGCGGCTTAGTAAGTCGGTTGTGAAAGCCCCGGGCTTAACCTGGGAATTGCATCCGATACTGTTAAGCTAGAGTGTGGCAGAGGATAGTGGAATTTCCGGTGTAGCGGTGAAATGCGTAGATATCGGAAGGAACACCAGTGGCGAAGGCGACTGTCTGGGCCAACACTGACGCTGAGGTACGAAAGCGTG	Bacteria	Proteobacteria	Gammaproteobacteria	NA	NA	NA	18	0	3	0	21	1	0	0	0	0	0	0	4	4	0	8	1	0	0	6	0	0	6	1	11	0	0	11	22	1	4	7	11	22	1	5
TACGGAGGGGACTAGCGTTGTTCGGAATTACTGGGCGTAAAGCGCACGTAGGCGGATTTGTAAGTCAGGGGTGAAATCCCGGGGCTCAACCTCGGAACTGCCTTTGATACTGCAAATCTCGAGTCCGGAAGAGGTGAGTGGAATTCCTAGTGTAGAGGTGAAATTCGTAGATATTAGGAAGAACACCAGTGGCGAAGGCGGCTCACTGGTCCGGTACTGACGCTGAGGTGCGAAAGCGTG	Bacteria	Proteobacteria	Alphaproteobacteria	Rhizobiales	Hyphomicrobiaceae	Hyphomicrobium	0	0	41	76	117	1	0	0	26	26	1	0	0	38	0	38	1	34	37	0	21	0	92	1	0	0	0	0	0	0	26	24	46	96	1	5
TACGTAGGTGGCAAGCGTTGTCCGGAATTATTGGGCGTAAAGCGCGCGCAGGCGGTCTTTTAAGTCTGATGTGAAATCTCGGGGCTCAACCCCGAGCGGTCATTGGAAACTGGAAGACTTGAGTACAGAAGAGGAGAGTGGAATTCCACGTGTAGCGGTGAAATGCGTAGATATGTGGAGGAACACCAGTGGCGAAGGCGACTCTCTGGTCTGTAACTGACGCTGAGGCGCGAAAGCGTG	Bacteria	Firmicutes	Bacilli	Bacillales	Bacillaceae	NA	0	5	0	12	17	1	0	11	0	11	1	0	26	0	0	26	1	91	144	47	69	59	410	1	0	9	0	0	9	1	0	0	0	0	0	5
TACGTAGGGTGCGAGCGTTGTCCGGAATTATTGGGCGTAAAGGGCTCGTAGGCGGTTTGTCGCGTCGGGAGTGAAAACACTGGGCTTAACCGAGTGCTTGCTTTCGATACGGGCAGACTTGAGGCATTGAGGGGAGAACGGAATTCCTGGTGTAGCGGTGAAATGCGCAGATATCAGGAGGAACACCGGTGGCGAAGGCGGTTCTCTGGCAATGTTCTGACGCTGAGGAGCGAAAGTGTG	Bacteria	Actinobacteriota	Actinobacteria	Propionibacteriales	Nocardioidaceae	Nocardioides	11	51	39	45	146	1	0	0	0	0	0	0	23	10	0	33	1	44	93	20	23	12	192	1	0	6	0	0	6	1	15	11	12	38	1	5
TACGTAGGGTGCGAGCGTTGTCCGGAATTATTGGGCGTAAAGGGCTCGTAGGCGGTTTGTCGCGTCGGGAGTGAAATCCACTGGCTTAACTGGTGGCTTGCTTTCGATACGGGCAGACTGGAGGTATGCAGGGGAGAACGGAATTCCTGGTGTAGCGGTGAAATGCGCAGATATCAGGAGGAACACCGGTGGCGAAGGCGGTTCTCTGGGCATGTCCTGACGCTGAGGAGCGAAAGTGTG	Bacteria	Actinobacteriota	Actinobacteria	Propionibacteriales	Nocardioidaceae	Nocardioides	8	21	29	27	85	1	8	0	8	16	1	32	20	21	26	99	1	37	67	0	16	0	120	1	0	0	0	0	0	0	20	28	33	81	1	5
TACGTAGGGTGCGAGCGTTGTCCGGAATTATTGGGCGTAAAGGGCTCGTAGGCGGTTTGTCGCGTCGGGAGTGAAAACACCGGGCTTAACTCGGTGCTTGCTTTCGATACGGGCAGACTAGAGGCATGCAGGGGAGAACGGAATTCCTGGTGTAGCGGTGAAATGCGCAGATATCAGGAGGAACACCGGTGGCGAAGGCGGTTCTCTGGGCATGTCCTGACGCTGAGGAGCGAAAGTGTG	Bacteria	Actinobacteriota	Actinobacteria	Propionibacteriales	Nocardioidaceae	Nocardioides	17	0	45	0	62	1	11	0	0	11	1	46	0	27	0	73	1	0	86	0	60	0	146	1	0	0	0	0	0	0	42	35	22	99	1	5
TACGGAGGGTGCAAGCGTTAATCGGAATTACTGGGCGTAAAGCGCACGCAGGCGGTCTGTCAAGTCAGATGTGAAATCCCCGGGCTTAACCTGGGAACTGCATTTGAAACTGGCAGGCTAGAGTCTTGTAGAGGGGGGTAGAATTCCAGGTGTAGCGGTGAAATGCGTAGAGATCTGGAGGAATACCGGTGGCGAAGGCGGCCCCCTGGACAAAGACTGACGCTCAGGTGCGAAAGCGTG	Bacteria	Proteobacteria	Gammaproteobacteria	Enterobacterales	Erwiniaceae	Erwinia	64	59	13	14	150	1	0	8	0	8	1	0	0	23	0	23	1	0	19	39	0	0	58	1	0	0	0	0	0	0	30	29	48	107	1	5
TACGTAGGTGGCAAGCGTTGTCCGGAATTATTGGGCGTAAAGCGCGCGCAGGCGGCCTTTTAAGTCTGATGTGAAAGCCCCCGGCTCAACCGGGGAGGGTCATTGGAAACTGGAAGGCTTGAGTACAGAAGAGAAGAGTGGAATTCCATGTGTAGCGGTGAAATGCGTAGAGATGTGGAGGAACACCAGTGGCGAAGGCGACTCTTTGGTCTGTAACTGACGCTGAGGCGCGAAAGCGTG	Bacteria	Firmicutes	Bacilli	Exiguobacterales	Exiguobacteraceae	Exiguobacterium	0	0	0	6	6	1	0	32	21	53	1	5	10	18	0	33	1	14	0	6	0	0	20	1	0	0	0	0	0	0	140	65	96	301	1	5
GTGCCAGGCCGCCGCGGTAATACGTAGGGGGCAAGCGTTATCCGGAATCACTGGGCGTAAAGGGTGCGTAGGCGGCTAAGTAAGTCAGGGGTGAAAGGCATTGGCTCAACCAATGTAAGCCTTTGAAACTGTTTAGCTTGAGTGCAGGAGAGGTAAGTGGAATTCCTAGTGTAGCGGTGAAATGCGTAGATATTAGGAGGAACACCAGTGGCGAAGGCGACTTACTGGACTGTAACTGAC	Bacteria	Firmicutes	Clostridia	Peptostreptococcales-Tissierellales	Tindallia	NA	30	0	0	0	30	1	0	0	62	62	1	0	0	67	64	131	1	0	45	0	0	0	45	1	0	0	0	0	0	0	89	73	0	162	1	5
TACGTAGGGGGCAAGCGTTGTCCGGAATTATTGGGCGTAAAGCGCGCGCAGGCGGTCTCTTAAGTCTGATGTGAAATCTCGCGGCTCAACCGCGAGCGGTCATTGGAAACTGGGGGACTTGAGTGTAGGAGAGGAAAGTGGAATTCCACGTGTAGCGGTGAAATGCGTAGATATGTGGAGGAACACCAGTGGCGAAGGCGACTTTCTGGCCTACAACTGACGCTGAGGCGCGAAAGCGTG	Bacteria	Firmicutes	Bacilli	Bacillales	Salisediminibacteriaceae	Salipaludibacillus	8	12	10	24	54	1	0	0	11	11	1	13	0	14	0	27	1	17	0	0	0	0	17	1	67	11	14	13	105	1	0	0	0	0	0	5
TACGGAGGGAGCTAGCGTTATTCGGAATTACTGGGCGTAAAGCGCACGTAGGCGGCTTTGTAAGTAAGAGGTGAAAGCCCAGAGCTCAACTCTGGAATTGCCTTTTAGACTGCATCGCTTGAATCATGGAGAGGTCAGTGGAATTCCGAGTGTAGAGGTGAAATTCGTAGATATTCGGAAGAACACCAGTGGCGAAGGCGGCTGACTGGACATGTATTGACGCTGAGGTGCGAAAGCGTG	Bacteria	Proteobacteria	Alphaproteobacteria	Sphingomonadales	Sphingomonadaceae	Sphingomonas	59	45	34	53	191	1	0	0	10	10	1	5	7	0	0	12	1	0	0	36	0	0	36	1	0	0	0	0	0	0	18	19	6	43	1	5
AACAGAGGATGCAAGCGTTATCCGGAATTATTGGGCGTAAAGTGTCTGTAGGTGGCTTTTCAAGTCCGTCGTCAAATCCCAGGGCTCAACCCTGGACAGGCGGTGGAAACTATCAAGCTAGAGTACGGTAGAGGCAGAGGGAATTTCCGGTGGAGCGGTGAAATGCGTTGAGATCGGGAGGAACACCAAGGGCGAAAGCACTCTGCTGGGCCGTCACTGACACTCAGAGACGAAAGCTAG	Bacteria	Cyanobacteria	Cyanobacteriia	Chloroplast	NA	NA	0	6	0	34	40	1	0	0	0	0	0	5	7	0	0	12	1	12	0	0	0	5	17	1	18	0	0	54	72	1	59	107	28	194	1	5
TACGTAGGTGGCAAGCGTTGTCCGGATTTACTGGGCGTAAAGAGCGCGCAGGCGGTCGTTCAAGTCGCGTGTGAAAGCCCCCGGCTCAACTGGGGAGGGTCACGCGATACTGATCGACTCGAAGGCAGGAGAGGGTAGTGGAATTCCCGGTGTAGTGGTGAAATGCGTAGATATCGGGAGGAACACCAGTGGCGAAGGCGACTACCTGGCCTGTTCTTGACGCTGAGGCGCGAAAGCTAG	Bacteria	Chloroflexi	KD4-96	NA	NA	NA	0	0	28	0	28	1	0	0	29	29	1	34	0	20	0	54	1	0	0	0	0	0	0	0	0	0	8	0	8	1	0	29	45	74	1	5
TACGGAGGGAGCTAGCGTTGTTCGGAAATACTGGGCGTAAAGCGCACGTAGGCGGTACAGTAAGTCAGGGGTGAAATCCCGGAGCTCAACTCCGGAACTGCCTCTGAAACTACTGAACTAGAATCTTGGAGAGGCGAGTGGAATTCCGAGTGTAGAGGTGAAATTCGTAGATATTCGGAAGAACACCAGTGGCGAAGGCGACTCGCTGGACAAGTATTGACGCTGAGGTGCGAAAGCGTG	Bacteria	Proteobacteria	Alphaproteobacteria	Sphingomonadales	Sphingomonadaceae	Altererythrobacter	0	19	0	5	24	1	0	0	0	0	0	0	6	0	0	6	1	6	0	6	0	12	24	1	16	0	0	8	24	1	0	5	0	5	1	5
TACGGAGGGTGCGAGCGTTAATCGGAATTACTGGGCGTAAAGCGCGCGTAGGCGGTTCGTTAAGTTAGCTGTGAAAGCCCCGGGCTTAACCTGGGAATTGCAGTTAATACTGGCGAACTAGAGTTTGGGAGAGGAAAGTGGAATTCCGGGTGTAGCGGTGAAATGCGTAGATATCCGGAGGAACACCAGTGGCGAAGGCGACTTTCTGGCCCAAAACTGACGCTGAGGTGCGAAAGCGTG	Bacteria	Proteobacteria	Gammaproteobacteria	Nitrococcales	Nitrococcales Incertae Sedis	Methylonatrum	19	2	9	3	33	1	0	0	0	0	0	0	0	4	0	4	1	0	0	9	0	0	9	1	8	0	0	7	15	1	0	0	3	3	1	5
TACGGAGGGTGCGAGCGTTAATCGGAATTACTGGGCGTAAAGCGCACGTAGGTGGTTTGTTAAGCCAGCTGTGAAAGCCCCGGGCTCAACCTGGGAATTGCAGTTGGAACTGGCAGGCTAGAGTGCAGTAGAGGAGTGTGGAATTTCCTGTGTAGCGGTGAAATGCGTAGATATAGGAAGGAACATCAGTGGCGAAGGCGACACTCTGGACTGACACTGACGCTGAGGTGCGAAAGCGTG	Bacteria	Proteobacteria	Gammaproteobacteria	Cellvibrionales	Cellvibrionaceae	Marinimicrobium	10	5	0	7	22	1	0	4	0	4	1	0	0	4	0	4	1	0	0	0	0	0	0	0	14	0	0	0	14	1	0	0	12	12	1	5
TACGGAGGGGGCTAGCGTTGTTCGGAATTACTGGGCGTAAAGCGCGCGTAGGCGGCTTTGTAAGTTAGAGGTGAAAGCCCGGAGCTCAACTCCGGAATTGCCTTTAAGACTGCATCGCTAGAATCATGGAGAGGTGAGTGGAATTCCGAGTGTAGAGGTGAAATTCGTAGATATTCGGAAGAACACCAGTGGCGAAGGCGACTCACTGGACATGTATTGACGCTGAGGTGCGAAAGCGTG	Bacteria	Proteobacteria	Alphaproteobacteria	Sphingomonadales	Sphingomonadaceae	Sphingomonas	0	0	10	0	10	1	0	0	0	0	0	0	53	28	0	81	1	28	31	23	0	0	82	1	0	0	0	12	12	1	0	36	26	62	1	5
TACGTAGGGTGCAAGCGTTGTCCGGAATTATTGGGCGTAAAGAGCTCGTAGGCGGTTTGTCGCGTCTGCTGTGAAAACGCGAGGCTCAACCTCGCGCCTGCAGTGGGTACGGGCAGACTAGAGTGTGGTAGGGGAGATTGGAATTCCTGGTGTAGCGGTGGAATGCGCAGATATCAGGAGGAACACCGATGGCGAAGGCAGATCTCTGGGCCATTACTGACGCTGAGGAGCGAAAGCGTG	Bacteria	Actinobacteriota	Actinobacteria	Micrococcales	Microbacteriaceae	Amnibacterium	25	34	44	81	184	1	0	5	0	5	1	0	0	16	0	16	1	0	21	0	0	0	21	1	0	0	0	0	0	0	0	0	12	12	1	5
TACGGAGGGTGCAAGCGTTAATCGGAATTACTGGGCGTAAAGCGCGCGTAGGTGGTTCAGTCAGTCAGATGTGAAAGCCCCGGGCTCAACCTGGGAATTGCACCTGATACTGCTGAGCTAGAGTACGGTAGAGGGTAGTGGAATTTCCTGTGTAGCGGTGAAATGCGTAGATATAGGAAGGAACACCAGTGGCGAAGGCGACTACCTGGACTGATACTGACACTGAGGTGCGAAAGCGTG	Bacteria	Proteobacteria	Gammaproteobacteria	Oceanospirillales	Nitrincolaceae	Nitrincola	22	10	0	0	32	1	0	0	0	0	0	0	6	0	0	6	1	0	0	8	0	0	8	1	6	0	0	4	10	1	0	6	0	6	1	5
TACGGAGGGGGCTAGCGTTGTTCGGAATTACTGGGCGTAAAGCGCGCGTAGGCGGCTTTGTAAGTTAGAGGTGAAAGCCCGGAGCTCAACTCCGGAACTGCCTTTAAGACTGCATCGCTAGAATTGTGGAGAGGTGAGTGGAATTCCGAGTGTAGAGGTGAAATTCGTAGATATTCGGAAGAACACCAGTGGCGAAGGCGACTCACTGGACACATATTGACGCTGAGGTGCGAAAGCGTG	Bacteria	Proteobacteria	Alphaproteobacteria	Sphingomonadales	Sphingomonadaceae	Sphingomonas	13	14	0	0	27	1	0	0	0	0	0	48	33	0	0	81	1	0	0	14	0	0	14	1	17	10	5	0	32	1	9	21	33	63	1	5
TACGTAGGTCCCGAGCGTTGTCCGGATTTATTGGGCGTAAAGCGAGCGCAGGCGGTTAGATAAGTCTGAAGTTAAAGGCTGTGGCTTAACCATAGTACGCTTTGGAAACTGTTTAACTTGAGTGCAAGAGGGGAGAGTGGAATTCCATGTGTAGCGGTGAAATGCGTAGATATATGGAGGAACACCGGTGGCGAAAGCGGCTCTCTGGCTTGTAACTGACGCTGAGGCTCGAAAGCGTGG	Bacteria	Firmicutes	Bacilli	Lactobacillales	Streptococcaceae	Streptococcus	0	0	0	0	0	0	6	35	5	46	1	37	57	19	23	136	1	0	14	15	0	0	29	1	8	0	0	4	12	1	6	0	0	6	1	5
TACGAAGGGGGCTAGCGTTGTTCGGATTTACTGGGCGTAAAGCGCACGTAGGCGGATTGGTAAGTTAGAGGTGAAATCCCAGAGCTCAACTCTGGAACTGCCTTTAATACTGCCAGTCTAGAGTCCGGAAGAGGTAAGTGGAACTCCTAGTGTAGAGGTGGAATTCGTAGATATTAGGAAGAACACCAGTGGCGAAGGCGGCTTACTGGTCCGGTACTGACGCTGAGGTGCGAAAGCGTG	Bacteria	Proteobacteria	Alphaproteobacteria	Rhizobiales	Devosiaceae	Devosia	16	26	37	0	79	1	0	14	0	14	1	0	0	0	0	0	0	18	0	16	26	0	60	1	18	0	0	0	18	1	17	22	0	39	1	5
TACGGAGGGTGCGAGCGTTGTCCGGATTTATTGGGTTTAAAGGGTGCGTAGGTGGCTTTTTAAGTCAGTGGTGAAATACAGCCGCTCAACGGTTGAGGTGCCATTGATACTGAAAAGCTTGAAACAAGTGGAGGCTGCCGGAATGGATGGTGTAGCGGTGAAATGCATAGATATCATCCAGAACACCGATTGCGAAGGCAGGTGGCTACGTTTGATTTGACACTGAGGCACGAAAGCATG	Bacteria	Bacteroidota	Bacteroidia	Cytophagales	Spirosomaceae	Dyadobacter	0	0	43	30	73	1	0	0	4	4	1	0	0	0	0	0	0	0	6	35	5	15	61	1	6	0	0	9	15	1	13	20	16	49	1	5
TACGTAGGTGGCAAGCGTTATCCGGAATTATTGGGCGTAAAGCGCGCGCAGGCGGTTTCTTAAGTCTGATGTGAAAGCCCACGGCTCAACCGTGGAGGGTCATTGGAAACTGGGGAACTTGAGTGCAGAAGAGAAAAGCGGAATTCCACGTGTAGCGGTGAAATGCGTAGAGATGTGGAGGAACACCAGTGGCGAAGGCGGCTTTTTGGTCTGTAACTGACGCTGAGGCGCGAAAGCGTG	Bacteria	Firmicutes	Bacilli	Bacillales	Bacillaceae	Bacillus	0	0	0	0	0	0	15	60	29	104	1	10	0	0	0	10	1	22	20	0	22	0	64	1	0	6	0	0	6	1	0	0	10	10	1	5
TACGTAGGTGGCAAGCGTTGTCCGGAATTATTGGGCGTAAAGCGCGCGCAGGCGGTCCTTTAAGTCTGATGTGAAATCCCACGGCTCAACCGTGGAAGGTCATTGGAAACTGGGGGACTTGAGTACAGAAGAGGAAAGCGGAATTCCAAGTGTAGCGGTGAAATGCGTAGAGATTTGGAGGAACACCAGTGGCGAAGGCGGCTTTCTGGTCTGTAACTGACGCTGAGGCGCGAAAGCGTG	Bacteria	Firmicutes	Bacilli	Bacillales	Planococcaceae	Psychrobacillus	7	0	0	15	22	1	0	10	0	10	1	0	21	14	0	35	1	25	27	17	0	0	69	1	0	0	0	0	0	0	19	25	17	61	1	5
TACGTAGGTGGCAAGCGTTGTCCGGAATTATTGGGCGTAAAGCGCGCGCAGGCGGTCCTTTAAGTCTGATGTGAAAGCCCACGGCTCAACCGTGGAGGGTCATTGGAAACTGGGGGACTTGAGTACAGAAGAGAAGAGTGGAATTCCACGTGTAGCGGTGAAATGCGTAGAGATGTGGAGGAACACCAGTGGCGAAGGCGACTCTTTGGTCTGTAACTGACGCTGAGGCGCGAAAGCGTG	Bacteria	Firmicutes	Bacilli	Bacillales	NA	NA	15	0	0	0	15	1	0	0	0	0	0	20	18	0	0	38	1	28	23	17	24	0	92	1	0	22	0	0	22	1	0	0	16	16	1	5
TACGAAGGGGGCTAGCGTTGTTCGGATTTACTGGGCGTAAAGGGTGCGTAGGCGGATTGTTAAGTCAGGGGTGAAATCCCGAGGCTCAACCTCGGAACTGCCTTTGATACTGGCGATCTTGAGTCCGGGAGAGGTGAGTGGAACTGCGAGTGTAGAGGTGAAATTCGTAGATATTCGCAAGAACACCGGTGGCGAAGGCGGCTCACTGGCCCGGTACTGACGCTGAGGCACGAAAGCGTG	Bacteria	Proteobacteria	Alphaproteobacteria	Rhizobiales	Beijerinckiaceae	1174-901-12	13	10	16	12	51	1	0	0	0	0	0	0	34	24	0	58	1	0	8	10	0	0	18	1	18	0	0	0	18	1	0	0	6	6	1	5
TACGTAGGGTCCGAGCGTTGTCCGGAATTATTGGGCGTAAAGGGCTTGTAGGCGGTTTGTCGCGTCGGAAGTGAAAACTCAGGGCTTAACCCTGAGCCTGCTTCCGATACGGGCAAACTAGAGGAATGCAGGGGAGAATGGAATTCCTGGTGGAGCGGTGGAATGCGCAGATATCAGGAGGAACACCAGTGGCGAAGGCGGTTCTCTGGGCATTTCCTGACGCTGAGAAGCGAAAGCGTG	Bacteria	Actinobacteriota	Actinobacteria	Propionibacteriales	Propionibacteriaceae	Microlunatus	0	24	23	10	57	1	0	6	0	6	1	0	0	0	0	0	0	0	40	0	11	7	58	1	0	0	0	7	7	1	7	6	17	30	1	5
TACGTAGGGTCCGAGCGTTGTCCGGAATTATTGGGCGTAAAGGGCTCGTAGGCGGTTTGTTGCGTCGGAAGTGAAATCTTACAGCTTAACTGTGAACTTGCTTTCGATACGGGCAGACTTGAGGCATTCAGGGGAGAACGGAATTCCTGGTGTAGCGGTGAAATGCGCAGATATCAGGAGGAACACCGGTGGCGAAGGCGGTTCTCTGGGAATGTACTGACGCTGAGGAGCGAAAGTGTG	Bacteria	Actinobacteriota	Actinobacteria	Propionibacteriales	Nocardioidaceae	Nocardioides	0	14	13	0	27	1	0	0	0	0	0	15	16	18	0	49	1	0	45	18	0	0	63	1	0	0	3	0	3	1	0	0	13	13	1	5
TACGTAGAAGACTAGTGTTATTCATCTTTAATAGGTTTAAAGGGTACCTAGACGGTAAATCAAGCCTGCGAGGGGACTAGTTTACTAGAGTTACTTGCGAGGGGGTATAAAAGTACTAATGGTGTAGAGATGAAATTCTGTCATACCTCTTTTCGAAAGGAAGAAAAACTATGGCACAGGTATAGGCGAAAGCATCCCCTTATGTGATAACTGACGTTGAAGGACGAAGGCTTTGTGTCG	Bacteria	Proteobacteria	Alphaproteobacteria	Rickettsiales	Mitochondria	NA	0	0	0	18	18	1	0	0	0	0	0	0	9	9	2	20	1	13	16	11	7	6	53	1	0	0	0	2	2	1	17	22	13	52	1	5
TACGGAGGATCCAAGCGTTATCCGGATTCATTGGGTTTAAAGGGTCCGTAGGCGGATTTTTAAGTCAGTGGTGAAAGTTTTCGGCTTAACCGGAAAAATGCCATTGATACTGGGAATCTTGAGTGTGTTTGAAGTGGATGGAATGTGTCATGTAGCGGTGAAATGCATAGATATGACACAGAACACCGATTGCGAAGGCAGTTCACTAAGTCACAACTGACGCTGAGGGACGAAAGCGTG	Bacteria	Bacteroidota	Bacteroidia	Flavobacteriales	Cryomorphaceae	NA	0	0	0	12	12	1	0	0	0	0	0	0	3	0	0	3	1	0	2	0	0	0	2	1	0	4	0	0	4	1	0	3	4	7	1	5
CACGTAGGCACCAAGCGTTGTCCGGATTTATTGGGCGTAAAGAGCTCGTAGGCGGTTGAGTAAGTCGGGTGTGAAAACTCTGGGCTTAACCCAGAGCCGCCACTCGATACTGCTCTGACTTGAGTTCGGTAGGGGAGCAGGGAATTCCTAGTGTAGCGGTGAAATGCGCAGATATTAGGAGGAACACCGGTGGCGAAGGCGCTGCTCTGGGCCGAAACTGACGCTGAGGAGCGAAAGCGT	Bacteria	Actinobacteriota	Acidimicrobiia	Microtrichales	Ilumatobacteraceae	CL500-29 marine group	0	13	14	22	49	1	0	0	0	0	0	12	15	7	0	34	1	0	17	0	10	0	27	1	7	0	2	0	9	1	0	0	8	8	1	5
TACGTAGGGGGCAAGCGTTGTCCGGAATCATTGGGCGTAAAGAGCGTGTAGGCGGTTCAGTAAGTCTGCTGTGAAAGTCCAAGGCTCAACCTTGGGATGCCGGTGGATACTGCTGAGCTAGAGTACGGAAGAGGCGAGTGGAATTCCCGGTGTAGCGGTGAAATGCGCAGATATCGGGAGGAACACCTATTGCGAAGGCAGCTCGCTGGGACGTCACTGACGCTGAGACGCGAAAGCGTG	Bacteria	Actinobacteriota	Thermoleophilia	Solirubrobacterales	Solirubrobacteraceae	Solirubrobacter	0	0	0	24	24	1	0	0	4	4	1	0	0	0	6	6	1	19	0	13	0	0	32	1	0	0	0	0	0	0	22	23	16	61	1	5
TACGTAGGGGGCAAGCGTTGTCCGGAATTATTGGGCGTAAAGCGCGTGTAGGCGGTCCGCTAAGTCGGCTGTGAAAGTCCAGGGCTCAACCCTGGGATGCCGGTCGATACTGGCGGACTAGAGTCCGGAAGAGGCGAGTGGAATTCCCGGTGTAGCGGTGAAATGCGCAGATATCGGGAGGAACACCAATGGCGAAGGCAGCTCGCTGGGACGGTACTGACGCTGAGACGCGAAAGCGTG	Bacteria	Actinobacteriota	Thermoleophilia	Solirubrobacterales	67-14	NA	19	0	0	21	40	1	0	0	0	0	0	15	0	20	0	35	1	0	0	0	25	0	25	1	0	0	0	8	8	1	0	10	0	10	1	5
TACGTAGGGTGCAAGCGTTAATCGGAATTACTGGGCGTAAAGCGTGCGCAGGCGGTTTTGTAAGTCTGTTGTGAAATCCCCGGGCTTAACCTGGGAATGGCAATGGAGACTGCAAGGCTAGAGTTTGGCAGAGGGGGGTAGAATTCCACGTGTAGCAGTGAAATGCGTAGAGATGTGGAGGAACACCGATGGCGAAGGCAGCCCCCTGGGTCAAGACTGACGCTCATGCACGAAAGCGTG	Bacteria	Proteobacteria	Gammaproteobacteria	Burkholderiales	Oxalobacteraceae	NA	0	0	0	31	31	1	0	27	12	39	1	0	0	0	0	0	0	0	20	0	0	0	20	1	16	9	0	0	25	1	0	0	14	14	1	5
TACGGAGGGTGCAAGCGTTGTCCGGATTTATTGGGTTTAAAGGGTGCGTAGGCGGCCCGTTAAGTCAGCGGTGAAATCCCGGGGCTCAACCCCGGAACTGCCGTTGATACTGGCGGGCTTGAGTTCGGTCGAGGCGGGCGGAACTGGTGGTGTAGCGGTGAAATGCATAGATACCACCAAGAACCCCGATTGCGTAGGCAGCTCGCTGGGCCTGAACTGACGCTGAGGCACGAAAGCGTG	Bacteria	Bacteroidota	Bacteroidia	Cytophagales	Hymenobacteraceae	Pontibacter	12	11	7	0	30	1	0	25	9	34	1	0	0	0	0	0	0	11	8	0	8	0	27	1	0	0	2	0	2	1	6	0	0	6	1	5
TACGTAGGTGGCAAGCGTTGTCCGGAATCACTGGGCGTAAAGCGCGCGCAGGCGGCGATCTACGTCTGGGGTGAAAGCCCGGAGCTCAACTCCGGGACTGCCTTGGATACGGGATCGCTTGAGGATTGGAGAGGCAAGGGGAATTCCACGTGTAGCGGTGAAATGCGTAGATATGTGGAGGAACACCTGTGGCGAAGGCGCCTTGCTGGCCAATTTCTGACGCTGAGGCGCGAAAGCGTG	Bacteria	Firmicutes	Bacilli	Alicyclobacillales	Alicyclobacillaceae	Tumebacillus	0	0	3	0	3	1	0	5	0	5	1	7	10	11	0	28	1	0	10	0	10	14	34	1	0	0	14	0	14	1	0	0	0	0	0	5
TACGTAGGGGGCAAGCGTTGTCCGGAATCATTGGGCGTAAAGAGCGTGTAGGCGGCCCGGTAAGTCCGCTGTGAAAGTCCAGGGCTCAACCCTGGGATGCCGGTGGATACTGTCGGGCTCGAGTCCGGAAGAGGAGTGTGGAATTCCTGGTGTAGCGGTGAAATGCGCAGATATCAGGAGGAACACCAATGGCGAAGGCAGCACTCTGGGACGTGACTGACGCTGAGACGCGAAAGCGTG	Bacteria	Actinobacteriota	Thermoleophilia	Solirubrobacterales	Solirubrobacteraceae	Conexibacter	0	20	0	0	20	1	15	0	0	15	1	20	0	0	0	20	1	0	0	0	17	0	17	1	0	0	0	0	0	0	10	7	0	17	1	5
TACGAAGGGGGCTAGCGTTGCTCGGATTTACTGGGCGTAAAGGGCGCGTAGGCGGACAGTTAAGTTGGGGGTGAAAGCCCGGGGCTCAACCTCGGAATTGCCTTCAATACTGGCTGTCTTGAGTGTGAGAGAGGTGTGTGGAACTCCGAGTGTAGAGGTGAAATTCGTAGATATTCGGAAGAACACCAGTGGCGAAGGCGACACACTGGCTCACTACTGACGCTGAGGCGCGAAAGCGTG	Bacteria	Proteobacteria	Alphaproteobacteria	Caulobacterales	Caulobacteraceae	NA	0	0	0	7	7	1	0	0	0	0	0	5	0	0	0	5	1	0	0	21	0	0	21	1	0	5	0	5	10	1	6	0	0	6	1	5
GACGGAGGATGCAAGCGTTATCCGGAATGATTGGGCGTAAAGCGTCTGTAGGTGGTTTATTAAGTCTACTGTTAAATATCAGGGCTTAACCCTGAATCGGCAGTAGAAACTCATAAGCTTGAGTACGGTAGGGGCAGAGGGAATTCCCGGTGTAGCGGTGAAATGCGTAGAGATCGGGAAGAACACCGATGGCGAAAGCACTCTGCTGGGCCGAAACTGACACTGAGAGACGAAAGCTAG	Bacteria	Cyanobacteria	Cyanobacteriia	Chloroplast	NA	NA	0	0	0	6	6	1	0	0	0	0	0	4	10	7	0	21	1	5	0	0	0	0	5	1	0	0	0	6	6	1	8	0	7	15	1	5
TACGGAGGGTGCGAGCGTTAATCGGAATTACTGGGCGTAAAGCGTATGTAGGCGGTTTGATCAGTCGGATGTGAAATCCCCGAGCTTAACTTGGGAATGGCATTCGAAACTATCAAGCTAGAGTAGGCTAGAGGAAAGGGGAATTCCGCGTGTAGCAGTGAAATGCGTAGATATGCGGAGGAACACCAATGGCGAAGGCACCTTTCTGGGGTCATACTGACGCTGAGATACGAAAGCGTG	Bacteria	Proteobacteria	Gammaproteobacteria	Halothiobacillales	Halothiobacillaceae	NA	155	9	5	16	185	1	23	86	47	156	1	118	156	2	115	391	1	0	0	0	0	0	0	0	661	9	11	392	1073	1	0	0	0	0	0	4
TACGGGAAGGGCAAGCGTTATCCGGCATGACTGGGCGTAAAGCGTTCGTAGACGGTAAAGTAAGTTTCTTGTTAAATTTTAAGACCCAATCTTAACATAGCAATTAATACTGCTTTACTTTGAGTTTAAATACAGAAAAGTAGAATTTTATACGATAGAGGTGAAATTCGTAAATATATAAAGGAATGCCAACAGCGAAGGCAGCTTTTTGGTATAAACTGACGTTGAGGAACGAAAGCG	Bacteria	Proteobacteria	Alphaproteobacteria	Rickettsiales	Mitochondria	NA	76	33	57	43	209	1	0	0	0	0	0	3	0	29	2	34	1	0	0	49	0	55	104	1	0	2	0	0	2	1	0	0	0	0	0	4
TACAGAGGGTGCAAGCGTTAATCGGAATTACTGGGCGTAAAGCGCACGCAGGCGGTTTGTTAAGTCAGATGTGAAAGCCCCGGGCTCAACCTGGGAATTGCATTTGAAACTGGCAAGCTAGAGTACGAGAGAGGGGGGTAGAATTCCACGTGTAGCGGTGAAATGCGTAGAGATGTGGAGGAATACCGGTGGCGAAGGCGGCCCCCTGGCTCGATACTGACGCTCAGGTGCGAAAGCGTG	Bacteria	Proteobacteria	Gammaproteobacteria	Alteromonadales	Alteromonadales Incertae Sedis	Alkalimonas	2055	0	196	0	2251	1	0	0	0	0	0	0	3174	531	0	3705	1	0	49	845	0	0	894	1	0	0	0	0	0	0	22	33	45	100	1	4
TACAGAGGGTGCAAGCGTTATTCGGAATTACTGGGCGTAAAGCGCGCGTAGGCGGACTATTAAGTCAGTTGTGAAATCCCTGGGCTCAACCTAGGAATGGCGATTGAAACTGGTAGTCTAGAGTTTAGTAGAGGGAAGGGGAATTTCTGGAGTAGCAGTGAAATGCGTAGATATCAGAAGGAACATCAGTGGCGAAGGCGCCTTCCTGGACTAAAACTGACGCTGAGGTGCGAAAGCGTG	Bacteria	Proteobacteria	Gammaproteobacteria	Thiomicrospirales	Thiomicrospiraceae	Thioalkalimicrobium	0	46	63	52	161	1	0	0	0	0	0	0	0	0	0	0	0	0	0	0	0	21	21	1	48	0	0	26	74	1	20	29	25	74	1	4
TACGTAGGTGGCAAGCGTTGTCCGGATTTATTGGGCGTAAAGCGAGTGCAGGCGGTTCAATAAGTCTGATGTGAAAGCCTTCGGCTCAACCGGAGAATTGCATCAGAAACTGTTGAACTTGAGTGCAGAAGAGGAGAGTGGAACTCCATGTGTAGCGGTGGAATGCGTAGATATATGGAAGAACACCAGTGGCGAAGGCGGCTCTCTGGTCTGCAACTGACGCTGAGGCTCGAAAGCATG	Bacteria	Firmicutes	Bacilli	Lactobacillales	Lactobacillaceae	Lactobacillus	10	15	18	23	66	1	0	0	0	0	0	39	13	0	13	65	1	15	18	0	10	20	63	1	734	0	0	339	1073	1	0	0	0	0	0	4
TACGTAGGGAGCAAGCGTTGTCCGGAATTACTGGGCGTAAAGGGCGTGTAGGCGGCCAATCAAGTCAGGTGTGAAAATCCAAGGCTCAACCTTGGACGTGCACTTGAAACTGGTTGGCTTGAGTGCAGAAGAGGAAAGTGGAATTCCCAGTGTAGCGGTGAAATGCGTAGATATTGGGAGGAACACCAGTGGCGAAGGCGACTTTCTGGTCTGTAACTGACGCTGAGGCGCGAAAGCTAG	Bacteria	Firmicutes	Dethiobacteria	Dethiobacterales	Dethiobacteraceae	Dethiobacter	0	40	151	60	251	1	0	79	29	108	1	0	0	0	0	0	0	284	440	0	342	86	1152	1	0	0	0	0	0	0	25	20	19	64	1	4
TACGTAGGGTGCAAGCGTTGTCCGGAATTATTGGGCGTAAAGAGCTCGTAGGCGGTTTGTCGCGTCTGCTGTGAAATCTGGGGGCTCAACCCCCAGCCTGCAGTGGGTACGGGCAGACTAGAGTGCGGTAGGGGAGATTGGAATTCCTGGTGTAGCGGTGGAATGCGCAGATATCAGGAGGAACACCGATGGCGAAGGCAGATCTCTGGGCCGTAACTGACGCTGAGGAGCGAAAGCATG	Bacteria	Actinobacteriota	Actinobacteria	Micrococcales	Microbacteriaceae	Frondihabitans	195	394	520	835	1944	1	0	0	0	0	0	0	26	23	0	49	1	0	38	146	36	82	302	1	0	0	0	0	0	0	0	17	0	17	1	4
TACGTAGGGTGCGAGCGTTGTCCGGAATTATTGGGCGTAAAGAGCTTGTAGGCGGCTTGTCGCGTCTGCTGTGAAAGCCCGGGGCTTAACCCCGGGTCTGCAGTGGGTACGGGCAGGCTAGAGTGTGGTAGGGGAGACTGGAATTCCTGGTGTAGCGGTGGAATGCGCAGATATCAGGAGGAACACCGATGGCGAAGGCAGGTCTCTGGGCCATTACTGACGCTGAGAAGCGAAAGCGTG	Bacteria	Actinobacteriota	Actinobacteria	Micrococcales	Intrasporangiaceae	Serinicoccus	82	140	96	67	385	1	0	0	0	0	0	159	186	141	107	593	1	163	243	183	242	280	1111	1	0	0	0	0	0	0	54	64	43	161	1	4
TACGAAGGTCCCAAGCGTTGTTCGGAATCACTGGGCGTAAAGGGAGCGTAGGCGGCGTGGTAAGTCAGATGTGAAATCCCGGGGCTCAACCCCGGAACTGCATCCGATACTGCCATGCTAGAGGATTGGAGAGGTAGCTGGAATTCTTGGTGTAGCAGTGAAATGCGTAGAGATCAAGAGGAACACTCGTGGCGAAAGCGAGCTACTGGACAATTCCTGACGCTGAGGCTCGAAGGCTAG	Bacteria	Verrucomicrobiota	Verrucomicrobiae	Verrucomicrobiales	Rubritaleaceae	Luteolibacter	134	168	94	37	433	1	0	0	0	0	0	31	0	0	0	31	1	0	0	69	16	43	128	1	0	0	0	3	3	1	0	0	0	0	0	4
TACGTAGGGCGCAAGCGTTGTCCGGAATTATTGGGCGTAAAGAGCTCGTAGGCGGTTTGTCGCGTCTGCTGTGAAAACCCGAGGCTCAACCTCGGGCCTGCAGTGGGTACGGGCAGACTAGAGTGCGGTAGGGGAGACTGGAATTCCTGGTGTAGCGGTGGAATGCGCAGATATCAGGAGGAACACCGATGGCGAAGGCAGGTCTCTGGGCCGCAACTGACGCTGAGGAGCGAAAGCATG	Bacteria	Actinobacteriota	Actinobacteria	Micrococcales	Cellulomonadaceae	Actinotalea	81	190	138	67	476	1	0	0	0	0	0	71	67	75	36	249	1	172	146	99	168	269	854	1	0	0	0	0	0	0	69	51	56	176	1	4
TACGGAGGGTGCAAGCGTTAATCGGAATTACTGGGCGTAAAGCGTGCGTAGGCGGTTTATTAAGTCAGATGTGAAATCCCCGGGCTCAACCTGGGAACTGCATCTGATACTGGTAGACTAGAGTGTGGGAGAGGAGAGTGGAATTTCCGGTGTAGCGGTGAAATGCATAGAGATCGGAAGGAACATCAGTGGCGAAGGCGACTCTCTGGACCAACACTGACGCTGAGGCACGAAAGCGTG	Bacteria	Proteobacteria	Gammaproteobacteria	Thiotrichales	Thiotrichaceae	Thiothrix	76	50	67	119	312	1	0	14	0	14	1	0	22	17	16	55	1	7	8	33	2	15	65	1	0	0	0	0	0	0	0	0	0	0	0	4
TACGGAGGATGCAAGCGTTATCCGGATTTATTGGGTTTAAAGGGTGCGTAGGCGGACTGATAAGTCAGTGGTGAAATTTTCGGGCTTAACCTGAGACCTGCCATTGATACTGTTGGTCTAGAGTGTAGTTGATGTTGGCGGAATGTGTCATGTAGCGGTGAAATGCATAGATATGACACAGAACACCGATAGCGAAGGCAGCTGACAAAACTATAACTGACGCTGAGGCACGAAAGCGTG	Bacteria	Bacteroidota	Bacteroidia	Bacteroidales	ML635J-40 aquatic group	NA	30	91	127	57	305	1	0	0	0	0	0	0	57	3	0	60	1	177	371	15	144	75	782	1	0	0	0	0	0	0	10	7	6	23	1	4
TACGAAGGGGGCTAGCGTTGTTCGGAATTACTGGGCGTAAAGCGCACGTAGGCGGACTTTTAAGTCAGGTGTGAAATCCCGGGGCTCAACCTCGGAACTGCATTTGAAACTGGAAGTCTTGAGACCAGGAGAGGTTAGCGGAATACCGAGTGTAGAGGTGAAATTCGTAGATATTCGGTGGAACACCAGTGGCGAAGGCGGCTAACTGGACTGGTACTGACGCTGAGGTGCGAAAGTGTG	Bacteria	Proteobacteria	Alphaproteobacteria	Caulobacterales	Hyphomonadaceae	Hyphomonas	145	19	29	14	207	1	0	0	0	0	0	0	0	39	0	39	1	0	0	64	9	19	92	1	11	0	0	14	25	1	0	0	0	0	0	4
TACGTAGGGCGCAAGCGTTGTCCGGAATTATTGGGCGTAAAGAGCTCGTAGGCGGTTTGTCGCGTCTGCTGTGAAAGCCCGAGGCTCAACCTCGGGTCTGCAGTGGGTACGGGCAGACTAGAGTGCGGTAGGGGAGACTGGAATTCCTGGTGTAGCGGTGGAATGCGCAGATATCAGGAGGAACACCGATGGCGAAGGCAGGTCTCTGGGCCGCAACTGACGCTGAGGAGCGAAAGCATG	Bacteria	Actinobacteriota	Actinobacteria	Micrococcales	Cellulomonadaceae	Actinotalea	73	68	81	46	268	1	0	0	0	0	0	0	30	29	0	59	1	142	136	113	313	100	804	1	0	0	0	0	0	0	97	89	78	264	1	4
TACGTAGGGTGCGAGCGTTGTCCGGAATTATTGGGCGTAAAGGGCTCGTAGGCGGTTTGTCGCGTCGGGAGTGAAAACTCAGGGCTTAACCCTGAGCCTGCTTCCGATACGGGCAGACTAGAGGTATGCAGGGGAGAACGGAATTCCTGGTGTAGCGGTGAAATGCGCAGATATCAGGAGGAACACCGGTGGCGAAGGCGGTTCTCTGGGCATTACCTGACGCTGAGGAGCGAAAGTGTG	Bacteria	Actinobacteriota	Actinobacteria	Propionibacteriales	Nocardioidaceae	Marmoricola	0	83	88	102	273	1	0	0	0	0	0	74	94	110	0	278	1	98	239	87	107	0	531	1	0	0	0	0	0	0	82	94	0	176	1	4
TACGTAGGGCGCAAGCGTTGTCCGGAATTATTGGGCGTAAAGAGCTCGTAGGCGGTTTGTCGCGTCTGGTGTGAAAACTCAAGGCTCAACCTTGAGCTTGCATCGGGTACGGGCAGACTAGAGTGTGGTAGGGGTGACTGGAATTCCTGGTGTAGCGGTGGAATGCGCAGATATCAGGAGGAACACCGATGGCGAAGGCAGGTCACTGGGCCACTACTGACGCTGAGGAGCGAAAGCATG	Bacteria	Actinobacteriota	Actinobacteria	Micrococcales	Sanguibacteraceae	Sanguibacter	84	63	96	86	329	1	0	0	0	0	0	26	60	46	14	146	1	135	163	76	117	58	549	1	0	0	0	0	0	0	58	91	60	209	1	4
TACGTAGGGTGCGAGCGTTGTCCGGAATTATTGGGCGTAAAGGGCTCGTAGGCGGTTTGTCGCGTCGGGAGTGAAAACCAGGTGCTTAACACCTGGCTTGCTTTCGATACGGGCAGACTAGAGGTATGCAGGGGAGAACGGAATTCCTGGTGTAGCGGTGAAATGCGCAGATATCAGGAGGAACACCGGTGGCGAAGGCGGTTCTCTGGGCATGACCTGACGCTGAGGAGCGAAAGTGTG	Bacteria	Actinobacteriota	Actinobacteria	Propionibacteriales	Nocardioidaceae	Nocardioides	71	45	90	58	264	1	0	0	0	0	0	108	99	60	45	312	1	91	167	63	72	91	484	1	0	0	0	0	0	0	48	77	60	185	1	4
TACGAAGGGTGCAAGCGTTAATCGGAATTACTGGGCGTAAAGCGTGCGTAGGCGGTTTGTTAAGTCAGATGTGAAAGCCCCGGGCTCAACCTGGGAACTGCATTTGATACTGGCAAGCTAGAGTGTGGTAGAGGGTGGTGGAATTCCCGGTGTAGCGGTGAAATGCGTAGAGATCGGGAGGAACATCCGTGGCGAAGGCGGCCACCTGGACCAACACTGACGCTGAGGCACGAAAGCGTG	Bacteria	Proteobacteria	Gammaproteobacteria	Xanthomonadales	Rhodanobacteraceae	Aquimonas	39	0	0	12	51	1	0	0	0	0	0	0	0	10	0	10	1	0	0	17	0	9	26	1	85	0	0	42	127	1	0	0	0	0	0	4
TACGTAGGGGGCAAGCGTTGTCCGGAATTATTGGGCGTAAAGCGCGCGCAGGCGGTCTCTTAAGTCTGATGTGAAAGCCCACGGCTCAACCGTGGAGGGCCATTGGAAACTGGGGGACTTGAGTGTAGGAGAGGAAAGTGGAATTCCACGTGTAGCGGTGAAATGCGTAGATATGTGGAGGAACACCAGTGGCGAAGGCGACTTTCTGGCCTATAACTGACGCTGAGGCGCGAAAGCGTG	Bacteria	Firmicutes	Bacilli	Bacillales	Salisediminibacteriaceae	Salipaludibacillus	55	41	31	87	214	1	0	0	0	0	0	74	102	108	35	319	1	109	174	141	106	76	606	1	0	0	0	0	0	0	71	27	60	158	1	4
TACGTAGGGGGCAAGCGTTGTCCGGATTCATTGGGCGTAAAGAGCTCGTAGGCGGTTCAGTAAGTCGGGTGTGAAAGCTCCGAGCTCAACTCGGAGAGGCCACTCGATACTGCTGTGACTAGAATCCAGTAGGGGAGCGTGGAATTCCTGGTGTAGCGGTGAAATGCGCAGATATCAGGAGGAACACCAGCGGCGAAGGCGGCGCTCTGGGCTGGAATTGACGCTGAGGAGCGAAAGTGT	Bacteria	Actinobacteriota	Acidimicrobiia	Microtrichales	Microtrichaceae	IMCC26207	32	42	78	23	175	1	0	0	0	0	0	0	0	25	0	25	1	66	117	20	117	172	492	1	18	0	0	13	31	1	0	0	0	0	0	4
TACGGAGGGTGCAAGCGTTGTCCGGAATCATTGGGTGTAAAGGGTGCGTAGGCGGGCACTTAAGTCGGAGGTGAAATCTTGCCGCTTAACGGTAAAATGGCCTCCGATACTGGGTGTCTTGAATCTGACAGAGGTTGGTGGAATTCGTAGTGTAGCGGTGAAATGCATAGATATTACGAAGAACATCGGTGGCGAAGGCGGCCAGCTGGGTCAGTATTGACGCTGAGGCACGAGAGCGTG	Bacteria	Bacteroidota	Rhodothermia	Balneolales	Balneolaceae	NA	11	61	123	23	218	1	0	0	0	0	0	0	23	8	0	31	1	79	214	9	69	17	388	1	0	0	0	0	0	0	9	11	6	26	1	4
TACGTAGGGTCCGAGCGTTGTCCGGAATTACTGGGCGTAAAGAGCTCGTAGGTGGTTTGTCGCGTTGTTCGTGAAAACTCACAGCTCAACTGTGGGCGTGCGGGCGATACGGGCAGACTGGAGTACTGCAGGGGAGACTGGAATTCCTGGTGTAGCGGTGGAATGCGCAGATATCAGGAGGAACACCGGTGGCGAAGGCGGGTCTCTGGGCAGTAACTGACGCTGAGGAGCGAAAGCGTG	Bacteria	Actinobacteriota	Actinobacteria	Corynebacteriales	Mycobacteriaceae	Mycobacterium	91	0	94	79	264	1	0	0	0	0	0	72	0	0	0	72	1	157	119	105	168	70	619	1	0	0	0	0	0	0	0	97	0	97	1	4
TACGTAGGTGGCAAGCGTTGTCCGGATTTACTGGGCGTAAAGGATGCGTAGGCGGATGTTTAAGTGAGATGTGAAATACCCGAGCTCAACTTGGGTGCTGCATTTCAAACTGGATATCTAGAGTGCAGGAGAGGAAAGCGGAATTCCTAGTGTAGCGGTGAAATGCGTAGAGATTAGGAAGAACACCAGTGGCGAAGGCGGCTTTCTGGACTGTAACTGACGCTGAGGCATGAAAGCGTG	Bacteria	Firmicutes	Clostridia	Clostridiales	Clostridiaceae	Clostridium sensu stricto 13	0	0	0	0	0	0	371	0	337	708	1	0	0	3	0	3	1	0	0	6	0	0	6	1	0	0	0	0	0	0	0	0	21	21	1	4
TACGTAGGGTGCAAGCGTTGTCCGGAATTATTGGGCGTAAAGAGCTCGTAGGCGGTTTGTCGCGTCGAATGTGAAAACCCGGGGCTCAACCCCGGGCCTGCATTCGATACGGGCAGACTAGAGTTCGGTAGGGGAGTCTGGAATTCCTGGTGTAGCGGTGAAATGCGCAGATATCAGGAGGAACACCGGTGGCGAAGGCGGGACTCTGGGCCGATACTGACGCTGAGGAGCGAAAGCGTG	Bacteria	Actinobacteriota	Actinobacteria	Frankiales	Nakamurellaceae	Nakamurella	75	65	76	0	216	1	0	0	0	0	0	60	110	0	88	258	1	0	0	41	0	43	84	1	0	0	0	0	0	0	0	42	0	42	1	4
TACGTAGGGCGCGAGCGTTATCCGGAATTATTGGGCGTAAAGAGCTCGTAGGCGGTTTGCCGCGTCTGCCGTGAAAAATCCGGGCTTAACCCGGATCGTGCGGTGGGTACGGGCAGACTAGAGTGCAGTAGGGGAGACCGGAATTCCTGGTGTAGCGGTGAAATGCGCAGATATCAGGAGGAACACCGATGGCGAAGGCAGGTCTCTGGGCTGTTACTGACGCTGAGGAGCGAAAGCATG	Bacteria	Actinobacteriota	Actinobacteria	Micrococcales	Micrococcaceae	Nesterenkonia	18	25	37	46	126	1	0	0	0	0	0	19	15	11	0	45	1	33	44	0	35	0	112	1	0	0	0	0	0	0	20	20	0	40	1	4
TACGGAGGGGGTTAGCGTTGTTCGGAATTACTGGGCGTAAAGCGCACGTAGGCGGATCAGAAAGTTGGGGGTGAAATCCCGGGGCTCAACCCCGGAACGGCCTCCAAAACTCCTGGTCTTGAGTTCGAGAGAGGTGAGTGGAATTCCGAGTGTAGAGGTGAAATTCGTAGATATTCGGAGGAACACCAGTGGCGAAGGCGGCTCACTGGCTCGATACTGACGCTGAGGTGCGAAAGTGTG	Bacteria	Proteobacteria	Alphaproteobacteria	Rhodobacterales	Rhodobacteraceae	NA	35	0	0	36	71	1	0	0	0	0	0	0	0	0	0	0	0	0	0	39	0	63	102	1	0	4	0	0	4	1	0	15	0	15	1	4
TACGAAGGGTGCAAGCGTTACTCGGAATTACTGGGCGTAAAGCGTGCGTAGGCGGTTTGTTAAGTCTGTCGTGAAAGCCCCGGGCTCAACCTGGGAATGGCGGTGGATACTGGCAGGCTAGAGTGCGGTAGAGGGTGGTGGAATTCCCGGTGTAGCAGTGAAATGCGTAGAGATCGGGAGGAACATCTATGGCGAAGGCAGCCACCTGGACCAGCACTGACGCTGAGGCACGAAAGCGTG	Bacteria	Proteobacteria	Gammaproteobacteria	Xanthomonadales	Xanthomonadaceae	Arenimonas	90	84	21	0	195	1	0	0	0	0	0	0	0	17	0	17	1	0	0	61	40	22	123	1	37	0	0	26	63	1	0	0	0	0	0	4
TACGAAGGGGGCTAGCGTTGTTCGGAATTACTGGGCGTAAAGCGCACGTAGGCGGATTGTTAAGTGAGGGGTGAAATCCCAGGGCTCAACCCTGGAACTGCCTCTCATACTGGCAATCTCGAGTTCGAGAGAGGTGAGTGGAATTGCGAGTGTAGAGGTGAAATTCGTAGATATTCGCAGGAACACCAGTGGCGAAGGCGGCTCACTGGCTCGATACTGACGCTGAGGTGCGAAAGCGTG	Bacteria	Proteobacteria	Alphaproteobacteria	Rhizobiales	Rhizobiaceae	Aliihoeflea	41	113	69	39	262	1	0	0	0	0	0	23	23	21	0	67	1	72	63	67	105	58	365	1	0	0	0	0	0	0	43	61	35	139	1	4
TACGTAGGGCGCGAGCGTTGTCCGGAATCATTGGGCGTAAAGCGCGTGTAGGCGGCTGAGTAAGTCTGCTGTGAAAGTCCAGGGCTCAACCCTGGAATGTCGGCGGATACTGCTCAGCTGGAGTACGGGAGGGGCGAGTGGAATTCCTGGTGTAGCGGTGGAATGCGCAGATATCAGGAGGAACACCTATGGCGAAGGCAGCTCGCTGGAACGTTACTGACGCTGAGACGCGAAAGCGTG	Bacteria	Actinobacteriota	Thermoleophilia	Solirubrobacterales	Solirubrobacteraceae	Patulibacter	58	110	67	95	330	1	0	0	0	0	0	30	30	0	4	64	1	82	107	69	64	36	358	1	0	0	0	0	0	0	8	10	11	29	1	4
TACGTAGGTGGCAAGCGTTGTCCGGATTTATTGGGCGTAAAGCGAGCGCAGGCGGTTTTTTAAGTCTGATGTGAAAGCCTTCGGCTCAACCGAAGAAGTGCATCGGAAACTGGGAAACTTGAGTGCAGAAGAGGACAGTGGAACTCCATGTGTAGCGGTGAAATGCGTAGATATATGGAAGAACACCAGTGGCGAAGGCGGCTGTCTGGTCTGTAACTGACGCTGAGGCTCGAAAGTATG	Bacteria	Firmicutes	Bacilli	Lactobacillales	Lactobacillaceae	Lactobacillus	0	0	0	0	0	0	7	0	0	7	1	0	18	0	0	18	1	0	0	0	0	0	0	0	0	136	111	0	247	1	180	85	201	466	1	4
TACGTAGGTGACAAGCGTTGTCCGGATTTATTGGGCGTAAAGCGAGCGCAGGCGGTCTTTTAAGTCTGATGTGAAAGCCCACGGCTCAACCGTGGATGGTCATTGGAAACTGGGAGACTTGAATGCAGAAGAGGTAAGTGGAATTCCATGTGTAGCGGTGAAATGCGTAGATATATGGAGGAACACCAGTGGCGAAGGCGACTTACTGGTCTGTTATTGACGCTGAGGCTCGAAAGCGTG	Bacteria	Firmicutes	Bacilli	Lactobacillales	Carnobacteriaceae	Alkalibacterium	0	0	0	0	0	0	0	44	0	44	1	104	107	124	0	335	1	61	0	0	0	0	61	1	0	0	0	0	0	0	0	0	33	33	1	4
TACGGAGGGTGCAAGCGTTAATCGGAATTACTGGGCGTAAAGCGCACGTAGGCGGTATGTTAAGCCAGCTGTGAAATCCCCGGGCTCAACCTGGGAATTGCAGTTGGAACTGGCATGCTAGAGTGCAGTAGAGGGGTGTGGAATTTCAGGTGTAGCGGTGAAATGCGTAGATATCTGAAGGAACATCAGTGGCGAAGGCGACACCCTGGACTGACACTGACGCTGAGGTGCGAAAGCGTG	Bacteria	Proteobacteria	Gammaproteobacteria	Cellvibrionales	Cellvibrionaceae	Cellvibrio	31	0	0	0	31	1	0	0	0	0	0	12	24	0	18	54	1	0	7	102	140	0	249	1	0	0	0	5	5	1	0	0	0	0	0	4
TACGGAGGGGGCTAGCGTTATTCGGAATTACTGGGCGTAAAGCGCACGTAGGCGGATCAGAAAGTCAGAGGTGAAATCCCAGGGCTCAACCTTGGAACTGCCTTTGAAACTCCTGGTCTTGAGGTCGAGAGAGGTGAGTGGAATTCCGAGTGTAGAGGTGAAATTCGTAGATATTCGGAGGAACACCAGTGGCGAAGGCGGCTCACTGGCTCGATACTGACGCTGAGGTGCGAAAGCGTG	Bacteria	Proteobacteria	Alphaproteobacteria	Rhodobacterales	Rhodobacteraceae	Gemmobacter	144	143	193	61	541	1	0	0	0	0	0	0	55	44	0	99	1	0	25	118	0	0	143	1	13	0	0	0	13	1	0	0	0	0	0	4
TACGTAGGGTGCGAGCGTTGTCCGGAATTACTGGGCGTAAAGAGCTCGTAGGTGGTTTGTCGCGTTGTTCGTGAAAACTCACAGCTCAACTGTGGGCGTGCGGGCGATACGGGCAGACTGGAGTACTGCAGGGGAGACTGGAATTCCTGGTGTAGCGGTGGAATGCGCAGATATCAGGAGGAACACCGGTGGCGAAGGCGGGTCTCTGGGCAGTAACTGACGCTGAGGAGCGAAAGCGTG	Bacteria	Actinobacteriota	Actinobacteria	Corynebacteriales	Mycobacteriaceae	Mycobacterium	0	60	0	91	151	1	0	0	0	0	0	80	100	0	62	242	1	0	134	0	0	0	134	1	0	0	0	0	0	0	30	0	120	150	1	4
TACGTAGGGTGCGAGCGTTGTCCGGAATTATTGGGCGTAAAGGGCTCGTAGGCGGTTTGTCGCGTCGGGAGTGAAAACCCAGGGCTTAACTCTGGGCTTGCTTTCGATACGGGCAGACTAGAGGTATGCAGGGGAGAACGGAATTCCTGGTGTAGCGGTGAAATGCGCAGATATCAGGAGGAACACCGGTGGCGAAGGCGGTTCTCTGGGCATTACCTGACGCTGAGGAGCGAAAGTGTG	Bacteria	Actinobacteriota	Actinobacteria	Propionibacteriales	Nocardioidaceae	Nocardioides	43	37	44	34	158	1	0	0	0	0	0	49	46	59	41	195	1	28	63	36	35	0	162	1	0	0	0	0	0	0	33	28	15	76	1	4
TACGAAGGGGGCTAGCGTTGCTCGGAATCACTGGGCGTAAAGGGCGCGTAGGCGGCCATTCAAGTCGGGGGTGAAAGCCTGTGGCTCAACCACAGAATTGCCTTCGATACTGTTTGGCTTGAGTATGGTAGAGGTCAGTGGAACTGCGAGTGTAGAGGTGAAATTCGTAGATATTCGCAAGAACACCAGTGGCGAAGGCGGCTGACTGGACCATTACTGACGCTGAGGCGCGAAAGCGTG	Bacteria	Proteobacteria	Alphaproteobacteria	Rhizobiales	Beijerinckiaceae	Methylobacterium-Methylorubrum	92	66	84	145	387	1	0	0	0	0	0	0	0	16	0	16	1	30	72	46	38	19	205	1	0	0	0	0	0	0	28	0	13	41	1	4
TACGTAGGGTGCAAGCGTTGTCCGGAATTATTGGGCGTAAAGAGCTCGTAGGCGGTTTGTCGCGTCTGCTGTGAAAACCCGAGGCTCAACCTCGGGCCTGCAGTGGGTACGGGCAGACTAGAGTGCGGTAGGGGAGAATGGAATTCCTGGTGTAGCGGTGGAATGCGCAGATATCAGGAGGAACACCGATGGCGAAGGCAGTTCTCTGGGCCGTAACTGACGCTGAGGAGCGAAAGCGTG	Bacteria	Actinobacteriota	Actinobacteria	Micrococcales	Microbacteriaceae	Rathayibacter	33	74	43	69	219	1	0	0	0	0	0	20	29	22	19	90	1	55	70	40	69	41	275	1	0	0	0	0	0	0	0	17	0	17	1	4
TACGGAGGGAGCTAGCGTTGTTCGGAATTACTGGGCGTAAAGAGTACGTAGGCGGTGATTCAAGTCAGAGGTGAAAGCCTGGAGCTCAACTCCAGAACTGCCTTTGAAACTAGATCGCTAGAATCATGGAGAGGTTAGTGGAATTCCGAGTGTAGAGGTGAAATTCGTAGATATTCGGAAGAACACCAGTGGCGAAGGCGACTAACTGGACATGTATTGACGCTGAGGTACGAAAGCGTG	Bacteria	Proteobacteria	Alphaproteobacteria	Sphingomonadales	Sphingomonadaceae	Sphingorhabdus	73	60	68	0	201	1	0	0	0	0	0	0	69	0	34	103	1	0	0	38	0	0	38	1	0	0	0	10	10	1	0	0	0	0	0	4
TACGAAGGGTGCAAGCGTTAATCGGAATTACTGGGCGTAAAGCGCGCGTAGGCGGTCTGATCAGTTGGATGTGAAAGCCCAGGGCTCAACCTTGGAACTGCATCCAATACTGTCAGGCTAGAGTACGGGAGAGGGGGGTAGAATTCCACGTGTAGCGGTGAAATGCGTAGAGATGTGGAGGAATACCGGTGGCGAAGGCGGCCCCCTGGATCGATACTGACGCTGAGGTGCGAAAGCGTG	Bacteria	Proteobacteria	Gammaproteobacteria	Oceanospirillales	Pseudohongiellaceae	Pseudohongiella	33	0	13	12	58	1	0	0	0	0	0	0	0	9	0	9	1	0	0	25	0	21	46	1	10	0	0	8	18	1	0	0	0	0	0	4
TACGGAGGGGGCTAGCGTTGTTCGGAATTACTGGGCGTAAAGCGCGCGTAGGCGGGCTGGAAAGTCAGGGGTGAAATCCCGGGGCTCAACCCCGGAACTGCCTTTGAAACTATCAGCCTTGAGTTCGAGAGAGGTGAGTGGAATTCCGAGTGTAGAGGTGAAATTCGTAGATATTCGGAGGAACACCAGTGGCGAAGGCGGCTCACTGGCTCGATACTGACGCTGAGGTGCGAAAGCGTG	Bacteria	Proteobacteria	Alphaproteobacteria	Rhodobacterales	Rhodobacteraceae	Rhodobaculum	23	0	15	0	38	1	0	0	0	0	0	0	0	23	0	23	1	0	0	12	0	9	21	1	0	0	0	0	0	0	0	10	14	24	1	4
TACGTAGGGGGCAAGCGTTGTCCGGAATCATTGGGCGTAAAGCGCGTGTAGGCGGCTTGATAAGTCTGTTGTGAAAGTCCAGGGCTCAACCCTGGAATGCCGATGGATACTGTCAAGCTCGAGTCCGGAAGAGGCGAGTGGAATTCCTGGTGTAGCGGTGAAATGCGCAGATATCAGGAGGAACACCAATGGCGAAGGCAGCTCGCTGGGACGGTACTGACGCTGAGACGCGAAAGCGTG	Bacteria	Actinobacteriota	Thermoleophilia	Solirubrobacterales	Solirubrobacteraceae	Conexibacter	20	0	14	16	50	1	0	0	0	0	0	106	81	42	65	294	1	9	0	16	20	0	45	1	0	0	0	12	12	1	0	0	0	0	0	4
TACGAAGGGGGCTAGCGTTGTTCGGATTTACTGGGCGTAAAGCGCACGTAGGCGGATTGGTCAGTTAGGGGTGAAATCCTGGAGCTCAACTCCAGAACTGCCTTTAATACTGCCAGTCTCGAGTCCGGAAGAGGTAAGTGGAACTCCTAGTGTAGAGGTGGAATTCGTAGATATTAGGAAGAACACCAGTGGCGAAGGCGGCTTACTGGTCCGGTACTGACGCTGAGGTGCGAAAGCGTG	Bacteria	Proteobacteria	Alphaproteobacteria	Rhizobiales	Devosiaceae	Devosia	29	84	69	48	230	1	0	0	0	0	0	13	0	23	0	36	1	42	50	51	22	24	189	1	0	0	0	0	0	0	43	50	22	115	1	4
TACGGAGGGTGCAAGCGTTGTTCGGAATCATTGGGCGTAAAGCGCGCGCAGGCTGTCTATCAAGTCCGATGTGAAATCCCGGGGCTCAACCTCGGACGTGCATTGGAAACTGGTGGACTGGAGTTTGGGAGAGGCTAGTGGAATTCCAGGTGTAGGGGTGAAATCCGTAGAGATCTGGAGGAACACCGGTGGCGAAGGCGACTGGCTGGACCAATACTGACGCTGAGGCGCGAAAGCGTG	Bacteria	Desulfobacterota	Desulfuromonadia	Bradymonadales	Bradymonadaceae	NA	21	20	13	10	64	1	0	0	0	0	0	0	20	15	5	40	1	3	3	41	64	177	288	1	0	0	0	0	0	0	0	0	2	2	1	4
TACGTAGGGGGCAAGCGTTATCCGGAATCATTGGGCGTAAAGCGCGTGTAGGCGGTTCAGTAAGTCCGCTCTGAAAGCCCAGGGCTCAACCCTGGGAGGCGGGTGGATACTACTGGACTAGAGTACGGAAGAGGAGATTGGAATTCCTGGTGTAGCGGTGAAATGCGCAGATATCAGGAGGAACACCAACAGCGAAGGCAGATCTCTGGGACGTAACTGACGCTGAGACGCGAAAGCGTG	Bacteria	Actinobacteriota	Thermoleophilia	Solirubrobacterales	Solirubrobacteraceae	NA	59	69	40	23	191	1	0	0	0	0	0	0	38	49	0	87	1	57	80	64	38	0	239	1	0	0	0	0	0	0	0	0	17	17	1	4
TACGAAGGGTGCAAGCGTTACTCGGAATTACTGGGCGTAAAGCGTGCGTAGGTGGTTTGTTAAGTCTGATGTGAAAGCCCTGGGCTCAACCTGGGAATTGCATTGGATACTGGCAGTCTAGAGTGCGGTAGAGGGTAGCGGAATTCCCGGTGTAGCAGTGAAATGCGTAGATATCGGGAGGAACATCCGTGGCGAAGGCGGCTACCTGGACCAGCACTGACACTGAGGCACGAAAGCGTG	Bacteria	Proteobacteria	Gammaproteobacteria	Xanthomonadales	Xanthomonadaceae	Lysobacter	14	17	13	20	64	1	0	0	0	0	0	6	0	0	0	6	1	0	0	15	21	325	361	1	8	0	0	8	16	1	0	0	0	0	0	4
TACGTAGGGCGCAAGCGTTGTCCGGAATTATTGGGCGTAAAGAGCTCGTAGGTGGTTTGTCGCGTCTGCTGTGAAAACGCAAGGCTTAACCTTGCGCCTGCAGTGGGTACGGGCAGACTAGAGTGCGGTAGGGGAGACTGGAATTCCTGGTGTAGCGGTGGAATGCGCAGATATCAGGAGGAACACCGATGGCGAAGGCAGGTCTCTGGGCCGTTACTGACACTGAGGAGCGAAAGCATG	Bacteria	Actinobacteriota	Actinobacteria	Micrococcales	Bogoriellaceae	Georgenia	20	27	0	0	47	1	0	0	0	0	0	47	32	18	0	97	1	86	65	67	77	33	328	1	0	0	0	0	0	0	18	0	14	32	1	4
TACGTAGGGTGCGAGCGTTGTCCGGAATTACTGGGCGTAAAGAGCTCGTAGGTGGTTTGTCGCGTCGTTTGTGGAATACCGCAGCTTAACTGTGGGGTTGCAGGCGATACGGGCATAACTTGAGTGCTGTAGGGGAGACTGGAATTCCTGGTGTAGCGGTGAAATGCGCAGATATCAGGAGGAACACCGATGGCGAAGGCAGGTCTCTGGGCAGTAACTGACGCTGAGGAGCGAAAGCAT	Bacteria	Actinobacteriota	Actinobacteria	Corynebacteriales	Corynebacteriaceae	Corynebacterium	21	48	36	76	181	1	0	0	0	0	0	124	47	39	46	256	1	48	40	0	0	0	88	1	0	0	0	0	0	0	0	19	0	19	1	4
TACGGAGGATCCAAGCGTTATCCGGAATCATTGGGTTTAAAGGGTCCGTAGGCGGTCTTATAAGTCAGTGGTGAAATCTCCCCGCTCAACGGGGAAACGGCCATTGATACTGTAGGACTTGAATTATTAGGAAGTAACTAGAATATGTAGTGTAGCGGTGAAATGCTTAGAGATTACATGGAATACCAATTGCGAAGGCAGGTTACTACTAATGGATTGACGCTGATGGACGAAAGCGTG	Bacteria	Bacteroidota	Bacteroidia	Flavobacteriales	Flavobacteriaceae	Flavobacterium	77	152	0	13	242	1	0	0	0	0	0	0	11	0	0	11	1	0	0	51	0	5	56	1	0	2	0	0	2	1	0	0	0	0	0	4
TACGGAGGGTGCGAGCGTTAATCGGAATTACTGGGCGTAAAGCGCACGTAGGCGGTTTGTTAAGCAAGATGTGAAAGCCCAGGGCTCAACCTTGGAATAGCATTTTGAACTGGCAAGCTAGAGTTTTGAAGAGGGTGGTAGAATTTCCAGTGTAGCGGTGAAATGCGTAGATATTGGAAGGAATACCAGTGGCGAAGGCGGCCACCTGGTCAAAAACTGACGCTGAGGAGCGAAAGCGTG	Bacteria	Proteobacteria	Gammaproteobacteria	Alteromonadales	Idiomarinaceae	Aliidiomarina	20	0	0	0	20	1	0	0	0	0	0	0	0	123	0	123	1	0	21	0	0	0	21	1	0	0	0	0	0	0	57	67	55	179	1	4
TACGTAGGGTGCGAGCGTTGTCCGGAATTATTGGGCGTAAAGGGCTCGTAGGCGGTTTGTCGCGTCGGGAGTGAAAACACACAGCTTAACTGTGTGCTTGCTTCCGATACGGGCAGACTAGAGGTATGCAGGGGAGAACGGAATTCCTGGTGTAGCGGTGAAATGCGCAGATATCAGGAGGAACACCGGTGGCGAAGGCGGTTCTCTGGGCATTACCTGACGCTGAGGAGCGAAAGTGTG	Bacteria	Actinobacteriota	Actinobacteria	Propionibacteriales	Nocardioidaceae	Nocardioides	24	27	37	36	124	1	0	0	0	0	0	0	38	24	25	87	1	39	103	25	33	17	217	1	0	0	0	0	0	0	24	23	15	62	1	4
TACGTAGGGCGCAAGCGTTGTCCGGAATTATTGGGCGTAAAGAGCTCGTAGGTGGTTTGTCGCGTCTGCTGTGAAAACGCGAGGCTTAACCTCGCGCCTGCAGTGGGTACGGGCAGACTAGAGTGCGGTAGGGGAGACTGGAATTCCTGGTGTAGCGGTGGAATGCGCAGATATCAGGAGGAACACCGATGGCGAAGGCAGGTCTCTGGGCCGTTACTGACACTGAGGAGCGAAAGCATG	Bacteria	Actinobacteriota	Actinobacteria	Micrococcales	Bogoriellaceae	Georgenia	19	27	0	0	46	1	0	0	0	0	0	0	0	17	0	17	1	105	60	40	103	44	352	1	0	0	0	0	0	0	22	19	17	58	1	4
TACGTAGGGTGCGAGCGTTGTCCGGAATTATTGGGCGTAAAGAGCTTGTAGGCGGTTTGTCGCGTCTGCCGTGAAAATCCGGGGCTCAACCCCGGACTTGCGGTGGGTACGGGCAGACTAGAGTGTGGTAGGGGAGACTGGAATTCCTGGTGTAGCGGTGAAATGCGCAGATATCAGGAGGAACACCGATGGCGAAGGCAGGTCTCTGGGCCACTACTGACGCTGAGAAGCGAAAGCATG	Bacteria	Actinobacteriota	Actinobacteria	Micrococcales	Intrasporangiaceae	Knoellia	49	0	0	0	49	1	0	0	0	0	0	59	53	50	0	162	1	0	51	49	0	0	100	1	0	0	0	0	0	0	37	48	34	119	1	4
TACGTAGGGTGCAAGCGTTAATCGGAATTACTGGGCGTAAAGCGTGCGCAGGCGGTTTTGTAAGACAGGCGTGAAATCCCCGGGCTCAACCTGGGAATTGCGCTTGTGACTGCAAGGCTGGAGTGCGGCAGAGGGGGATGGAATTCCGCGTGTAGCAGTGAAATGCGTAGATATGCGGAGGAACACCGATGGCGAAGGCAATCCCCTGGGCCTGCACTGACGCTCATGCACGAAAGCGTG	Bacteria	Proteobacteria	Gammaproteobacteria	Burkholderiales	Comamonadaceae	Hydrogenophaga	0	49	0	0	49	1	134	0	101	235	1	0	0	0	0	0	0	21	0	0	60	0	81	1	0	0	0	0	0	0	0	0	9	9	1	4
CACGTAGGGGGCGAGCGTTGTCCGGATTTATTGGGCGTAAAGAGCTCGTAGGCGGCTCGGTAAGTGAGGTGTGAAAACTCCAGGCTCAACCTGGAGACGCCACCTCATACTGCCGTGGCTAGAGTCCGGTAGGGGAGCATGGAATTCCTGGTGTAGCGGTGAAATGCGCAGATATCAGGAGGAACACCAGTGGCGAAGGCGGTGCTCTGGGCCGGAACTGACGCTGAGGAGCGAAAGCGT	Bacteria	Actinobacteriota	Acidimicrobiia	Microtrichales	NA	NA	14	16	20	0	50	1	0	0	0	0	0	12	30	0	19	61	1	36	76	28	26	18	184	1	0	0	0	0	0	0	0	14	16	30	1	4
TACGTAGGGGGCTAGCGTTGTCCGGAATCATTGGGCGTAAAGCGCGTGTAGGCGGTCCGGTAAGTCCGCTGTGAAAGTCGGGGGCTCAACCCTCGAATGCCGGTGGATACTGTCGGGCTAGAGTGCGGAAGAGGCGAGTGGAATTCCTGGTGTAGCGGTGAAATGCGCAGATATCAGGAGGAACACCAATTGCGAAGGCAGCTCGCTGGGACGTTACTGACGCTGAGACGCGAAAGCGTG	Bacteria	Actinobacteriota	Thermoleophilia	Solirubrobacterales	Solirubrobacteraceae	Solirubrobacter	74	0	55	57	186	1	0	0	0	0	0	0	50	52	0	102	1	0	105	0	0	0	105	1	0	0	0	0	0	0	0	64	0	64	1	4
CACGTAGGGGGCAAGCGTTGTCCGGATTCATTGGGCGTAAAGAGCTCGTAGGCGGTTCGATAAGTCGGGTGTGAAACCTCCAGGCTCAACCTGGAGACGCCACCCGATACTGTCGTGACTAGAGTCCAGTAGGGGAGCGTGGAATTCCTGGTGTAGCGGTGAAATGCGCAGATATCAGGAGGAACACCAGCGGCGAAGGCGGCGCTCTGGGCTGGAACTGACGCTGAGGAGCGAAAGCGT	Bacteria	Actinobacteriota	Acidimicrobiia	Microtrichales	Iamiaceae	Iamia	21	20	22	25	88	1	0	0	0	0	0	71	37	33	28	169	1	0	45	36	0	0	81	1	0	0	0	0	0	0	17	22	29	68	1	4
TACGTAGGGGGCGAGCGTTGTCCGGAATTACTGGGCGTAAAGGGCGAGTAGGCGGTTATATAAGTCAGATGTGAAATACCGGGGCTTAACCCCGGGGCTGCATTTGAAACTGTATAGCTTGAGTGCAGGAGAGGAAAGTGGAATTCCCAGTGTAGCGGTGATATGCGTAGATATTGGGAGGAACACCAGTGGCGAAGGCGACTTTCTGGACTGTAACTGACGCTGAGGCGCGAAAGCGTG	Bacteria	Firmicutes	Thermoanaerobacteria	Thermoanaerobacterales	SRB2	NA	39	34	50	56	179	1	0	0	0	0	0	0	0	0	3	3	1	33	36	21	17	0	107	1	20	0	0	6	26	1	0	0	0	0	0	4
TACGGAGGGGGCTAGCGTTGTTCGGAATTACTGGGCGTAAAGCGCGCGTAGGCGGACTGGAAAGTTGGAGGTGAAATCCCAGGGCTCAACCTTGGAACTGCCTTCAAAACTATCAGTCTGGAGTTCGAGAGAGGTGAGTGGAATTCCGAGTGTAGAGGTGAAATTCGTAGATATTCGGAGGAACACCAGTGGCGAAGGCGGCTCACTGGCTCGATACTGACGCTGAGGTGCGAAAGCGTG	Bacteria	Proteobacteria	Alphaproteobacteria	Rhodobacterales	Rhodobacteraceae	Defluviimonas	36	58	38	0	132	1	0	0	0	0	0	0	16	0	0	16	1	18	48	51	90	18	225	1	0	0	0	0	0	0	20	15	11	46	1	4
TACGTAGGGTGCAAGCGTTATCCGGAATCACTGGGCGTAAAGGGTGCGTAGGCGGCTAATCAAGTCAGGAGTGAAAGGCAATGGCTCAACCATTGTAAGCTCTTGAAACTGGTTGGCTTGAATGCAGGAGAGGCAAGTGGAATTCCTAGTGTAGCGGTGAAATGCGTAGATATTAGGAGGAACACCAGTGGCGAAGGCGACTTGCTGGACTGTGATTGACGCTGAGGCACGAAAGCGTGG	Bacteria	Firmicutes	Clostridia	Peptostreptococcales-Tissierellales	Fusibacteraceae	Fusibacter	26	6	12	0	44	1	0	0	0	0	0	4	9	0	8	21	1	0	0	4	0	0	4	1	36	0	0	40	76	1	0	0	0	0	0	4
TACGTAGGGTGCGAGCGTTAATCGGAATTACTGGGCGTAAAGCGTGCGCAGGCGGTTCGCCAAGTCAGGTGTGAAATCCCCGGGCTTAACCTGGGAATTGCGCTTGAAACTAGCGGGCTTGAGTGTGGCAGAGGGGGGTGGAATTCCACGTGTAGCAGTGAAATGCGTAGAGATGTGGAGGAACACCGATGGCGAAGGCAGCCCCCTGGGTCAACACTGACGCTCATGCACGAAAGCGTG	Bacteria	Proteobacteria	Gammaproteobacteria	Burkholderiales	Nitrosomonadaceae	IS-44	19	0	0	0	19	1	0	8	0	8	1	19	17	0	20	56	1	0	0	0	0	0	0	0	0	0	0	0	0	0	0	20	0	20	1	4
TACGTAGGGTGCAAGCGTTGTCCGGAATTATTGGGCGTAAAGAGCTCGTAGGCGGTTTGTCGCGTCGGCTGTGAAAACCTGGGGCTCAACCCCGGGCCTGCAGCCGATACGGGCAAACTAGAATTCGGTAGGGGAGACTGGAATTCCTGGTGTAGCGGTGAAATGCGCAGATATCAGGAGGAACACCGGTGGCGAAGGCGGGTCTCTGGGCCGATATTGACGCTGAGGAGCGAAAGCGTG	Bacteria	Actinobacteriota	Actinobacteria	Frankiales	Frankiaceae	Jatrophihabitans	0	0	0	56	56	1	0	0	0	0	0	38	43	33	0	114	1	52	61	0	0	0	113	1	0	0	0	0	0	0	0	60	85	145	1	4
TACGTAGGGCGCAAGCGTTATCCGGAATTATTGGGCGTAAAGAGCTCGTAGGCGGTTTGTCGCGTCTATCGTGAAAGTCCGAGGCTCAACCTCGGATCTGCGGTGGGTACGGGCAGACTAGAGTGATGTAGGGGAGACTGGAATTCCTGGTGTAGCGGTGAAATGCGCAGATATCAGGAGGAACACCGATGGCGAAGGCAGGTCTCTGGGCATTAACTGACGCTGAGGAGCGAAAGCATG	Bacteria	Actinobacteriota	Actinobacteria	Micrococcales	Micrococcaceae	Paeniglutamicibacter	20	19	0	34	73	1	0	0	0	0	0	0	21	31	0	52	1	96	51	34	60	24	265	1	0	0	0	0	0	0	14	10	30	54	1	4
GACGAGAGGGGCGAGCGTTATCCGGAATAATTGGGCGTAAAGGGTCCGTAGGTTGTATTTTGTATGCTTTTAGTAAAAGACAAAAACTTAATTTTTGGAATGCTTTAAGAACAGATATACTAGAGTTTAGCAGAGGATAATAGAATTCCATGTGGAGGGGTGGAATCCTAAGATATATGGAGGAATGCCAGTAGCGAAAGCGATTATCTGGGCTATTACTGACACTGAGGGACGAAAGCG	Bacteria	Proteobacteria	Alphaproteobacteria	Rickettsiales	Mitochondria	NA	0	0	0	0	0	0	0	0	0	0	0	4	0	3	0	7	1	0	0	0	0	7	7	1	0	2	0	0	2	1	0	3	3	6	1	4
TACGAAGGGGGCTAGCGTTGTTCGGAATTACTGGGCGTAAAGCGCACGTAGGCGGATTGGTCAGTTAGGGGTGAAATCCCGGAGCTCAACTCCGGAACTGCCTTTAATACTGCCAGTCTAGAGACCGAGAGAGGTAAGTGGAACTCCTAGTGTAGAGGTGGAATTCGTAGATATTAGGAAGAACACCAGTGGCGAAGGCGGCTTACTGGCTCGGAACTGACGCTGAGGTGCGAAAGCGTG	Bacteria	Proteobacteria	Alphaproteobacteria	Rhizobiales	Devosiaceae	Pelagibacterium	46	41	26	0	113	1	0	0	0	0	0	0	7	11	0	18	1	26	45	52	48	11	182	1	0	0	0	0	0	0	51	33	20	104	1	4
GACAGAGGATGCAAGCGTTATCCGGAATGATTGGGCGTAAAGCGTCTGTAGGTGGCTTTTTAAGTCTGCCGTCAAATCCCAGGGCTCAACCCTGGACAGGCGGTGGAAACTACCAAGCTGGAGTACGGTAGGGGCAGAGGGAATTTCCGGTGGAGCGGTGAAATGCGTAGAGATCGGAAAGAACACCAACGGCGAAGGCACTCTGCTGGGCCGACACTGACACTGAGAGACGAAAGCTAG	Bacteria	Cyanobacteria	Cyanobacteriia	Chloroplast	NA	NA	0	0	0	13	13	1	0	0	0	0	0	0	0	0	0	0	0	0	0	0	0	153	153	1	0	0	0	45	45	1	80	41	27	148	1	4
TACGTAGGGTGCGAGCGTTGTCCGGAATTATTGGGCGTAAAGGGCTCGTAGGCGGTTTGTCGCGTCGGGAGTGAAAACCTTGGGCTTAACTCAGGGCTTGCTTTCGATACGGGCAGACTAGAGGTATGCAGGGGAGAACGGAATTCCTGGTGTAGCGGTGAAATGCGCAGATATCAGGAGGAACACCGGTGGCGAAGGCGGTTCTCTGGGCATGATCTGACGCTGAGGAGCGAAAGTGTG	Bacteria	Actinobacteriota	Actinobacteria	Propionibacteriales	Nocardioidaceae	Nocardioides	0	31	30	29	90	1	0	0	0	0	0	54	25	23	31	133	1	0	59	37	0	17	113	1	0	0	0	0	0	0	27	29	21	77	1	4
TACGGAGGGTGCGAGCGTTAATCGGAATTACTGGGCGTAAAGCGCACGTAGGCGGCTTGTTAAGCTGGATGTGAAAGCCCCGGGCTCAACCTGGGAATTGCATTCAGAACTGGCAGGCTAGAGTACGGTAGAGGTGAGTGGAATTTCCTGTGTAGCGGTGAAATGCGTAGATATAGGAAGGAACATCAGTGGCGAAGGCGACTCACTGGACTGATACTGACGCTGAGGTGCGAAAGCGTG	Bacteria	Proteobacteria	Gammaproteobacteria	Cellvibrionales	Porticoccaceae	C1-B045	42	0	0	6	48	1	0	0	0	0	0	0	0	0	0	0	0	8	0	44	52	27	131	1	0	0	3	0	3	1	6	0	10	16	1	4
TACGTAGGGTGCGAGCGTTGTCCGGAATTATTGGGCGTAAAGGGCTCGTAGGCGGTTTGTCACGTCGGGAGTGAAAACTCGGGGCTTAACCCCGAGCCTGCTTCCGATACGGGCTGACTAGAGGTATGCAGGGGAGAACGGAATTCCTGGTGTAGCGGTGAAATGCGCAGATATCAGGAGGAACACCGGTGGCGAAGGCGGTTCTCTGGGCATTACCTGACGCTGAGGAGCGAAAGTGTG	Bacteria	Actinobacteriota	Actinobacteria	Propionibacteriales	Nocardioidaceae	Marmoricola	42	50	0	0	92	1	0	0	0	0	0	84	40	39	39	202	1	18	43	0	0	0	61	1	16	0	0	0	16	1	0	0	0	0	0	4
TACGAAGGGGGCTAGCGTTGTTCGGAATTACTGGGCGTAAAGCGCACGTAGGCGGATCGTTAAGTGAGGGGTGAAATCCCAGGGCTCAACCCTGGAACTGCCTTTCATACTGGCGATCTTGAGTTCGAGAGAGGTGAGTGGAATTCCGAGTGTAGAGGTGAAATTCGTAGATATTCGGAGGAACACCAGTGGCGAAGGCGGCTCACTGGCTCGATACTGACGCTGAGGTGCGAAAGCGTG	Bacteria	Proteobacteria	Alphaproteobacteria	Rhizobiales	Rhizobiaceae	Hoeflea	39	52	22	30	143	1	0	0	0	0	0	0	18	0	0	18	1	10	14	40	64	0	128	1	0	0	0	0	0	0	6	0	0	6	1	4
TACGTAGGGAGCAAGCGTTGTCCGGAATCATTGGGCGTAAAGCGCGTGTAGGCGGTTACATAAGTCTGTTGTGAAAGTCGGAGGCTCAACCTTCGAAAGCCGATGGATACTGTGTGACTTGAGTACGGAAGAGGAGAGTGGAATTCCTGGTGTAGCGGTGAAATGCGCAGATATCAGGAGGAACACCAACGGCGAAGGCAGCTCTCTGGGACGTTACTGACGCTGAGACGCGAAAGCGTG	Bacteria	Actinobacteriota	Thermoleophilia	Solirubrobacterales	67-14	NA	15	5	0	0	20	1	0	0	0	0	0	33	32	36	21	122	1	0	6	9	6	0	21	1	0	0	0	0	0	0	3	9	0	12	1	4
TACGTAGGGTCCGAGCGTTGTCCGGAATCATTGGGCGTAAAGCGCATGTAGGCGGCCAGGTAAGTCGGATGTGAAATCCCGAGGCTCAACTTCGGAACTGCATCCGGAACTGCCTGGCTTGAGGAAGGTAGAGGAGAGTGGAATTCCCGGTGTAGCGGTGGAATGCGCAGATATCGGGAGGAACACCAGCGGCGAAGGCGGCTCTCTGGGCCTCTCCTGACGCTGAGATGCGAAAGTGTG	Bacteria	Actinobacteriota	Actinobacteria	Nitriliruptorales	Nitriliruptoraceae	Egicoccus	26	18	23	0	67	1	0	0	0	0	0	0	0	0	0	0	0	0	0	13	0	13	26	1	14	0	0	0	14	1	0	0	10	10	1	4
TACGTAGGTGGCGAGCGTTATCCGGAATGATTGGGCGTAAAGGGTGCGCAGGCGGTCCTGCAAGTCTGGAGTGAAACGCATGAGCTCAACTCATGCATGGCTTTGGAAACTGGAGGACTGGAGAGCAGGAGAGGGCGGTGGAACTCCATGTGTAGCGGTAAAATGCGTAGATATATGGAAGAACACCAGTGGCGAAGGCGGCCGCCTGGCCTGTTGCTGACGCTGAGGCACGAAAGCGTG	Bacteria	Firmicutes	Bacilli	Erysipelotrichales	Erysipelotrichaceae	Faecalibaculum	0	10	5	5	20	1	0	0	0	0	0	71	27	0	12	110	1	0	0	8	0	8	16	1	0	0	0	25	25	1	0	0	0	0	0	4
TACGAAGGGGGCTAGCGTTGCTCGGAATCACTGGGCGTAAAGGGCGCGTAGGCGGACTTTTAAGTCGGGGGTGAAAGCCCAGGGCTCAACCCTGGAATTGCCTTCGATACTGAGAGTCTTGAGTTCGGAAGAGGTTGGTGGAACTGCGAGTGTAGAGGTGAAATTCGTAGATATTCGCAAGAACACCAGTGGCGAAGGCGGCCAACTGGTCCGATACTGACGCTGAGGCGCGAAAGCGTG	Bacteria	Proteobacteria	Alphaproteobacteria	Rhizobiales	Beijerinckiaceae	Bosea	0	57	111	68	236	1	0	0	0	0	0	15	22	0	0	37	1	17	24	0	0	0	41	1	0	0	0	0	0	0	7	0	0	7	1	4
TACGGAGGGTGCGAACGTTAATCGGAATTACTGGGCGTAAAGCGCGCGTAGGCGGCTCGTTAAGTGAGATGTGAAAGCCCCGGGCTCAACCTGGGAATTGCATTTCAAACTGGCGAGCTAGAGTGCAGTAGAGGGAGGTGGAATTCCAGGTGTAGCGGTGAAATGCGTAGATATCTGGAGGAACATCGGTGGCGAAGGCGGCCTCCTGGACTGACACTGACGCTGAGGTGCGAAAGCGTG	Bacteria	Proteobacteria	Gammaproteobacteria	NA	NA	NA	0	0	11	0	11	1	0	0	0	0	0	0	0	0	8	8	1	0	3	0	0	0	3	1	0	0	0	0	0	0	21	13	6	40	1	4
GACGTAGGGGGCGAGCGTTGTCCGGAATTATTGGGCGTAAAGGGCTCCTAGGCGGTTCAGTAAGTCGACTGTGAAAATCCAAGGCTCAACCTTGGGACGCCAGTCGATACTGCTGTGACTCGAGTTCGGTAGAGGAGTGTGGAATTCCTGGTGTAGCGGTGAAATGCGCAGATATCAGGAGGAACACCAACGGCGAAGGCAGCACTCTGGGCCGATACTGACGCTGAAGAGCGAAAGCGT	Bacteria	Actinobacteriota	Acidimicrobiia	Microtrichales	NA	NA	14	20	13	13	60	1	0	0	0	0	0	20	11	15	2	48	1	30	39	12	31	21	133	1	0	0	0	0	0	0	13	14	16	43	1	4
TACGGAGGGTGCAAGCGTTGTCCGGATTTATTGGGTTTAAAGGGTGCGTAGGCGGCCAGTTAAGTCAGCGGTGAAAGTTTTCGGCTCAACCGGAAAAATGCCGTTGATACTGTCTGGCTTGAGTCACGGAAGGGTACATGGAATTGGTGGTGTAGCGGTGAAATGCATAGATACCATCAGGAACACCGATAGCGAAGGCATTGTACTTGCCGTGAACTGACGCTGAGGCACGAAAGCGCG	Bacteria	Bacteroidota	Bacteroidia	Cytophagales	Cyclobacteriaceae	Lunatimonas	22	14	9	0	45	1	0	0	0	0	0	8	0	12	0	20	1	0	0	38	94	0	132	1	6	0	0	2	8	1	0	0	0	0	0	4
TACGAAGGGGGCTAGCGTTGTTCGGATTTACTGGGCGTAAAGCGCACGTAGGCGGATTGGTCAGTTAGGGGTGAAATCCCAGAGCTCAACTCTGGAACTGCCTTTAATACTGCCAGTCTAGAGTCCGGAAGAGGTAAGTGGAACTCCTAGTGTAGAGGTGGAATTCGTAGATATTAGGAAGAACACCAGTGGCGAAGGCGGCTTACTGGTCCGGTACTGACGCTGAGGTGCGAAAGCGTG	Bacteria	Proteobacteria	Alphaproteobacteria	Rhizobiales	Devosiaceae	Devosia	32	35	30	37	134	1	0	0	0	0	0	0	0	14	23	37	1	0	35	22	0	0	57	1	0	0	0	0	0	0	30	22	28	80	1	4
TACGTAGGGTGCGAGCGTTGTCCGGAATTATTGGGCGTAAAGGGCTCGTAGGCGGTTTGTCGCGTCGGGAGTGAAAACCAGGTGCTTAACACCTGGCTTGCTTTCGATACGGGCAGACTAGAGGTATTCAGGGGAGAACGGAATTCCTGGTGTAGCGGTGAAATGCGCAGATATCAGGAGGAACACCGGTGGCGAAGGCGGTTCTCTGGGAATGACCTGACGCTGAGGAGCGAAAGTGTG	Bacteria	Actinobacteriota	Actinobacteria	Propionibacteriales	Nocardioidaceae	Nocardioides	0	40	0	21	61	1	0	0	0	0	0	0	0	22	0	22	1	28	74	37	0	0	139	1	0	0	0	0	0	0	17	24	21	62	1	4
TACGTAGGGCGCAAGCGTTGTCCGGAATTATTGGGCGTAAAGAGCTCGTAGGCGGTTTGTCGCGTCTGCCGTGAAAACCCGATGCTTAACATCGGGCTTGCGGTGGGTACGGGCAGGCTAGAGTGCGGTAGGGGTGACTGGAATTCCTGGTGTAGCGGTGGAATGCGCAGATATCAGGAGGAACACCGATGGCGAAGGCAGGTCACTGGGCCGTTACTGACGCTGAGGAGCGAAAGCATG	Bacteria	Actinobacteriota	Actinobacteria	Micrococcales	Jonesiaceae	Jonesia	0	32	21	21	74	1	0	0	0	0	0	17	3	10	8	38	1	23	17	21	22	31	114	1	0	0	0	0	0	0	22	35	32	89	1	4
TACGTAGGGGGCAAGCGTTGTCCGGAATCATTGGGCGTAAAGAGCGTGTAGGCGGCCCGATAAGTCCGCTGTGAAAGTCCAGGGCTCAACCCTGGAATGCCGGTGGATACTGTCGGGCTCGAATCCGGAAGAGGTGAGTGGAATTCCTGGTGTAGCGGTGAAATGCGCAGATATCAGGAGGAACACCAATGGCGAAGGCAGCTCACTGGGACGGTATTGACGCTGAGACGCGAAAGCGTG	Bacteria	Actinobacteriota	Thermoleophilia	Solirubrobacterales	Solirubrobacteraceae	NA	10	0	11	17	38	1	0	0	0	0	0	17	24	0	0	41	1	55	38	38	27	0	158	1	0	0	0	0	0	0	22	18	22	62	1	4
TACGTAGGGTGCGAGCGTTAATCGGAATTACTGGGCGTAAAGCGTGCGCAGGCGGTGATGTAAGACAGTTGTGAAATCCCCGGGCTCAACCTGGGAATTGCATCTGTGACTGCATCGCTAGAGTACGGTAGAGGGGGATGGAATTCCGCGTGTAGCAGTGAAATGCGTAGATATGCGGAGGAACACCGATGGCGAAGGCAATCCCCTGGACCTGTACTGACGCTCATGCACGAAAGCGTG	Bacteria	Proteobacteria	Gammaproteobacteria	Burkholderiales	Comamonadaceae	Polaromonas	26	53	23	25	127	1	0	0	0	0	0	20	12	0	0	32	1	0	0	27	10	0	37	1	0	0	0	16	16	1	0	0	0	0	0	4
TACGTAGGGTGCAAGCGTTGTCCGGAATTATTGGGCGTAAAGAGCTCGTAGGCGGTTTGTCGCGTCTGCTGTGAAAACCCGAGGCTCAACCTCGGGCCTGCAGTGGGTACGGGCAGACTAGAGTGCGGTAGGGGAGATTGGAATTCCTGGTGTAGCGGTGGAATGCGCAGATATCAGGAGGAACACCGATGGCGAAGGCAGATCTCTGGGCCGTTACTGACGCTGAGGAGCGAAAGGGTG	Bacteria	Actinobacteriota	Actinobacteria	Micrococcales	Microbacteriaceae	Mycetocola	0	53	23	0	76	1	0	0	0	0	0	0	0	0	0	0	0	33	45	0	27	30	135	1	0	0	12	0	12	1	16	19	22	57	1	4
TACGTAGGGGGCAAGCGTTATCCGGAATCACTGGGCGTAAAGGGTGCGTAGGCGGTCCTTCAAGTCAGGGGTGAAAGGCTACGGCTCAACCGTAGTAAGCCTTTGAAACTGTAGGACTTGAGTGCAGGAGAGGAGAGTGGAATTCCTAGTGTAGCGGTGAAATGCGTAGATATTAGGAGGAACACCAGTGGCGAAGGCGACTCTCTGGACTGTAACTGACGCTGAGGCACGAAAGCGTGG	Bacteria	Firmicutes	Clostridia	Peptostreptococcales-Tissierellales	Alkaliphilus	NA	22	0	0	0	22	1	0	0	0	0	0	19	8	18	22	67	1	31	55	22	47	36	191	1	0	0	0	0	0	0	0	8	4	12	1	4
TACGTAGGGGGCTAGCGTTGTCCGGAATCATTGGGCGTAAAGAGCGTGTAGGCGGTCCGGTAAGTCCGCTGTGAAAGTCGGGGGCTCAACCCTCGAATGCCGGTGGATACTGTCGGGCTAGAGTGCGGAAGAGGCGAGTGGAATTCCTGGTGTAGCGGTGAAATGCGCAGATATCAGGAGGAACACCTATTGCGAAGGCAGCTCGCTGGGACGTAACTGACGCTGAGACGCGAAAGCGTG	Bacteria	Actinobacteriota	Thermoleophilia	Solirubrobacterales	Solirubrobacteraceae	Solirubrobacter	0	28	0	0	28	1	0	0	0	0	0	31	36	26	25	118	1	34	0	45	41	0	120	1	0	0	0	0	0	0	11	0	0	11	1	4
TACGAAGGGGGCTAGCGTTGTTCGGAATTACTGGGCGTAAAGCGCACGTAGGCGGACATTTAAGTCAGGGGTGAAATCCCGGGGCTCAACCCCGGAACTGCCTCTGATACTGGGTGTCTCGAGTCCGAGAGAGGTGAGTGGAATTCCGAGTGTAGAGGTGAAATTCGTAGATATTCGGAGGAACACCAGTGGCGAAGGCGGCTCACTGGCTCGGTACTGACGCTGAGGTGCGAAAGCGTG	Bacteria	Proteobacteria	Alphaproteobacteria	Rhizobiales	Rhizobiaceae	Mesorhizobium	20	0	19	12	51	1	0	4	0	4	1	0	0	0	0	0	0	38	40	0	31	0	109	1	0	0	0	0	0	0	15	14	15	44	1	4
TACGAAAGGTGCGAGCGTTAATCGGAATTACTGGGCGTAAAGCGCGCGTAGGTGGTTAGTTAAGTCTGATGTGAAATCCCAGGGCTCAACCTTGGAATTGCATCGGATACTGGCTGGCTAGAGTGCAGTAGAGGGAGGTGGAATTTCCGGTGTAGCGGTGAAATGCGTAGAGATCGGAAGGAACACCAGTGGCGAAGGCGGCCTCCTGGACTGACACTGACACTGAGGTGCGAAAGCGTG	Bacteria	Proteobacteria	Gammaproteobacteria	Oceanospirillales	Alcanivoracaceae1	Alcanivorax	0	0	0	5	5	1	0	0	0	0	0	0	0	0	0	0	0	0	0	0	0	4	4	1	15	0	0	0	15	1	0	16	10	26	1	4
TACGTAGGGGGCAAGCGTTGTCCGGAATCATTGGGCGTAAAGCGCGTGTAGGCGGCTGAGCAAGTCCGTTCTGAAAGCTCGAGGCTCAACCTCGAGAGGCGAATGGATACTGCTCAGCTCGAGTCCGGAAGAGGAGTGTGGAATTCCTGGTGTAGCGGTGAAATGCGCAGATATCAGGAGGAACACCAATTGCGAAGGCAGCACTCTGGGACGTGACTGACGCTGAGACGCGAAAGCGTG	Bacteria	Actinobacteriota	Thermoleophilia	Solirubrobacterales	Solirubrobacteraceae	Conexibacter	16	0	7	0	23	1	0	0	0	0	0	29	25	14	18	86	1	0	0	0	0	7	7	1	0	0	0	0	0	0	0	10	0	10	1	4
TACGGAGGGTGCAAGCGTTAATCGGAATTACTGGGCGTAAAGCGCGCGTAGGCGGCTGTTTAAGCCAGCTGTGAAAGCCCCGGGCTCAACCTGGGAACTGCAGTTGGAACTGGGCAGCTAGAGTACAGTAGAGGAGTGTGGAATTTCCTGTGTAGCGGTGAAATGCGTAGATATAGGAAGGAACATCAGTGGCGAAGGCGACACTCTGGACTGATACTGACGCTGAGGTGCGAAAGCGTG	Bacteria	Proteobacteria	Gammaproteobacteria	Cellvibrionales	Cellvibrionaceae	Marinimicrobium	10	0	0	0	10	1	0	0	0	0	0	0	0	0	4	4	1	0	0	9	0	0	9	1	0	0	0	0	0	0	6	5	3	14	1	4
TACGTAGGGTGCGAGCGTTGTCCGGAATTACTGGGCGTAAAGAGTTCGTAGGCGGTTTGTCGCGTCGTTTGTGAAAACCCGGGGCTCAACTTCGGGCTTGCAGGCGATACGGGCAGACTTGAGTGTTTCAGGGGAGACTGGAATTCCTGGTGTAGCGGTGAAATGCGCAGATATCAGGAGGAACACCGGTGGCGAAGGCGGGTCTCTGGGAAACAACTGACGCTGAGGAACGAAAGCGTG	Bacteria	Actinobacteriota	Actinobacteria	Corynebacteriales	Nocardiaceae	Rhodococcus	10	12	9	13	44	1	0	0	0	0	0	8	0	0	0	8	1	0	76	29	34	13	152	1	0	0	0	0	0	0	4	9	11	24	1	4
TACGTAGGGTGCGAGCGTTGTCCGGAATTATTGGGCGTAAAGAGCTCGTAGGCGGTTCGTTGCGTCTGCCGTGAAATCCCGGGGCTTAACTCCGGGTCTGCGGTGGATACGGGCGGGCTAGAGTCTGGTAGGGGAGACTGGAATTCCTGGTGTAGCGGTGGAATGCGCAGATATCAGGAGGAACACCGGTGGCGAAGGCGGGTCTCTGGGCCGGTACTGACGCTGAGGAGCGAAAGCGTG	Bacteria	Actinobacteriota	Actinobacteria	NA	NA	NA	15	34	17	10	76	1	0	0	0	0	0	12	7	0	0	19	1	6	19	11	39	0	75	1	0	0	0	0	0	0	37	13	5	55	1	4
TACGTAGGGGGCTAGCGTTGTCCGGAATTACTGGGCGTAAAGGGTGTGTAGGCGGCTGTTCAAGTCAGGTGTGAAAGGGCTCGGCTCAACCGAGCACATGCACATGAAACTGGACAGCTTGAGTTCAGAAGAGGGAAGCGGAATTCCTAGTGTAGCGGTGAAATGCGTAGATATTAGGAGGAACACCAGTGGCGAAGGCGGTTTCCTAGGCTGACACTGACGCTGAGGCACGAAAGCGTG	Bacteria	Firmicutes	Clostridia	NA	NA	NA	13	17	37	51	118	1	0	0	0	0	0	0	0	2	0	2	1	29	17	20	10	4	80	1	0	0	0	0	0	0	4	12	5	21	1	4
TACGTAGGGGGCAAGCGTTGTCCGGAATCATTGGGCGTAAAGAGCGTGTAGGCGGCTCGGTAAGTCCGCTGTGAAAGTCCAGGGCTCAACCCTGGAATGCCGGTGGAAACTGTCGAGCTAGAGTCCGGAAGAGGCGAGTGGAATTCCTGGTGTAGCGGTGAAATGCGCAGATATCAGGAGGAACACCAATGGCGAAGGCAGCTCGCTGGGACGGTACTGACGCTGAGACGCGAAAGCGTG	Bacteria	Actinobacteriota	Thermoleophilia	Solirubrobacterales	Solirubrobacteraceae	Conexibacter	33	32	0	0	65	1	0	0	0	0	0	0	33	26	0	59	1	0	55	0	0	0	55	1	0	0	0	0	0	0	0	21	0	21	1	4
TACGTAGGGTGCGAGCGTTGTCCGGAATTATTGGGCGTAAAGAGCTCGTAGGCGGTTCGTCGCGTCGAATGTGAAAACCCGGGGCTCAACTCCGGGCCTGCATTCGATACGGGCGGACTAGAGTTCGGTAGGGGAGACTGGAATTCCTGGTGTAGCGGTGAAATGCGCAGATATCAGGAGGAACACCGGTGGCGAAGGCGGGTCTCTGGGCCGATACTGACGCTGAGGAGCGAAAGCGTG	Bacteria	Actinobacteriota	Actinobacteria	Frankiales	Nakamurellaceae	Nakamurella	0	0	31	0	31	1	0	0	0	0	0	38	49	25	0	112	1	0	38	14	0	0	52	1	0	0	0	0	0	0	0	9	0	9	1	4
TACGAAGGGAGCTAGCGTTGTTCGGAATCACTGGGCGTAAAGCGCACGTAGGCGGATGTGTCAGTCAGGGGTGAAATCCCGGAGCTCAACTTCGGAACTGCCTTTGATACAGCACGTCTTGAGTCCGATAGAGGTGGGTGGAATTCCTAGTGTAGAGGTGAAATTCGTAGATATTAGGAAGAACACCGGTGGCGAAGGCGGCCCACTGGATCGGTACTGACGCTGAGGTGCGAAAGCGTG	Bacteria	Proteobacteria	Alphaproteobacteria	Rhizobiales	Hyphomicrobiaceae	Pedomicrobium	0	0	36	32	68	1	11	8	8	27	1	0	0	12	0	12	1	0	0	0	0	0	0	0	0	0	0	0	0	0	0	0	11	11	1	4
TACGTAGGGGGCAAGCGTTGTCCGGATTTATTGGGCGTAAAGAGCTCGTAGGTGGTTCGGTAAGTCGGATGTGAAATCTCCAGGCTCAACCTGGAGGGGTCATTCGATACTGCCGTGACTAGAGGTCGGTAGGGGAGTGTGGAATTCCTGGTGGAGCGGTGAAATGCGCAGATATCAGGAGGAACACCCGTAGCGAAGGCGGCACTCTGGGCCGATACTGACACTGAGGAGCGAAAGCGT	Bacteria	Actinobacteriota	Acidimicrobiia	IMCC26256	NA	NA	19	0	8	9	36	1	0	0	0	0	0	16	11	9	13	49	1	0	0	0	13	0	13	1	0	0	0	0	0	0	3	3	19	25	1	4
TACGAAGGGGGCTAGCGTTGTTCGGAATTACTGGGCGTAAAGCGCACGTAGGCGGATATTTAAGTCGGGGGTGAAATCCCGGGGCTCAACCCCGGAACTGCCTTCGATACTGGGTATCTTGAGTGTGGTAGAGGTGAGTGGAATTGCGAGTGTAGAGGTGAAATTCGTAGATATTCGCAGGAACACCAGTGGCGAAGGCGGCTCACTGGACCACAACTGACGCTGAGGTGCGAAAGCGTG	Bacteria	Proteobacteria	Alphaproteobacteria	Rhizobiales	Rhizobiaceae	Aurantimonas	32	33	73	0	138	1	0	0	0	0	0	0	0	3	0	3	1	19	0	30	10	0	59	1	0	0	0	0	0	0	5	0	0	5	1	4
TACAGAGGGTGCGAGCGTTGTTCGGAATTACTGGGCGTAAAGCGCGCGCAGGCGGCGTGTTAAGTCTACCTGTGAAATGCCGGGGCTCAACCCCGAGCACGCCAGGGGATACTGGCACGCTGGAGACGAGTAGAGGCAAGCGGAATTCCGGGTGTAGCGGTGGAATGCGTAGAGATCCGGAAGAACACCGGAGGCGAAGGCGGCTTGCTGGGCTTGGTCTGACGCTGAGGCGCGAAAGCG	Bacteria	Gemmatimonadota	Longimicrobia	Longimicrobiales	Longimicrobiaceae	YC-ZSS-LKJ147	21	40	16	12	89	1	0	4	0	4	1	14	0	18	5	37	1	0	9	15	7	7	38	1	0	0	0	0	0	0	0	0	0	0	0	4
TACGTAGGGGGCAAGCGTTGTCCGGAATTATTGGGCGTAAAGAGCTCGTAGGCGGTTCTTTAAGTCGGATGTGAAATCTCAGGGCTCAACTCTGAAACTGCACCCGATACTGGAGAACTTGAGGCAGGTAGGGGAGATCGGAATTCCTGGTGTAGCGGTGAAATGCGCAGATATCAGGAGGAACACCGGTGGCGAAGGCGGATCTCTGGGCCTGTTCTGACGCTGAGGAGCGAAAGCGTG	Bacteria	Actinobacteriota	Actinobacteria	Euzebyales	Euzebyaceae	Euzebya	0	9	0	0	9	1	0	0	0	0	0	4	6	5	0	15	1	0	28	26	25	24	103	1	0	0	0	0	0	0	0	13	4	17	1	4
TACGTAGGGTGCAAGCGTTGTCCGGAATTATTGGGCGTAAAGAGCTCGTAGGCGGCTTGTCGCGTCTGCTGTGAAATCCCGAGGCTCAACCTCGGGCTTGCAGTGGGTACGGGCAAGCTAGAGTGCGGTAGGGGAGATTGGAATTCCTGGTGTAGCGGTGGAATGCGCAGATATCAGGAGGAACACCGATGGCGAAGGCAGATCTCTGGGCCGTAACTGACGCTGAGGAGCGAAAGCATG	Bacteria	Actinobacteriota	Actinobacteria	Micrococcales	Microbacteriaceae	Leucobacter	0	0	20	0	20	1	0	0	0	0	0	12	0	16	0	28	1	25	0	0	9	34	68	1	0	0	0	0	0	0	0	0	16	16	1	4
CACGTAGGCACCAAGCGTTGTCCGGATTTATTGGGCGTAAAGAGCTCGTAGGCGGTTCGGTAAGTCGGGTGTGAAAACTCTGGGCTCAACCCAGAGCCGCCACCCGATACTGCTGTGACTTGAGTTCGGTAGGGGAGCGGGGAATTCCTGGTGTAGCGGTGAAATGCGCAGATATCAGGAGGAACACCAGTGGCGAAGGCGCCGCTCTGGGCCGAGACTGACGCTGAGGAGCGAAAGCGT	Bacteria	Actinobacteriota	Acidimicrobiia	Microtrichales	Ilumatobacteraceae	NA	14	0	0	0	14	1	0	0	0	0	0	22	39	0	18	79	1	15	0	20	0	0	35	1	0	0	0	0	0	0	31	0	24	55	1	4
TACGAAGGGGGCAAGCGTTGTTCGGAATCACTGGGCGTAAAGGGCGCGTAGGCGGACGTTTAAGTCAGAGGTGAAATCCCGGGGCTCAACCCCGGAACTGCCTTTGATACTGGACGTCTTGAGACCGGAAGAGGTAAGTGGAACTGCGAGTGTAGAGGTGAAATTCGTAGATATTCGCAAGAACACCAGTGGCGAAGGCGGCTTACTGGTCCGGTTCTGACGCTGAGGCGCGAAAGCGTG	Bacteria	Proteobacteria	Alphaproteobacteria	Rhizobiales	Beijerinckiaceae	Chelatococcus	13	27	11	6	57	1	0	0	0	0	0	8	0	4	4	16	1	21	39	27	16	0	103	1	0	0	0	0	0	0	0	0	6	6	1	4
TACGTAGGGGGCAAGCGTTGTCCGGAATCATTGGGCGTAAAGCGCGTGTAGGCGGTTACGTAAGTCTGCTGTGAAAGTCGGAGGCTCAACCTTCGAAAGCCGGTGGATACTGCGTGACTAGAGTACGGAAGAGGAGAGTGGAATTCCTGGTGTAGCGGTGAAATGCGCAGATATCAGGAGGAACACCAACGGCGAAGGCAGCTCTCTGGGACGTTACTGACGCTGAGACGCGAAAGCGTG	Bacteria	Actinobacteriota	Thermoleophilia	Solirubrobacterales	67-14	NA	8	0	0	0	8	1	0	0	2	2	1	23	21	14	0	58	1	0	0	0	0	0	0	0	0	0	0	0	0	0	0	5	0	5	1	4
TACGTAGGGTGCGAGCGTTGTCCGGAATTATTGGGCGTAAAGGGCTCGTAGGCGGTTTGTCGCGTCGGGAGTGAAAACACCGGGCTTAACTCGGTGCTTGCTTTCGATACGGGCAGACTAGAGGTATTCAGGGGAGAACGGAATTCCTGGTGTAGCGGTGAAATGCGCAGATATCAGGAGGAACACCGGTGGCGAAGGCGGTTCTCTGGGAATATCCTGACGCTGAGGAGCGAAAGTGTG	Bacteria	Actinobacteriota	Actinobacteria	Propionibacteriales	Nocardioidaceae	Nocardioides	0	0	24	0	24	1	0	0	0	0	0	0	16	0	0	16	1	20	57	32	0	0	109	1	0	0	0	0	0	0	0	10	10	20	1	4
TACGTAGGGGGCGAGCGTTGTCCGGAATTACTGGGCGTAAAGGGCGAGTAGGCGGTTATATAAGTCAGATGTGAAATACCGGGGCTTAACCCCGGGGCTGCATTTGAAACTGTGTAACTTGAGTACAGGAGAGGAAAGTGGAATTCCCAGTGTAGCGGTGATATGCGTAGATATTGGGAGGAACACCAGTGGCGAAGGCGACTTTCTGGACTGTAACTGACGCTGAGGCGCGAAAGCGTG	Bacteria	Firmicutes	Thermoanaerobacteria	Thermoanaerobacterales	SRB2	NA	31	23	0	57	111	1	0	0	0	0	0	2	8	5	0	15	1	0	0	26	0	0	26	1	0	0	0	0	0	0	2	0	0	2	1	4
TACGGAGGGGGCTAGCGTTGTTCGGAATTACTGGGCGTAAAGCGCACGTAGGCGGCTTTGTAAGTTAGAGGTGAAAGCCTGGGGCTCAACTCCAGAATTGCCTTTAAGACTGCATCGCTTGAACGTCGGAGAGGTGAGTGGAATTCCGAGTGTAGAGGTGAAATTCGTAGATATTCGGAAGAACACCAGTGGCGAAGGCGGCTCACTGGACGACTGTTGACGCTGAGGTGCGAAAGCGTG	Bacteria	Proteobacteria	Alphaproteobacteria	Sphingomonadales	Sphingomonadaceae	Sphingomonas	20	0	21	49	90	1	0	11	15	26	1	0	0	9	0	9	1	0	0	17	0	0	17	1	0	0	0	0	0	0	0	0	0	0	0	4
TACGTAGGGTCCGAGCGTTGTCCGGAATTATTGGGCGTAAAGGGCTCGTAGGCGGTTTGTTGCGTCGGGAGTGAAAACTTACAGCTTAACTGTGAGCGTGCTTCCGATACGGGCAGACTTGAGGTATTCAGGGGAGAACGGAATTCCTGGTGTAGCGGTGAAATGCGCAGATATCAGGAGGAACACCGGTGGCGAAGGCGGTTCTCTGGGAATATCCTGACGCTGAGGAGCGAAAGTGTG	Bacteria	Actinobacteriota	Actinobacteria	Propionibacteriales	Nocardioidaceae	Nocardioides	0	19	0	0	19	1	0	0	0	0	0	0	0	0	0	0	0	0	0	26	23	0	49	1	3	0	0	0	3	1	51	0	34	85	1	4
CACGTAGGCACCAAGCGTTGTCCGGATTTATTGGGCGTAAAGAGCTCGTAGGCGGTTCAGTTAGTCGGGTGTTAAAACTCTGGGCTCAACCCAGAGACGCCACTCGATACTGCTGTGACTAGAGTGCGGTAGGGGAGCGGGGAATTCCTGGTGTAGCGGTGAAATGCGCAGATATCAGGAGGAACACCAGTGGCGAAGGCGCCGCTCTGGGCCGTAACTGACGCTGAGGAGCGAAAGCAT	Bacteria	Actinobacteriota	Acidimicrobiia	Microtrichales	Ilumatobacteraceae	Ilumatobacter	0	0	0	0	0	0	0	5	0	5	1	12	20	24	0	56	1	0	27	0	0	29	56	1	0	0	0	0	0	0	0	0	7	7	1	4
TACGGAGGATCCAAGCGTTATCCGGAATCATTGGGTTTAAAGGGTCCGTAGGCGGGCTTGTAAGTCAGTGGTGAAATCTCCCGGCTCAACCGGGAAATTGCCATTGATACTGCAAGTCTTGAATTATTGGGAAGTAACTAGAATATGTAGTGTAGCGGTGAAATGCTTAGAGATTACATGGAATACCAATTGCGAAGGCAGGTTACTATCAATATATTGACGCTGATGGACGAAAGCGTG	Bacteria	Bacteroidota	Bacteroidia	Flavobacteriales	Flavobacteriaceae	Flavobacterium	25	57	0	0	82	1	0	0	9	9	1	0	0	22	0	22	1	0	0	36	0	0	36	1	0	0	0	0	0	0	0	0	0	0	0	4
TACGAAGGGGGCTAGCGTTGCTCGGAATCACTGGGCGTAAAGGGCGCGTAGGCGGCCTGATCAGTCGGGGGTGAAAGCCTGTGGCTCAACCACAGAATTGCCTTCGATACTGTCAGGCTTGAGACCGGAAGAGGTAAGTGGAACTGCGAGTGTAGAGGTGAAATTCGTAGATATTCGCAAGAACACCAGTGGCGAAGGCGGCTTACTGGTCCGGTTCTGACGCTGAGGCGCGAAAGCGTG	Bacteria	Proteobacteria	Alphaproteobacteria	Rhizobiales	Beijerinckiaceae	Microvirga	0	0	0	0	0	0	0	0	9	9	1	17	36	15	10	78	1	31	0	8	0	0	39	1	0	0	0	0	0	0	15	0	0	15	1	4
TACGTAGGGGGCAAGCGTTGTCCGGAATCATTGGGCGTAAAGAGCGTGTAGGCGGCCCGATAAGTCCGCTGTGAAAGTCCAGGGCTCAACCCTGGGATGCCGGTGGATACTGTCGGGCTCGAGTCCGGAAGAGGAGTGTGGAATTCCTGGTGTAGCGGTGAAATGCGCAGATATCAGGAGGAACACCAATGGCGAAGGCAGCACTCTGGGACGTGACTGACGCTGAGACGCGAAAGCGTG	Bacteria	Actinobacteriota	Thermoleophilia	Solirubrobacterales	Solirubrobacteraceae	Conexibacter	17	0	0	25	42	1	0	0	0	0	0	0	0	25	0	25	1	16	39	0	0	0	55	1	6	0	0	0	6	1	0	0	0	0	0	4
TACGTAGGGGACAAGCGTTGTCCGGAATTATTGGGCGTAAAGCGCGTGTAGGCGGCCAAGTAAGTCTTACGTGAAATCCTGAGGCTCAACCTCAGGCCTGCGCGGGATACTGCTTGGCTAGAGTCCGGAAGAGGAGAGTGGAATTCCTGGTGTAGCGGTGGAATGCGCAGATATCAGGAGGAACATCCGTGGCGAAGGCGGCTCTCTGGGACGGTACTGACGCTGAGACGCGAAAGCGTG	Bacteria	Actinobacteriota	Thermoleophilia	Gaiellales	NA	NA	0	6	0	0	6	1	0	0	0	0	0	5	10	0	0	15	1	15	45	8	10	4	82	1	0	0	0	0	0	0	9	16	7	32	1	4
TACGTAGGGTGCGAGCGTTGTCCGGAATTATTGGGCGTAAAGAGCTTGTAGGCGGTCTGTTGCGTCGGAAGTGAAAACTCAGGGCTTAACCCTGAGCCTGCTTTCGATACGGGCAGACTTGAGGGATGTAGGGGAGAACGGAATTCCTGGTGGAGCGGTGGAATGCGCAGATATCAGGAGGAACACCAGTGGCGAAGGCGGTTCTCTGGACATTTCCTGACGCTGAGAAGCGAAAGCGTG	Bacteria	Actinobacteriota	Actinobacteria	Propionibacteriales	Propionibacteriaceae	Propionicimonas	0	13	0	0	13	1	17	0	18	35	1	0	0	0	0	0	0	0	0	0	0	0	0	0	0	6	6	0	12	1	0	11	14	25	1	4
TACGTAGGGTGCAAGCGTTGTCCGGAATCATTGGGCGTAAAGCGCGCGTAGGTGGCTTTGTAAGTCCGTTGTGAAAGTCAGAGGCTCAACCTTTGAATGCCGATGGATACTGCAGAGCTAGAGTACGGAAGAGGCGAGTGGAATTCCTGGTGTAGCGGTGGAATGCGCAGATATCAGGAGGAACACCAATAGCGAAGGCAGCTCGCTGGGACGTTACTGACACTAAGGCGCGAAAGCGTG	Bacteria	Actinobacteriota	Thermoleophilia	Solirubrobacterales	67-14	NA	13	11	18	32	74	1	0	0	0	0	0	0	0	5	0	5	1	0	49	0	0	0	49	1	0	0	0	0	0	0	0	0	14	14	1	4
TACGAAGGGGGCTAGCGTTGCTCGGAATTACTGGGCGTAAAGGGCGCGTAGGCGGACAGTTTAGTCAGAGGTGAAAGCCCAGGGCTCAACCTTGGAATTGCCTTTGATACTGGCTGTCTTGAGTTCGGGAGAGGTGAGTGGAATGCCGAGTGTAGAGGTGAAATTCGTAGATATTCGGCGGAACACCAGTGGCGAAGGCGACTCACTGGCCCGATACTGACGCTGAGGCGCGAAAGCGTG	Bacteria	Proteobacteria	Alphaproteobacteria	Caulobacterales	Caulobacteraceae	Phenylobacterium	17	0	0	0	17	1	6	0	0	6	1	0	0	0	19	19	1	0	0	0	0	0	0	0	0	0	0	0	0	0	0	10	6	16	1	4
TACGTAGGTGGCAAGCGTTGTCCGGAATTATTGGGCGTAAAGCGCGCGCAGGCGGTCCTTTAAGTCTGATGTGAAAGCCCACGGCTCAACCGTGGAGGGTCATTGGAAACTGGGGGACTTGAGTGCAGGAGAGAAGAGTGGAATTCCACGTGTAGCGGTGAAATGCGTAGAGATGTGGAGGAACACCAGTGGCGAAGGCGACTCTTTGGCCTGTAACTGACGCTGAGGCGCGAAAGCGTG	Bacteria	Firmicutes	Bacilli	Bacillales	NA	NA	0	0	0	0	0	0	19	0	0	19	1	21	0	26	13	60	1	0	0	0	19	0	19	1	0	0	0	0	0	0	0	0	22	22	1	4
TACGAAGGGGGCTAGCGTTGTTCGGAATTACTGGGCGTAAAGCGCACGTAGGCGGGTTGTTAAGTCAGGGGTGAAATCCCGGAGCTCAACTCCGGAACTGCCTTTGATACTGGCAATCTAGAGACTGGAAGAGGTTAGTGGAATTCCCAGTGTAGAGGTGAAATTCGTAGATATTGGGAAGAACACCAGTGGCGAAGGCGGCTAACTGGTCCAGTACTGACGCTGAGGTGCGAAAGCGTG	Bacteria	Proteobacteria	Alphaproteobacteria	Rhizobiales	Rhizobiales Incertae Sedis	Nordella	8	0	0	0	8	1	0	0	0	0	0	0	8	8	0	16	1	8	0	0	0	0	8	1	0	0	0	0	0	0	4	0	0	4	1	4
TACGTAGGGGGCAAGCGTTGTCCGGAATGATTGGGCGTAAAGGGCGCGTAGGCGGCAGTACAAGTCTGGAGTGGAAGTCCTATTTTCAAGGTAGGAATTGCTTTGGAAACTGTACCGCTTGAGTGTAGGAGAGGTTATCGGAATTCCCGGTGTAGCGGTGAAATGCGTAGATATCGGGAGGAACACCAGTGGCGAAGGCGGGTAACTGGACTACAACTGACGCTGAGGCGCGAAAGTGTG	Bacteria	Firmicutes	Clostridia	Christensenellales	Christensenellaceae	Christensenellaceae R-7 group	0	0	0	0	0	0	11	0	16	27	1	0	0	8	0	8	1	0	0	0	0	0	0	0	0	6	11	0	17	1	0	14	11	25	1	4
GACGGGGGATGCGAGCGTTATCCGGAATGATTGGGCGTAAAGGGTCCGCAGGTGGCCCGGTCAGTCCGCTGTCAAAGCCTGGGGCTCAACCCTGGAGAGGCGGCGGAGACCACCGGGCTTGAGTCCGGTAGGGGCAGAGGGAATTCCCGGTGGAGCGGTGAAATGCGTAGAGATCGGGAAGAACGCCAAGGGCGAAGGCACTCTGCTAGGCCTGATTTCGCGACTGACACTCAGGGACGA	Bacteria	Cyanobacteria	Cyanobacteriia	NA	NA	NA	0	0	0	0	0	0	0	0	6	6	1	6	0	0	0	6	1	80	0	12	0	0	92	1	0	0	0	0	0	0	0	13	11	24	1	4
TACGAAGGGGGCTAGCGTTGTTCGGATTTACTGGGCGTAAAGCGCACGTAGGCGGATCGTTAAGTGAGGGGTGAAATCCCAGGGCTCAACCCTGGAACTGCCTTTCATACTGGCGATCTCGAGTCCGGAAGAGGTGAGTGGAACTCCTAGTGTAGAGGTGGAATTCGTAGATATTAGGAAGAACACCAGTGGCGAAGGCGGCTCACTGGTCCGGTACTGACGCTGAGGTGCGAAAGCGTG	Bacteria	Proteobacteria	Alphaproteobacteria	Rhizobiales	Devosiaceae	NA	0	28	37	5	70	1	0	4	0	4	1	0	0	0	0	0	0	0	0	15	0	0	15	1	0	0	0	0	0	0	12	24	0	36	1	4
TACGTAGAAGACTAGTGTTATTCATGTTTAATCGGTTTAAAGGGTACCTAGACGGTAAATCAAGCCTAAAATTAAATGAAGGGACTAATTTACTAGAGTTACTTATGAGGGGGTATTAAAGTACTGCTGGTGTAGAGATGAAATTCTGTCATACCTCTTTTCAATAGAAAAACAATGGCACAGGTATAGGCGAAAGCATCCCCTTATGTGATAACTGACGTTGAGGGACGAAGGCTTTGT	Bacteria	Proteobacteria	Alphaproteobacteria	Rickettsiales	Mitochondria	NA	0	3	0	0	3	1	0	0	0	0	0	0	10	0	0	10	1	19	32	24	0	14	89	1	0	0	0	0	0	0	8	7	0	15	1	4
TACGTAGGGGGCAAGCGTTATCCGGAATTACTGGGTGTAAAGGGTGCGTAGGTGGTATGGCAAGTCAGAAGTGAAAACCCAGGGCTTAACTCTGGGACTGCTTTTGAAACTGTCAGACTGGAGTGCAGGAGAGGTAAGCGGAATTCCTAGTGTAGCGGTGAAATGCGTAGATATTAGGAGGAACATCAGTGGCGAAGGCGGCTTACTGGACTGAAACTGACACTGAGGCACGAAAGCGTG	Bacteria	Firmicutes	Clostridia	Lachnospirales	Lachnospiraceae	Anaerostipes	0	24	19	26	69	1	3	0	0	3	1	0	0	11	6	17	1	0	4	20	0	0	24	1	0	0	0	0	0	0	0	0	0	0	0	4
TACGGAGGATGCGAGCGTTATCCGGATTTATTGGGTTTAAAGGGTGCGCAGGCGGTCTGTTAAGTCAGCGGTCAAAGCCCGGGGCTCAACCCCGGCCCGCCGTTGAAACTGGCAGTCTCGAGTTGGAGAGAAGTATGCGGAATGCGCGGTGTAGCGGTGAAATGCATAGATATCGCGCAGAACTCCGATTGCGAAGGCAGCATGCCGGCTCCACACTGACGCTGAGGCACGAAAGCGTGG	Bacteria	Bacteroidota	Bacteroidia	Bacteroidales	Muribaculaceae	NA	0	0	0	6	6	1	0	0	0	0	0	0	3	0	0	3	1	4	9	7	0	0	20	1	0	0	0	14	14	1	0	0	0	0	0	4
TACGGAGGGTGCAAGCGTTAATCGGAATTACTGGGCGTAAAGCGCGCGTAGGCGGTTATTTAAGTCAGATGTGAAAGCCCCGGGCTTAACCTGGGAATGGCATTTGAGACTGGATGGCTAGAGTATGGTAGAGGTGAGTGGAATTTCAGGTGTAGCGGTGAAATGCGTAGAGATCTGAAGGAACATCAGTGGCGAAGGCGACTCACTGGGCCATTACTGACGCTGAGGTGCGAAAGCGTG	Bacteria	Proteobacteria	Gammaproteobacteria	Nitrosococcales	Methylophagaceae	Methylophaga	18	15	0	0	33	1	0	0	0	0	0	0	0	8	0	8	1	0	7	24	26	0	57	1	0	0	0	0	0	0	8	0	0	8	1	4
TACGTAGGGGGCAAGCGTTGTCCGGAATCATTGGGCGTAAAGAGCTCGTAGGCGGTTCAGTAAGTCGGGTGTGAAAGCTCCGAGCTCAACTCGGAGAGGCCACTCGATACTGCTGTGACTAGAATCCAGTAGGGGAGCGTGGAACTCCTGGTGTAGCGGTGAAATGCGCAGATATCAGGAAGAACACCAGCGGCGAAGGCGGCGCTCTGGGCTGGAATTGACGCTGAGGAGCGAAAGTGT	Bacteria	Actinobacteriota	Acidimicrobiia	Microtrichales	Microtrichaceae	IMCC26207	0	34	0	0	34	1	0	0	0	0	0	13	0	0	0	13	1	0	0	22	35	0	57	1	0	0	0	0	0	0	3	0	0	3	1	4
TACGGAGGGAGCTAGCGTTGTTCGGAATTACTGGGCGTAAAGCGCGCGTAGGCGGTCCATCAAGTCAGAGGTGAAAGCCCGGGGCTCAACCCCGGAACTGCCTTTGAAACTGGCGGACTAGAATCTTGGAGAGGCGAGTGGAATTCCGAGTGTAGAGGTGAAATTCGTAGATATTCGGAAGAACACCAGTGGCGAAGGCGACTCGCTGGACAAGTATTGACGCTGAGGTGCGAAAGCGTG	Bacteria	Proteobacteria	Alphaproteobacteria	Sphingomonadales	Sphingomonadaceae	NA	0	0	0	0	0	0	0	7	0	7	1	0	0	0	5	5	1	0	0	6	0	0	6	1	0	0	0	0	0	0	11	0	0	11	1	4
TACAGAGGGTGCGAGCGTTAATCGGATTTACTGGGCGTAAAGCGTGCGTAGGCGGCTTTTTAAGTCGGATGTGAAATCCCTGAGCTTAACTTAGGAATTGCATTCGATACTGGGAAGCTAGAGTATGGGAGAGGATGGTAGAATTCCAGGTGTAGCGGTGAAATGCGTAGAGATCTGGAGGAATACCGATGGCGAAGGCAGCCATCTGGCCTAATACTGACGCTGAGGTACGAAAGCATG	Bacteria	Proteobacteria	Gammaproteobacteria	Pseudomonadales	Moraxellaceae	Acinetobacter	0	0	0	0	0	0	23	0	22	45	1	0	0	0	0	0	0	0	0	16	0	0	16	1	0	8	0	0	8	1	0	10	0	10	1	4
TACGTAGGCAGCGAGCGTTGTTCGGAATTACTGGGCGTAAAGAGTGTGTAGGCGGTGTTCCCAGTCTGTTGTGAAATCTCCCGGCTTAACTGGGAGGGTGCAGCGGAAACTAGAATGCTAGAGGGTGGGAGAGGTAAGCGGAATTCCTGGTGTAGCGGTGAAATGCGTAGATATCAGGAGGAACACCTGTGGTGTAGACAGCTTACTGGACCACTTCTGACGCTGAGACACGAAAGCGTG	Bacteria	Acidobacteriota	Acidobacteriae	Bryobacterales	Bryobacteraceae	Bryobacter	4	0	0	0	4	1	11	0	0	11	1	0	0	0	0	0	0	0	0	0	0	0	0	0	0	21	0	0	21	1	0	29	4	33	1	4
TACGTAGGGGGCAAGCGTTGTCCGGAATCATTGGGCGTAAAGCGCGTGTAGGCGGCCAGGTAAGTCCGTTCTGAAAGCCCGGGGCTCAACCCCGGGAGGCGGATGGATACTGCTTGGCTCGAGTCCGGAAGAGGCGAGTGGAATTCCCGGTGTAGCGGTGAAATGCGCAGATATCGGGAGGAACACCAATGGCGAAGGCAGCTCGCTGGGACGGTACTGACGCTGAGACGCGAAAGCGTG	Bacteria	Actinobacteriota	Thermoleophilia	Solirubrobacterales	Solirubrobacteraceae	Parviterribacter	14	0	0	0	14	1	0	0	0	0	0	25	9	0	0	34	1	13	0	0	0	0	13	1	0	0	0	0	0	0	8	0	14	22	1	4
CACGTAGGGTGCGAGCGTTGTCCGGAATTATTGGGCGTAAAGAGCTCGTAGGCGGTGTGTCGCGTCGGCCGTGAAAACCTGCAGCTTAACTGTGGGCTTGCGGTCGATACGGGCATCACTGGAGTTCGGCAGGGGAGACTGGAATTCCTGGTGTAGCGGTGAAATGCGCAGATATCAGGAGGAACACCGGTGGCGAAGGCGGGTCTCTGGGCCGATACTGACGCTGAGGAGCGAAAGCGT	Bacteria	Actinobacteriota	Actinobacteria	Pseudonocardiales	Pseudonocardiaceae	Pseudonocardia	0	0	0	14	14	1	13	0	19	32	1	0	0	0	0	0	0	0	0	0	0	0	0	0	0	0	5	0	5	1	0	0	24	24	1	4
TACGGAGGGGGCTAGCGTTATTCGGAATTACTGGGCGTAAAGCGTACGTAGGCGGTGGTTCAAGTCAGAGGTGAAAGCCCGGAGCTCAACTCCGGAACTGCCTTTGAAACTAGATCGCTAGAACATCGGAGAGGTAAGTGGAATTCCGAGTGTAGAGGTGAAATTCGTAGATATTCGGAAGAACACCAGTGGCGAAGGCGGCTTACTGGACGATTGTTGACGCTGAGGTACGAAAGCGTG	Bacteria	Proteobacteria	Alphaproteobacteria	Sphingomonadales	Sphingomonadaceae	Rhizorhapis	9	0	15	17	41	1	0	18	0	18	1	0	0	0	0	0	0	0	0	12	0	0	12	1	10	4	0	0	14	1	0	0	0	0	0	4
TACGAAGGGGGCTAGCGTTGCTCGGAATGACTGGGCGTAAAGGGCGCGTAGGCGGATCACGCAGTCAGATGTGAAATTCCTGGGCTTAACCTGGGGGCTGCATTTGAGACGCGTGGTCTAGAGTGTGAAAGAGGGTCGTGGAATTCCCAGTGTAGAGGTGAAATTCGTAGATATTGGGAAGAACACCGGTGGCGAAGGCGGCGACCTGGTTCACAACTGACGCTGAGGCGCGAAAGCGTG	Bacteria	Proteobacteria	Alphaproteobacteria	Acetobacterales	Acetobacteraceae	Endobacter	0	8	5	0	13	1	0	0	0	0	0	0	0	0	0	0	0	0	0	10	0	0	10	1	13	0	0	0	13	1	0	15	12	27	1	4
TACGGAGGGAGCTAGCGTTATTCGGAATTACTGGGCGTAAAGCGTTCGTAGGCGGCTTTGTAAGTCAGAGGTGAAAGCCCACGACTCAATCGTGGAACTGCCTTTGAGACTGCTTCGCTTGAAGATGGGAGAGGTTAGTGGAATTCCGAGTGTAGAGGTGAAATTCGTAGATATTCGGAAGAACACCAGTGGCGAAGGCGGCTAACTGGACCATTCTTGACGCTGAGGAACGAAAGCGTG	Bacteria	Proteobacteria	Alphaproteobacteria	Sphingomonadales	Sphingomonadaceae	Polymorphobacter	0	20	28	6	54	1	0	0	0	0	0	0	0	0	13	13	1	3	0	9	0	0	12	1	5	0	0	6	11	1	0	0	0	0	0	4
TACGGGGGATGCAAGTGTTATCCGGAATAATTGGGCGTAAAGCGTCTGTAGGTGGTTGACCAAGTCTGTTGTTAAAAATCAGGGCTTAACCCTGATCCGGCAACAGAAACTAGTAAACTTGAGTACGGTAGGGGCAGAGGGAATTCTCGGTGTAGTGGTGAAATACGTAGATATCGAGAAGAACACCAATAGCGAAAGCACTCTGCTGGGCCGAAACTGACATTGAGAGACGAAAGCTAG	Bacteria	Cyanobacteria	Cyanobacteriia	Chloroplast	NA	NA	0	0	0	11	11	1	0	0	0	0	0	2	6	6	0	14	1	8	0	0	0	0	8	1	0	0	0	0	0	0	9	13	23	45	1	4
GACAGAGGGTGCAAACGTTGTTCGGAATTACTGGGCGTAAAGCGCGTGTAGGCTGCTTCGCAAGTCGGATGTGAAAGCCCTGGGCTCAACCCAGGAAGTGCATTCGAAACTGCAGAGCTGGAGTCCTGGAGAGGAAGGCGGAATTCTCGGTGTAGAGGTGAAATTCGTAGATATCGAGAGGAACACCGGTGGCGAAGGCGGCCTTCTGGACAGTGACTGACGCTGAGACGCGAAAGCGTG	Bacteria	Myxococcota	Polyangia	Polyangiales	Polyangiaceae	Aetherobacter	0	0	0	0	0	0	0	0	0	0	0	0	21	0	0	21	1	0	0	0	0	2	2	1	0	0	5	0	5	1	0	18	0	18	1	4
CCTGTTTGCTACCCACGCTTTCGCACCTCAGTGTCAGTGTCAGTCCAGAAGGCCGCCTTCGCCACTGGTATTCCTCCCGATCTCTACGCATTTCACCGCTACACCGGGAATTCTACCTTCCTCTCCTGCACTCTAGCCTGACAGTTCCGGATGCCGTTCCCAGGTTGAGCCCGGGGCTTTCACAACCGGCTTATCAAGCCACCTACGCGCGCTTTACGCCCAGTAATTCCGATTAACGCT	Bacteria	NA	NA	NA	NA	NA	0	4	6	0	10	1	0	0	0	0	0	0	0	0	0	0	0	0	9	0	0	0	9	1	37	0	0	3	40	1	0	12	6	18	1	4
TACGTAGGTGGCAAGCGTTATCCGGAATTATTGGGCGTAAAGCGCGCGTAGGCGGTCTCTTAAGTCTGATGTGAAAGCCCCCGGCTCAACCGGGGAGGGTCATTGGAAACTGGGAGACTTGAGTGCAGAAGAGGAGAGTGGAATTCCATGTGTAGCGGTGAAATGCGCAGAGATATGGAGGAACACCAGTGGCGAAGGCGGCTCTCTGGTCTGTAACTGACGCTGAGGTGCGAAAGCGTG	Bacteria	Firmicutes	Bacilli	Staphylococcales	Staphylococcaceae	Macrococcus	0	5	17	0	22	1	0	16	0	16	1	0	25	0	0	25	1	0	0	16	0	0	16	1	0	0	0	0	0	0	0	0	0	0	0	4
TACGTAGGGTGCAAGCGTTAATCGGAATTACTGGGCGTAAAGCGTGCGCAGGCGGTTCGGAAAGAAAGATGTGAAATCCCAGGGCTCAACCTTGGAATGGCATTTTTAACTACCGGACTAGAGTGTGTCAGAGGGGGGTGGAATTCCGCGTGTAGCAGTGAAATGCGTAGAGATGCGGAGGAACACCGATGGCGAAGGCAGCCCCCTGGGATAACACTGACGCTCAGGCACGAAAGCGTG	Bacteria	Proteobacteria	Gammaproteobacteria	Burkholderiales	Alcaligenaceae	Verticiella	9	0	0	0	9	1	4	0	0	4	1	0	0	0	0	0	0	2	7	0	4	0	13	1	0	0	0	0	0	0	13	12	10	35	1	4
TACGAAGGGGGCTAGCGTTGTTCGGATTTACTGGGCGTAAAGCGCACGTAGGCGGATCGTTAAGTTAGGGGTGAAATCCTGGAGCTCAACTCCAGAACTGCCTCTAATACTGGCGATCTAGAGTCCGGAAGAGGTGAGTGGAACTCCTAGTGTAGAGGTGGAATTCGTAGATATTAGGAAGAACACCAGTGGCGAAGGCGGCTCACTGGTCCGGTACTGACGCTGAGGTGCGAAAGCGTG	Bacteria	Proteobacteria	Alphaproteobacteria	Rhizobiales	Devosiaceae	Arsenicitalea	8	0	0	0	8	1	0	17	0	17	1	0	0	0	0	0	0	13	0	0	0	0	13	1	0	0	0	0	0	0	9	0	13	22	1	4
TACGTAGGGGGCGAGCGTTGTCCGGAATCATTGGGCGTAAAGAGCGTGTAGGCGGACTGGAAGGTCTGGTGTGAAAGCCCGGGGCTCAACCCCGGAGGGTCACCGGAAACCGACAGTCTTGAATCTGGAAGAGGAGAGTGGAATTCCTGGTGTAGCGGTGGAATGCGCAGATATCAGGAGGAACACCAATGGCGAAGGCAGCTCTCTGGTACATGATTGACGCTGAGACGCGAAAGCGTG	Bacteria	Actinobacteriota	Thermoleophilia	Gaiellales	NA	NA	0	0	0	15	15	1	0	0	0	0	0	15	0	12	10	37	1	0	0	0	0	0	0	0	0	0	2	0	2	1	5	8	0	13	1	4
CACGTAGGGGGCAAGCGTTGTCCGGAATTACTGGGCGTAAAGAGCATGTAGGTGGTTAAGCAAGTCAGATGTGAAAACACACGGCTCAACCGGGTGATTGCATTTGAAACTGCCTAACTTGAGTGCAGGAGAGGTAAGTGGAATTCCTAGTGTAGCGGTGAAATGCGTAGATATTAGGAGGAACACCAGTGGCGAAGGCGGCTTACTGGCCTGCAACTGACACTGAGATGCGAAAGCGTG	Bacteria	Firmicutes	Clostridia	Peptococcales	Peptococcaceae	Desulfitispora	0	0	3	9	12	1	0	0	3	3	1	0	3	0	0	3	1	0	13	0	10	3	26	1	0	0	0	0	0	0	0	0	0	0	0	4
TACGGAGGATCCAAGCGTTATCCGGAATCATTGGGTTTAAAGGGTCCGTAGGCGGGCTAGTAAGTCAGTGGTGAAATCTCCCGGCTCAACCGGGAAATTGCCATTGATACTGCTAGTCTTGAATTATCAGGAAGTAACTAGAATATGTAGTGTAGCGGTGAAATGCTTAGAGATTACATGGAATACCAATTGCGAAGGCAGGTTACTACTGATTGATTGACGCTGATGGACGAAAGCGTG	Bacteria	Bacteroidota	Bacteroidia	Flavobacteriales	Flavobacteriaceae	Flavobacterium	22	19	0	0	41	1	0	6	0	6	1	0	0	7	0	7	1	0	0	10	0	0	10	1	0	0	0	0	0	0	0	0	0	0	0	4
TACGTAGGGGGCAAGCGTTATCCGGATTTACTGGGTGTAAAGGGAGCGTAGACGGCAAGGCAAGTCTGATGTGAAAACCCAGGGCTTAACCCTGGGACTGCATTGGAAACTGTCTGGCTCGAGTGCCGGAGAGGTAAGCGGAATTCCTAGTGTAGCGGTGAAATGCGTAGATATTAGGAAGAACACCAGTGGCGAAGGCGGCTTACTGGACGGTAACTGACGTTGAGGCTCGAAAGCGTG	Bacteria	Firmicutes	Clostridia	Lachnospirales	Lachnospiraceae	Fusicatenibacter	8	0	6	11	25	1	0	8	0	8	1	0	0	8	0	8	1	0	0	22	0	0	22	1	0	0	0	0	0	0	0	0	0	0	0	4
TACGTAGGGTGCGAGCGTTGTCCGGAATTATTGGGCGTAAAGAGCTTGTAGGCGGTTTGTCGCGTCTGCCGTGAAAATTCGAGGCTCAACCTCGAACTTGCGGTGGGTACGGGCAGACTAGAGTGTGGTAGGGGAGACTGGAATTCCTGGTGTAGCGGTGAAATGCGCAGATATCAGGAGGAACACCGATGGCGAAGGCAGGTCTCTGGGCCACTACTGACGCTGAGAAGCGAAAGCATG	Bacteria	Actinobacteriota	Actinobacteria	Micrococcales	Intrasporangiaceae	Phycicoccus	0	0	0	0	0	0	4	0	0	4	1	13	13	0	0	26	1	15	0	0	0	0	15	1	0	0	0	0	0	0	0	0	9	9	1	4
TACGAAGGGGGCTAGCGTTGTTCGGAATTACTGGGCGTAAAGCGCACGTAGGCGGACATTTAAGTCAGGGGTGAAATCCCGGGGCTCAACCCCGGAACGGCCTTTGATACTGGGTGTCTTGAGTTCGGAAGAGGTGAGTGGAATTGCGAGTGTAGAGGTGAAATTCGTAGATATTCGCAGGAACACCAGTGGCGAAGGCGGCTCACTGGTCCGATACTGACGCTGAGGTGCGAAAGCGTG	Bacteria	Proteobacteria	Alphaproteobacteria	Rhizobiales	Rhizobiaceae	Aureimonas	0	0	0	0	0	0	0	0	0	0	0	0	0	5	0	5	1	0	13	0	0	19	32	1	12	0	0	0	12	1	6	0	6	12	1	4
TACGTAGGGGCCTAGCGTTGTCCGGATTTATTGGGCGTAAAGAGCTCGTAGGCGGTTCGGTAAGTCAGGTGTGAAATCTCCACGCTCAACGTGGAGGCGCCACCTGAAACTGCCGTGACTCGAGTCCGGTAGGGGAGTGTGGAATTCCCGGTGTAGCGGTGAAATGCGCAGATATCGGGAGGAACACCAGTGGCGAAGGCGGCACTCTGGGCCGGTACTGACGCTGAGGAGCGAAAGCGT	Bacteria	Actinobacteriota	Acidimicrobiia	IMCC26256	NA	NA	0	0	10	0	10	1	8	0	0	8	1	0	0	0	0	0	0	0	0	0	11	0	11	1	0	0	0	0	0	0	0	0	10	10	1	4
TACGTAGGTGGCAAGCGTTGTCCGGAATTATTGGGCGTAAAGCGCGCGCAGGTGGGATATTAAGTCTGGTGTTAAAGTTCGGGGCTCAACCCCGTGAAGCATTTGGAAACTGATATTCTTGAGTGCAGGAGAGGAAAGTGGAATTCCTAGTGTAGCGGTGAAATGCGTAGATATTAGGAGGAACACCAGTGGCGAAGGCGACTTTCTGGACTGTGTCTGACACTGAGGCGCGAAAGCCAG	Bacteria	Firmicutes	Negativicutes	Veillonellales-Selenomonadales	Sporomusaceae	Pelosinus	7	0	0	0	7	1	0	0	0	0	0	12	0	12	0	24	1	0	9	0	0	0	9	1	0	0	2	0	2	1	0	0	0	0	0	4
TACGTAGGGGGCAAGCGTTGTCCGGAATTATTGGGCGTAAAGCGCGCGCAGGCGGTCATTTAAGTCTGGTGTTTAATCCTGGGGCTCAACCCCAGTTCGCATCGGAAACTGGATGACTTGAGTGTAAGAGAGGAAAGTGGAATTCCACGTGTAGCGGTGAAATGCGTAGAGATGTGGAGGAACACCAGTGGCGAAGGCGACTTTCTGGCTTATAACTGACGCTGAGGCGCGAAAGCGTGG	Bacteria	Firmicutes	Bacilli	Paenibacillales	Paenibacillaceae	Paenibacillus	0	0	0	0	0	0	2	0	0	2	1	12	0	0	0	12	1	0	21	0	0	0	21	1	0	0	0	3	3	1	0	0	0	0	0	4
TACGGAGACTGCAAGCGTTACTCGGATTCACTGGGCGTAAAGGGTGCGTAGGCTGTCAGGTATGTCAGGTGTGAAAGCCCGAAGCTCAACTTCGGAACTGCGTCTGAAACTACCTGGCTTGAGTCTTGGAGAGGATAGCGGAATTTCCGGTGTAGCGGTGAAATGCGTAGATATCGGAAGGAACACCAATGGCGAAGGCAGCTATCTGGACAAGTACTGACGCTGAGGCACGAAAGTGTG	Bacteria	Verrucomicrobiota	Verrucomicrobiae	Opitutales	Puniceicoccaceae	NA	0	0	2	0	2	1	0	0	0	0	0	5	0	0	0	5	1	6	9	0	0	0	15	1	0	0	0	0	0	0	2	0	0	2	1	4
TACGAAGGGGGCTAGCGTTGTTCGGAATTACTGGGCGTAAAGGGCGCGTAGGCGGTGTGTCAAGTCAGGCGTGAAAGCCCCGGGCTCAACCTGGGAACCGCGCTTGAGACTGGCACGCTAGAGTTCGGGAGAGGATGGTGGAATTCCCAGTGTAGAGGTGAAATTCGTAGATATTGGGAAGAACACCGATGGCGAAGGCAGCCATCTGGACCGACACTGACGCTGAGGCGCGAAAGCGTG	Bacteria	Proteobacteria	Alphaproteobacteria	Azospirillales	Azospirillaceae	Skermanella	0	0	0	0	0	0	0	0	0	0	0	9	0	0	0	9	1	0	5	0	0	0	5	1	0	0	6	0	6	1	0	14	0	14	1	4
CCTGTTTGCTACCCACGCTTTCGCACCTCAGTGTCAGTGTCAGTCCAGAAGGCCGCCTTCGCCACTGGTATTCCTCCCGATCTCTACGCATTTCACCGCTACACCGGGAATTCTACCTTCCTCTCCTGCACTCTAGCTTGACAGTTCCGGATGCCGTTCCCAGGTTGAGCCCGGGGCTTTCACAACCGGCTTATCAAGCCACCTACGCGCGCTTTACGCCCAGTAATTCCGATTAACGCT	Bacteria	NA	NA	NA	NA	NA	0	0	0	0	0	0	0	0	0	0	0	0	0	7	0	7	1	7	0	0	0	0	7	1	0	6	0	0	6	1	8	0	0	8	1	4
TACGTAGGTGGCAAGCGTTGTCCGGATTTACTGGGTGTAAAGGGTGCGCAGGCGGACCTTTAAGTAGAAAGTGAAAGGTTGGAGCTCAACTCCGACACTGCTTCCTATACTGGGGGTCTTGAGTTTCGGAGGGGGAAGCGGAACGACACGTGTAGCGGTGAAATGCGTTGATATGTGTCGGAACACCAATGGCGAAAGCAGCTTCCTGGACGAATACTGACGCTCAGGCACGAAAGCCAA	Bacteria	Abditibacteriota	Abditibacteria	Abditibacteriales	Abditibacteriaceae	Abditibacterium	0	0	0	6	6	1	0	0	0	0	0	0	0	0	0	0	0	10	0	0	6	3	19	1	3	0	0	0	3	1	0	6	0	6	1	4
TACGAAGGGGGCTAGCGTTGCTCGGAATTACTGGGCGTAAAGGGAGCGTAGGCGGGTTATCAAGTTGGAGGTGAAAGCCCAGGGCTCAACCTTGGAATTGCCTTCAAAACTGATAACCTAGAGGATGATAGAGGTAAGTGGAACTCCGAGTGTAGAGGTGAAATTCGTAGATATTCGGAAGAACACCAGTGGCGAAGGCGACTTACTGGATCATTACTGACGCTGAGGCTCGAAAGCGTG	Bacteria	Proteobacteria	Alphaproteobacteria	Caulobacterales	Caulobacteraceae	Asticcacaulis	0	9	0	0	9	1	0	2	0	2	1	0	0	0	17	17	1	0	0	5	0	0	5	1	0	0	0	0	0	0	0	0	0	0	0	4
TACGTAAGGTCCGAGCGTTGTCCGGAATCATTGGGCGTAAAGGGTACGTAGGCGGATAAGCAAGTTAGAAGTGAAATCCTATAGCTCAACTATAGTAAGCTTTTAAAACTGCTCATCTTGAGGTATGGAAGGGAAAGTGGAATTCCTAGTGTAGCGGTGAAATGCGCAGATATTAGGAGGAATACCGGTGGCGAAGGCGACTTTCTGGCCATAAACTGACGCTGAGGTACGAAAGCGTGG	Bacteria	Firmicutes	Clostridia	Peptostreptococcales-Tissierellales	Anaerococcus	NA	0	0	15	0	15	1	0	0	0	0	0	6	0	0	0	6	1	3	0	0	0	0	3	1	0	0	0	0	0	0	3	0	0	3	1	4
TACGTAGGGGGCAAGCGTTGTCCGGAATTATTGGGCGTAAAGAGCTCGTAGGCGGTTGGGCAAGTCACGTGTGAAATCTCCACGCTCAACGTGGAGGCGTCACGTGAGACTGCCCTGACTCGAGTCCGGTAGAGGAGCGTGGAATTCCCGGTGTAGCGGTGAAATGCGCAGAGATCGGGAGGAACACCCGTAGCGAAGGCGGCGCTCTGGGCCGGTACTGACGCTGAGGAGCGAAAGCGT	Bacteria	Actinobacteriota	Acidimicrobiia	IMCC26256	NA	NA	0	2	0	0	2	1	0	0	0	0	0	0	6	0	0	6	1	0	7	0	3	0	10	1	0	0	0	0	0	0	0	5	0	5	1	4
TACGTAGGGTGCGAGCGTTGTCCGGAATTATTGGGCGTAAAGAGTTCGTAGGTGGTCCGTTGCGTCGGAAGTGAAATCCCGGAGCTCAACTCCGGGACTGCTTTCGATACGGGCGGACTAGAGGTAGGTAGGGGAGAGCGGAATTCCTGGTGTAGCGGTGGAATGCGCAGATATCAGGAGGAACACCGGTGGCGAAGGCGGCTCTCTGGACCTATTCTGACACTGAGGAACGAAAGCGTG	Bacteria	Actinobacteriota	Actinobacteria	Propionibacteriales	NA	NA	0	0	0	5	5	1	0	0	0	0	0	0	0	0	3	3	1	0	5	0	0	0	5	1	0	0	0	0	0	0	0	5	2	7	1	4
TACGTAGGGGGCTAGCGTTATCCGGATTTACTGGGCGTAAAGGGTGCGTAGGCGGTCTTTCAAGTCAGGAGTTAAAGGCTACGGCTCAACCGTAGTAAGCTCCTGATACTGTCTGACTTGAGTGCAGGAGAGGAAAGCGGAATTCCCAGTGTAGCGGTGAAATGCGTAGATATTGGGAGGAACACCAGTAGCGAAGGCGGCTTTCTGGACTGTAACTGACGCTGAGGCACGAAAGCGTGG	Bacteria	Firmicutes	Clostridia	Peptostreptococcales-Tissierellales	Peptostreptococcaceae	Peptoclostridium	0	0	0	0	0	0	7	0	0	7	1	0	0	9	0	9	1	0	2	0	0	0	2	1	0	0	0	0	0	0	0	3	0	3	1	4
TACGGAGGGTGCAAGCGTTAATCGGAATAACTGGGCGTAAAGGGCATGCAGGCGGTTCATCAAGTAGGATGTGAAATCCCCGGGCTCAACCTGGGAACAGCATACTAAACTGGTGGACTAGAGTATTGCAGGGGGAGACGGAATTCCAGGTGTAGCGGTGGAATGCGTAGATATCTGGAAGAACACCAAAGGCGAAGGCAGTCTCCTGGGCAAATACTGACGCTCATATGCGAAAGCGTG	Bacteria	Proteobacteria	Gammaproteobacteria	Aeromonadales	Succinivibrionaceae	Succinivibrio	0	0	0	2	2	1	0	0	0	0	0	0	0	0	4	4	1	0	0	0	2	0	2	1	7	0	0	0	7	1	0	0	0	0	0	4
TACGTAGGGGGCTAGCGTTATCCGGATTTACTGGGCGTAAAGGGTGCGTAGGTGGTTTTTTAAGTCAGGAGTGAAAGGCTACGGCTCAACCGTAGTAAGCTCTTGAAACTGGAAAACTTGAGTGCAGGAGAGGAAAGTGGAATTCCTAGTGTAGCGGTGAAATGCGTAGATATTAGGAGGAACACCAGTAGCGAAGGCGGCTTTCTGGACTGTAACTGACACTGAGGCACGAAAGCGTGG	Bacteria	Firmicutes	Clostridia	Peptostreptococcales-Tissierellales	Peptostreptococcaceae	Terrisporobacter	0	0	0	0	0	0	799	0	556	1355	1	0	0	0	0	0	0	0	0	0	0	0	0	0	0	1457	1281	0	2738	1	2252	14	2567	4833	1	3
TACGTAGGTGGCAAGCGTTGTCCGGATTTATTGGGCGTAAAGCGAGTGCAGGCGGTCTTTTAAGTCTGATGTGAAAGCCTTCGGCTTAACCGAAGAAGGGCATCGGAAACTGGGAGACTTGAGTGCAGAAGAGGAGAGTGGAACTCCATGTGTAGCGGTGAAATGCGTAGATATATGGAAGAACACCAGTGGCGAAGGCGGCTCTCTGGTCTGTAACTGACGCTGAGGCTCGAAAGCGTG	Bacteria	Firmicutes	Bacilli	Lactobacillales	Lactobacillaceae	Lactobacillus	0	0	0	0	0	0	13	0	10	23	1	0	0	0	0	0	0	0	0	0	0	0	0	0	0	781	1520	0	2301	1	1471	1363	2836	5670	1	3
TACGTAGGGAGCGAGCGTTGTCCGGAATTACTGGGCGTAAAGGGCGTGTAGGCGGCCAATCAAGTCAGGTGTGAAAATCCAAGGCTCAACCTTGGACGTGCACTTGAAACTGGTTGACTTGAGTGCAGGAGAGGAAAGTGGAATTCCCAGTGTAGCGGTGAAATGCGTAGATATTGGGAGGAACACCAGTGGCGAAGGCGACTTTCTGGCCTGTAACTGACGCTGAGGCGCGAAAGCTAG	Bacteria	Firmicutes	Dethiobacteria	Dethiobacterales	Dethiobacteraceae	Dethiobacter	47	309	974	32	1362	1	0	0	0	0	0	0	15	63	30	108	1	654	1153	14	698	27	2546	1	0	0	0	0	0	0	0	0	0	0	0	3
TACGTAGGGTGCAAGCGTTAATCGGAATTACTGGGCGTAAAGCGTGCGCAGGCGGTCTTGCAAGACAGATGTGAAATCCCCGGGCTCAACCTGGGAACTGCATTTGTGACTGCAAGGCTGGAGTGCGGCAGAGGGGGATGGAATTCCGCGTGTAGCAGTGAAATGCGTAGATATGCGGAGGAACACCGATGGCGAAGGCAATCCCCTGGGCCTGCACTGACGCTCATGCACGAAAGCGTG	Bacteria	Proteobacteria	Gammaproteobacteria	Burkholderiales	Comamonadaceae	Methylibium	80	52	61	42	235	1	0	0	0	0	0	0	0	0	0	0	0	0	0	67	0	38	105	1	111	0	0	84	195	1	0	0	0	0	0	3
TACGGAGGATCCAAGCGTTATCCGGAATCATTGGGTTTAAAGGGTCCGTAGGCGGGCTTCTAAGTCAGTGGTGAAATCCGGCAGCTTAACTGTCGAACTGCCATTGATACTGGAAGTCTTGAATTACTATGAAGTGGTTAGAATATGTAGTGTAGCGGTGAAATGCTTAGATATTACATGGAATACCAATTGCGAAGGCAGATCACTAATAGTACATTGACGCTGAGGGACGAAAGCGTG	Bacteria	Bacteroidota	Bacteroidia	Flavobacteriales	Flavobacteriaceae	Planktosalinus	41	12	12	10	75	1	0	0	0	0	0	0	0	0	0	0	0	0	0	28	7	0	35	1	19	0	0	10	29	1	0	0	0	0	0	3
AACGTAGGAGGCGAGCGTTATCCGGATTTACTGGGTGTAAAGCGCGTGCAGGCGGTCGTGTAAGTGGTGCGTGAAAGCTCCCGGCTCAACCGGGAGAGGACGTGCCAAACTGCAGGGCTAGAGGCAGGTAGAGGCGTGTGGAATTCCGGGTGTAGTGGTGAAATGCGTAGAGATCCGGAGGAACACCAGTGGCGAAGGCGACACGCTGGGCCTGGCCTGACGCTCAGACGCGAAAGCATG	Bacteria	Chloroflexi	Anaerolineae	SBR1031	NA	NA	0	0	0	0	0	0	15	0	25	40	1	0	0	0	0	0	0	0	0	0	0	0	0	0	0	19	219	0	238	1	1054	1086	446	2586	1	3
TACGAAGGGTGCAAGCGTTACTCGGAATTACTGGGCGTAAAGCGTGCGTAGGTGGTTGTTTAAGTCTGTCGTGAAAGCCCTGGGCTCAACCTGGGAATTGCGATGGAAACTGGGCGACTAGAGTGTGGCAGAGGGTAGTGGAATTCCTGGTGTAGCAGTGAAATGCGTAGAGATCAGGAGGAACATCCGTGGCGAAGGCGACTGCCTGGGCCAACACTGACACTGAGGCACGAAAGCGTG	Bacteria	Proteobacteria	Gammaproteobacteria	Xanthomonadales	Xanthomonadaceae	Stenotrophomonas	0	0	0	0	0	0	1086	0	970	2056	1	0	0	0	0	0	0	0	0	0	0	0	0	0	0	12	21	0	33	1	18	18	35	71	1	3
TACGGAGGGTGCAAGCGTTACTCGGAATCACTGGGCGTAAAGGGTGCGTAGGCTGGCTTCTAAGTCAGATGTGAAATCCAATGGCTCAACCATTGAACTGCATTTGAAACTGGAAGCCTAGAGTTCAGAAGGGGCAGATGGAATTAGTGGTGTAGGGGTAAAATCCGTAGATATCACTAGGAATATCAAAAGCGAAGGCGATCTGCTGGGATGATACTGACGCTGAGGCACGAAAGCGTG	Bacteria	Campilobacterota	Campylobacteria	Campylobacterales	Sulfurimonadaceae	Sulfuricurvum	203	0	0	27	230	1	0	0	2	2	1	40	64	12	71	187	1	0	0	0	0	0	0	0	0	0	0	0	0	0	0	0	0	0	0	3
TACGTAGGGTGCGAGCGTTGTCCGGATTCACTGGGTGTAAAGGGAGCGCAGGCGGGTTGGCAAGTCATTGGTGAAATTCTCAGGCTCAACTTGGGGACTGCCAATGATACTGCTGATCTTGAGTGCGGGAGAGGAAGACGGAATTCCTGGTGTAGCGGTGAAATGCGTAGATATCAGGAAGAACACCGGTGGCGAAGGCGGTCTTCTGGCCCGTTACTGACGCTCATGCTCGAAAGCGTG	Bacteria	Bacteroidota	Kryptonia	Kryptoniales	BSV26	NA	0	0	0	0	0	0	0	0	2	2	1	0	0	0	0	0	0	0	0	0	0	0	0	0	0	0	205	0	205	1	899	944	481	2324	1	3
AACGTAGGAGCCAAGCGTTATCCGAATTCACTGGGCGTAAAGCGCGTGCAGGCGGTCTGGTAAGTTGGATGTGAAATCTTCCGGCTCAACTGGGAGAGGCCGTTCAATACTGTCAGACTAGAGGGCGACAGAGGGAGGTGGAATTCCCGGTGTAGTGGTGAAATGCGTAGATATCGGGAGGAACACCAGAGGCGAAGGCGACCTCCTGGGTCGCACCTGACGCTCAGATGCGAAAGCTAG	Bacteria	Chloroflexi	Anaerolineae	Anaerolineales	Anaerolineaceae	NA	0	0	0	0	0	0	11	0	0	11	1	0	0	0	0	0	0	0	0	0	0	0	0	0	0	0	184	0	184	1	872	769	344	1985	1	3
TACGTAGGTGGCAAGCGTTGTCCGGATTTACTGGGCGTAAAGGATGCGTAGGCGGATATTTAAGTCAGATGTGAAATACCCGGGCTCAACTTGGGTGCTGCATTTGAAACTGGATATCTAGAGTGCGGGAGAGGTAAGTGGAATTCCTAGTGTAGCGGTGAAATGCGTAGAGATTAGGAAGAACACCAGTGGCGAAGGCGACTTACTGGACCGTAACTGACGCTGAGGCATGAAAGCGTG	Bacteria	Firmicutes	Clostridia	Clostridiales	Clostridiaceae	Clostridium sensu stricto 9	0	0	0	0	0	0	377	0	300	677	1	0	0	0	0	0	0	0	0	0	0	0	0	0	0	256	280	0	536	1	438	27	485	950	1	3
GACGTGGGGGGCGAGCGTTGTCCGGAATTACTGGGCGTAAAGCGCGCGTAGGCGGCTGGTTAAGTCAGGTGTGAAATCTCCAGGGCTCAACCCGGAAACTGCATTTGATACTGGCCGGCTAGAGAGATGAAGGGGCAGATGGAATTCCTGGTGTAGCGGTGAAATGCATTGATATCAGGAGGAACACCCGTGGCGAAGGCGGTCTGCTGGGCATCTTCTGACGCTGAGGCGCGAAAGCAG	Bacteria	NA	NA	NA	NA	NA	0	0	0	0	0	0	5	0	0	5	1	0	0	0	0	0	0	0	0	0	0	0	0	0	0	0	196	0	196	1	657	705	278	1640	1	3
TACGGAGGGTGCAAGCGTTAATCGGAATTACTGGGCGTAAAGCGAGTGTAGGCGGCTTCGTAAGTCGGATGTGAAAGCCCCGGGCTTAACCTGGGAATTGCATTCGATACTGCGCGGCTAGAGTCTGATAGAGGGAAGTGGAATTCCAGGTGTAGCGGTGAAATGCGTAGATATCTGGAGGAACACCAGTGGCGAAGGCGGCTTCCTGGATCAAGACTGACGCTGAGGCTCGAAAGCGTG	Bacteria	Proteobacteria	Gammaproteobacteria	Gammaproteobacteria Incertae Sedis	Unknown Family	NA	315	0	0	0	315	1	0	0	0	0	0	346	181	0	250	777	1	0	0	26	0	0	26	1	0	0	0	0	0	0	0	0	0	0	0	3
TACCGGCAGCACGAGTGATGACCGCTATTATTGGGCCTAAAGCGTCCGTAGCTGGCCGCGCAAGTCTATCGGGAAATCTGCTCGCCTAACGAGCAGGCGTCCGGTGGAAACTGTGTGGCTTGGGACCGGAAGACCAGAGGGGTACGTCTGGGGTAGGAGTGAAATCCCGTAATCCTGGACGGACCACCGGTGGCGAAAGCGCCTCTGGAGGACGGATCCGACGGTGAGGGACGAAAGCTC	Archaea	Halobacterota	Halobacteria	Halobacterales	Haloferacaceae	Natronorubrum	0	0	18	0	18	1	0	0	0	0	0	0	0	0	0	0	0	0	0	13	0	0	13	1	0	0	0	0	0	0	5	0	0	5	1	3
GACGTAGGGGGCGAGCGTTGTCCGGAATTACTGGGCGTAAAGAGCACGTAGGCGGGAACTTAAGTCAGGTGTGAAAGACCGAGGCTCAACCTCGGGTATGCACTTGAAACTGGGTTTCTTGAGGGCAGGAGAGGAAAGCAGAATTCCTGGTGTAGCGGTGAAATGCGTAGAAATCAGGAGGAATACCAGTGGCGAAGGCGGCTTTCTGGACTGACCCTGACGCTGAGGTGCGAAAGCGTG	Bacteria	Firmicutes	Syntrophomonadia	Syntrophomonadales	Syntrophomonadaceae	Syntrophomonas	0	0	0	0	0	0	335	0	295	630	1	0	0	0	0	0	0	0	0	0	0	0	0	0	0	152	60	0	212	1	12	87	110	209	1	3
AACGTAGGAGGCGAGCGTTATCCGGATTTACTGGGCGTAAAGCGTACGCAGGTGGCTTCGTTAGTCGGACATGAAAGCTCCTGGCTTAACTGGGAGAGGTTGTTCGATACTGCGGGGCTTGAGGTTGGGAGAGGGACGTGGAATTCCCGGTGTAGTGGTGGAATGCGTAGATATCGGGAGGAACACCAGTGGCGCAAGCGGCGTCCTGGCCCACACCTGACGCTGAGGTACGAAAGCGTG	Bacteria	Chloroflexi	Anaerolineae	SJA-15	NA	NA	0	0	0	0	0	0	251	0	268	519	1	0	0	0	0	0	0	0	0	0	0	0	0	0	0	136	57	0	193	1	32	91	88	211	1	3
TACGGAGGGTGCGAGCGTTGTTCGGAATTATTGGGCGTAAAGCGCGTGTAGGCGGTTTTTTAAGTCTGATGTGAAAGCCCTGGGCTCAACCCGGGAAGTGCATTGGAAACTGGGAGACTTGAATACGGGAGAGGGCAGTGGAATTCCTGGTGTAGGAGTGAAATCCGTAGATATCAGGAGGAACACCGGTGGCGAAGGCGGCTGCCTGGACCGATATTGACGCTGAGACGCGAAAGCGTG	Bacteria	Desulfobacterota	Desulfuromonadia	Geobacterales	Geobacteraceae	NA	0	0	0	0	0	0	234	0	240	474	1	0	0	0	0	0	0	0	0	0	0	0	0	0	0	148	55	0	203	1	4	99	125	228	1	3
TACGGAGGGTGCAAGCGTTAATCGGAATTACTGGGCGTAAAGGGCGCGTAGGCGGTTTGGTAAGCGAGTTGTGAAAGCCCCGGGCTCAACCTGGGAACGGCAATTCGAACTGCCAGGCTAGAGTGCAGCAGAGGACAGTGGAATTCCCGGTGTAGCGGTGAAATGCGTAGATATCGGGAGGAACACCAGTGGCGAAGGCGACTGTCTGGGCTGACACTGACGCTGAGGTGCGAAAGCGTG	Bacteria	Proteobacteria	Gammaproteobacteria	Oceanospirillales	Halomonadaceae	Halospina	0	0	0	7	7	1	0	0	0	0	0	0	0	4	0	4	1	0	0	0	0	0	0	0	152	0	0	40	192	1	0	0	0	0	0	3
TACGTAGGGCGCGAGCGTTGTCCGGAATTATTGGGCGTAAAGAGCTCGTAGGCGGTTTGTCGCGTCTGCCGTGAAATCCTCTGGCTTAACTGGGGGCGTGCGGTGGGTACGGGCAGACTGGAGTGCGGTAGGGGAGACTGGAATTCCTGGTGTAGCGGTGGAATGCGCAGATATCAGGAGGAACACCGGTGGCGAAGGCGGGTCTCTGGGCCGTTACTGACGCTGAGGAGCGAAAGCATG	Bacteria	Actinobacteriota	Actinobacteria	Micrococcales	Bogoriellaceae	Georgenia	0	0	0	0	0	0	185	0	154	339	1	0	0	0	0	0	0	0	0	0	0	0	0	0	0	92	77	0	169	1	26	145	177	348	1	3
TACGGAGGGGGCTAGCGTTGTTCGGAATTACTGGGCGTAAAGCGCACGTAGGCGGACTGGAAAGTCAGAGGTGAAATCCCAGGGCTCAACCTTGGAACTGCCTTTGAAACTCCCGGTCTTGAGGTCGAGAGAGGTGAGTGGAATTCCGAGTGTAGAGGTGAAATTCGTAGATATTCGGAGGAACACCAGTGGCGAAGGCGGCTCACTGGCTCGATACTGACGCTGAGGTGCGAAAGCGTG	Bacteria	Proteobacteria	Alphaproteobacteria	Rhodobacterales	Rhodobacteraceae	NA	60	66	127	0	253	1	0	0	0	0	0	0	0	0	0	0	0	0	0	48	0	0	48	1	42	0	0	23	65	1	0	0	0	0	0	3
TACGGGGGGTGCTAGCGTTGTTCGGAATCATTGGGCGTAAAGAGCGTGTAGGCGGCTGGATAAGTCAGATGTGAAAGCCCTGGGCTTAACCCAGGAAGTGCATTTGAAACTGTTCAGCTTGAGTAAGGGAGAGGAAAGTGGAATTCCTGGTGTAGAGGTGAAATTCGTAGATATCAGGAGGAACACCGGTGGCGAAGGCGACTTTCTGGCCCTATACTGACGCTGAGACGCGAGAGCGTG	Bacteria	Desulfobacterota	Syntrophia	Syntrophales	Smithellaceae	Smithella	0	0	0	0	0	0	148	0	155	303	1	0	0	0	0	0	0	0	0	0	0	0	0	0	0	108	58	0	166	1	0	127	113	240	1	3
TACGTAGGGTGCGAGCGTTGTCCGGATTTATTGGGCGTAAAGAGCTCGTAGGTGGTTTGTTGCGTCGGAAGTGAAAACTTGGGGCTTAACTCCAGGCTTGCTTTCGATACGGGCAGACTTGAGGAAGGTAGGGGAGAACGGAATTCCTGGTGGAGCGGTGGAATGCGCAGATATCAGGAGGAACACCGGTGGCGAAGGCGGTTCTCTGGACCTTTCCTGACGCTGAGGAGCGAAAGCGTG	Bacteria	Actinobacteriota	Actinobacteria	Propionibacteriales	Propionibacteriaceae	Propioniciclava	0	0	0	0	0	0	146	0	57	203	1	0	0	0	0	0	0	0	0	0	0	0	0	0	0	49	85	0	134	1	16	166	291	473	1	3
TACGGAGGGTGCAAGCGTTAATCGGAATTACTGGGCGTAAAGCGTGCGTAGGCGGATGCTTAAGTCTGATGTGAAATCCCCGGGCTTAACCTGGGAACTGCATTGGATACTGGGCGTCTAGAGTATGGTAGAGGGTGGCGGAATTTCTGGTGTAGCGGTGAAATGCGTAGATATCAGAAAGAACACCAATGGCGAAGGCAGCCACCTGGGCCAATACTGACGCTGAGGTACGAAAGCGTG	Bacteria	Proteobacteria	Gammaproteobacteria	Halothiobacillales	Halothiobacillaceae	Halothiobacillus	0	0	0	0	0	0	413	0	442	855	1	0	0	0	0	0	0	0	0	0	0	0	0	0	0	5	0	0	5	1	2	3	6	11	1	3
TACGTAGGGTGCGAGCGTTAATCGGAATTACTGGGCGTAAAGCGTGCGCAGGCGGTTATGCAAGACAGGTGTGAAATCCCCGGGCTCAACCTGGGAACTGCACTTGTGACTGCATGACTAGAGTGCGTCAGAGGGAGGTGGAATTCCGCGTGTAGCAGTGAAATGCGTAGAGATGCGGAGGAACACCGATGGCGAAGGCAGCCTCCTGGGATGACACTGACGCTCATGCACGAAAGCGTG	Bacteria	Proteobacteria	Gammaproteobacteria	Burkholderiales	Burkholderiaceae	Limnobacter	0	0	0	0	0	0	8	0	0	8	1	0	0	0	0	0	0	0	0	0	0	0	0	0	0	8	120	0	128	1	354	387	163	904	1	3
AACGTAGGAGGCGAGCGTTATCCGGATTTACTGGGTGTAAAGCGCGTGCAGGCGGCGGCGCAAGTCGTGTGTGAAAGCTCCCGGCTCAACCGGGAGAGGACGGACGAGACTGGGCAGCTAGAGGCAGGTAGAGGTGTGTGGAATTCCGGGTGTAGTGGTGAAATGCGTAGAGATCCGGAGGAACACCAGTGGCGAAGGCGGCACACTGGGCCTGGCCTGACGCTCAGACGCGAAAGCATG	Bacteria	Chloroflexi	Anaerolineae	SBR1031	NA	NA	0	0	0	0	0	0	0	0	9	9	1	0	0	0	0	0	0	0	0	0	0	0	0	0	0	0	97	0	97	1	370	378	154	902	1	3
GACGGGGGATGCAAGTGTTATCCGGAATCACTGGGCGTAAAGCGTCTGTAGGTGGTTTAATAAGTCAACTGTTAAATCTTGAGGCTCAACCTCGAAATCGCAGTCGAAACTATTAGACTAGAGTATAGTAGGGGTAAAGGGAATTTCCAGTGGAGCGGTGAAATGCGTAGATATTGGAAAGAACACCGATGGCGAAGGCACTTTACTGGGCTATTACTAACACTGAGAGACGAAAGCTAG	Bacteria	Cyanobacteria	Cyanobacteriia	Chloroplast	NA	NA	44	0	0	0	44	1	0	0	0	0	0	16	16	0	0	32	1	0	0	0	0	0	0	0	0	0	0	11	11	1	0	0	0	0	0	3
TACGGAGGGGGCTAGCGTTGTTCGGAATTACTGGGCGTAAAGCGCACGTAGGCGGCTTTGTAAGTTAGAGGTGAAAGCCCGGGGCTCAACTCCGGAATTGCCTTTAAGACTGCATCGCTAGAATTGTGGAGAGGTAAGTGGAATTCCGAGTGTAGAGGTGAAATTCGTAGATATTCGGAAGAACACCAGTGGCGAAGGCGACTTACTGGACACATATTGACGCTGAGGTGCGAAAGCGTG	Bacteria	Proteobacteria	Alphaproteobacteria	Sphingomonadales	Sphingomonadaceae	Sphingomonas	0	0	0	0	0	0	187	34	235	456	1	0	0	0	0	0	0	0	0	0	0	0	0	0	0	29	0	0	29	1	20	31	278	329	1	3
CACGTAGGAGCCAAGCGTTATCCGAATTCACTGGGCGTAAAGCGCGTGTAGGCGGCTTGGTAAGTTGGATGTGAAAGCTCCTGGCTCAACTGGGAGAGGACGTTCAATACTGCCGGGCTAGAGGGCGACAGAGGGAGGTGGAATTCCCGGTGTAGTGGTGAAATGCGTAGATATCGGGAGGAACACCAGTGGCGAAAGCGGCCTCCTGGGTCGCACCTGACGCTCAGACGCGAAAGCTAG	Bacteria	Chloroflexi	Anaerolineae	Anaerolineales	Anaerolineaceae	NA	0	0	0	0	0	0	176	0	196	372	1	0	0	0	0	0	0	0	0	0	0	0	0	0	0	111	25	0	136	1	19	46	55	120	1	3
TACGTAGGTGGCAAGCGTTGTCCGGAATTATTGGGCGTAAAGCGCGCGCAGGCGGTCTTTTAAGTCTGATGTGAAAGCCCCCGGCTCAACCGGGGAGGGTCATTGGAAACTGGGAGACTTGAGTACAGAAGAGGAGAGTGGAATTCCACGTGTAGCGGTGAAATGCGTAGATATGTGGAGGAACACCAGTGGCGAAGGCGACTCTCTGGTCTGTAACTGACGCTGAGGCGCGAAAGCGTG	Bacteria	Firmicutes	Bacilli	Bacillales	Bacillaceae	Anaerobacillus	0	0	0	0	0	0	0	0	0	0	0	56	0	55	0	111	1	233	328	114	184	157	1016	1	0	0	0	0	0	0	30	20	0	50	1	3
TACGTAGGGTGCGAGCGTTAATCGGAATTACTGGGCGTAAAGCGTGCGCAGGCGGTTTAGTAAGACAGGCGTGAAATCCCCGGGCTCAACCTGGGAACTGCGCTTGTGACTGCTAAGCTAGAGTACGGCAGAGGGGGGTGGAATTCCACGTGTAGCAGTGAAATGCGTAGAGATGTGGAGGAACACCGATGGCGAAGGCAGCCCCCTGGGCCGATACTGACGCTCATGCACGAAAGCGTG	Bacteria	Proteobacteria	Gammaproteobacteria	Burkholderiales	Rhodocyclaceae	Dechloromonas	0	0	0	0	0	0	66	0	73	139	1	0	0	0	0	0	0	0	0	0	0	0	0	0	0	95	58	0	153	1	13	113	166	292	1	3
TACGTAGGGGGCAAGCGTTGTCCGGAATTATTGGGCGTAAAGCGCGCGCAGGCGGTCATTTAAGTCTGGTGTATAAACCAAGGGCTCAACCTTTGGACGCATTGGAAACTGGGTGACTGGAGTGTAGGAGAGGAAAGTGGAATTCCACGTGTAGCGGTGAAATGCGTAGAGATGTGGAGGAACACCAGTGGCGAAGGCGACTTTCTGGCCTATAACTGACGCTGAGGCGCGAAAGCGTGG	Bacteria	Firmicutes	Bacilli	Paenibacillales	Paenibacillaceae	Paenibacillus	30	9	0	26	65	1	0	0	0	0	0	103	101	100	51	355	1	91	114	72	55	49	381	1	0	0	0	0	0	0	0	0	0	0	0	3
TACGTAGGGGGCAAGCGTTATCCGGAATTACTGGGCGTAAAGGGTGCGTAGGCGGTCTGGTAAGTCAGAGGTGAAAGACTATTGCTCAACGATAGCAAGCCTTTGAAACTACCAGACTTGAGTGCAGGAGAGGAGAGTGGAATTTCTAGTGTAGCGGTGAAATGCGTAGATATTAGAAGGAACACCAGTGGCGAAGGCGACTCTCTGGACTGCAACTGACGCTGAGGCACGAAAGCGTGG	Bacteria	Firmicutes	Clostridia	Peptostreptococcales-Tissierellales	Peptostreptococcaceae	NA	0	117	52	0	169	1	0	34	0	34	1	0	0	0	0	0	0	0	48	0	37	0	85	1	0	0	0	0	0	0	0	0	0	0	0	3
GACGGAGGGTGCAAGCGTTGTTCGGAATTACTGGGCGTAAAGCGCACGCAGGCGGTCTCTTAAGTCTTCTGTGAAAACCCGGAGCTCAACTCCGCGGAATGCAGAAGATACTGGGAGACTAGAGATCGGTAGAGGCTAGTGGAATTCCTGGTGTAGCGGTGGAATGCGTAGATATCAGGAGGAACACCGGTGGCGAAGGCGACTAGCTGGGCCGATTCTGACGCTCATGTGCGAAAGCGT	Bacteria	Gemmatimonadota	BD2-11 terrestrial group	NA	NA	NA	70	32	0	11	113	1	0	0	0	0	0	0	0	13	0	13	1	31	77	23	37	88	256	1	0	0	0	0	0	0	0	0	0	0	0	3
AACGTAGGAGACGAGCGTTATCCGGATTTACTGGGCGTAAAGCGCGTGCAGGCGGCATGGCAAGTTGGATGTGAAAGCTCCCGGCTTAACTGGGAGAGGTCGTTCAATACTGCCAGGCTTGAGAGTGGTAGAGGGAAGCGGAATTCCGGGTGTAGTGGTGAAATGCGTAGATATCCGGAGGAACACCAGTGGCGAAAGCGGCTTCCTGGCCCATTTCTGACGCTCAGACGCGAAAGCTAG	Bacteria	Chloroflexi	Anaerolineae	Anaerolineales	Anaerolineaceae	Bellilinea	0	0	0	0	0	0	102	0	159	261	1	0	0	0	0	0	0	0	0	0	0	0	0	0	0	76	15	0	91	1	7	42	47	96	1	3
TACGAAGGGGGCTAGCGTTGCTCGGAATCACTGGGCGTAAAGGGCGCGTAGGCGGACATTTAAGTCGGGGGTGAAAGCCCGGGGCTCAACCCCGGAATTGCCTCCGATACTGGATGTCTCGAGACCGGAAGAGGTAAGTGGAACTGCGAGTGTAGAGGTGAAATTCGTAGATATTCGCAAGAACACCAGTGGCGAAGGCGGCTTACTGGTCCGGTTCTGACGCTGAGGCGCGAAAGCGTG	Bacteria	Proteobacteria	Alphaproteobacteria	Rhizobiales	Beijerinckiaceae	Salinarimonas	52	27	0	0	79	1	0	0	0	0	0	0	0	0	0	0	0	45	59	65	68	78	315	1	0	0	0	0	0	0	23	0	24	47	1	3
TACGGAGGGTGCGAGCGTTATCCGGAATTACTGGGTTTAAAGGGTGCGTAGGCGGAATAATAAGTCAGGAGTGAAAGCTTCCCGCTTAACGGGAGAATTGCTTTTGATACTGTTGTTCTTGAATCAAGATGAGGTTGGCGGAATGTGGCATGTAGCGGTGAAATGCATAGATATGCCATGGAACACCGATTGCGAAGGCAGCTGACTGGACTTGAATTGACGCTGAGGCACGAAAGCGTG	Bacteria	Bacteroidota	Bacteroidia	Chitinophagales	Saprospiraceae	NA	26	16	75	0	117	1	0	0	0	0	0	0	24	12	8	44	1	100	179	3	42	40	364	1	0	0	0	0	0	0	0	0	0	0	0	3
TACGTAGGGTGCGAGCGTTGTCCGGATTTATTGGGCGTAAAGAGCTTGTAGGCGGTTAGTCGCGTCGTAAGTGCAAACTCAGGGCTTAACCCTGAGCCTGCTTTCGATACGGGCTGACTAGAGGAAGGTAGGGGAGAATGGAATTCCCGGTGGAGCGGTGGAATGCGCAGATATCGGGAGGAACACCAGTGGCGAAGGCGGTTCTCTGGACCTTTCCTGACGCTGAGAAGCGAAAGCGTG	Bacteria	Actinobacteriota	Actinobacteria	Propionibacteriales	Propionibacteriaceae	Brooklawnia	0	0	0	0	0	0	91	0	97	188	1	0	0	0	0	0	0	0	0	0	0	0	0	0	0	40	38	0	78	1	15	87	106	208	1	3
TACGTAGGGTGCAAGCGTTATCCGGATTTATTGGGCGTAAAGGGCTCGTAGGCGGTTCGTCGCGTCCGGTGTGAAAGTCCATCGCTTAACGGTGGATCCGCGCCGGGTACGGGCGGGCTTGAGTGCGGTAGGGGAGACTGGAATTCCCGGTGTAACGGTGGAATGTGTAGATATCGGGAAGAACACCAATGGCGAAGGCAGGTCTCTGGGCCGTTACTGACGCTGAGGAGCGAAAGCGTG	Bacteria	Actinobacteriota	Actinobacteria	Bifidobacteriales	Bifidobacteriaceae	Bifidobacterium	0	0	0	0	0	0	0	0	0	0	0	169	43	0	21	233	1	0	0	0	0	0	0	0	56	0	0	126	182	1	0	0	4	4	1	3
TACGGGGGGTGCAAGCGTTGTTCGGAATTATTGGGCGTAAAGAGCGTGTAGGCGGCTGAATAAGTCAGATGTGAAATCCCTGGGCTTAACCCAGGAAGTGCATTTGAAACTATTCAGCTTGAGTAGGGGAGAGGAAAGTGGAATTCCTGGTGTAGAGGTGAAATTCGTAGATATCAGGAGGAACACCGGTGGCGAAGGCGACTTTCTGGCCCTATACTGACGCTGAGACGCGAGAGCGTG	Bacteria	Desulfobacterota	Syntrophia	Syntrophales	Smithellaceae	Smithella	0	0	0	0	0	0	109	0	88	197	1	0	0	0	0	0	0	0	0	0	0	0	0	0	0	42	42	0	84	1	0	81	77	158	1	3
TACGTAGGGTGCGAGCGTTAATCGGAATTACTGGGCGTAAAGCGTGCGCAGGCGGCTTTGCAAGACAGATGTGAAATCCCCGGGCTCAACCTGGGAACTGCATTTGTGACTGCAAGGCTAGAGTACGGCAGAGGGGGATGGAATTCCGCGTGTAGCAGTGAAATGCGTAGATATGCGGAGGAACACCAATGGCGAAGGCAATCCCCTGGGCCTGTACTGACGCTCATGCACGAAAGCGTG	Bacteria	Proteobacteria	Gammaproteobacteria	Burkholderiales	Comamonadaceae	Aquabacterium	0	0	0	0	0	0	190	0	144	334	1	0	0	0	8	8	1	0	0	0	0	0	0	0	0	0	0	0	0	0	13	26	0	39	1	3
TACGGAGGGTGCGAGCGTTATTCGGAATTACTGGGCGTAAAGCGCGTGCAGGCGGTTTGGCAAGTCTGATGTGAAAGCCCCGGGCTTAACCTGGGAAGTGCATTGGAAACTGCCGGACTTGAGTACTGGAGAGGAAGGGGGAATTCCCGGTGTAGAGGTGAAATTCGTAGAGATCGGGAGGAATACCAGTGGCGAAGGCGCCCTTCTGGACGGTTACTGACGCTGAGACGCGAAAGCGTG	Bacteria	Desulfobacterota	Syntrophobacteria	Syntrophobacterales	Syntrophobacteraceae	Syntrophobacter	0	0	0	0	0	0	96	0	103	199	1	0	0	0	0	0	0	0	0	0	0	0	0	0	0	73	19	0	92	1	3	31	28	62	1	3
TACGTAGGGGGCAAGCGTTATCCGGAATCACTGGGCGTAAAGGGTGCGTAGGCGGCCTAATAAGTCAGAGGTGAAAGGCTACGGCTTAACCGTAGTAAGCCTTTGAAACTGTTGGGCTTGAGTGCAGGAGAGGTAAGTGGAATTCCTAGTGTAGCGGTGAAATGCGTAGATATTAGGAGGAACACCAGTGGCGAAGGCGACTTACTGGACTGTAACTGACGCTGAGGCACGAAAGCGTGG	Bacteria	Firmicutes	Clostridia	Peptostreptococcales-Tissierellales	NA	NA	0	7	30	0	37	1	0	0	0	0	0	0	0	0	0	0	0	43	72	0	58	74	247	1	0	0	0	0	0	0	19	23	24	66	1	3
GACGTAGGAGGCGAGCGTTATCCGGAATCACTGGGCGTAAAGCGCATGTAGGCGGCTGTACAAGTCGTGTGTTAAAGCCCTTGGCTCAACTGGGGGAGGTCATGCGAGACTGTGCGGCTAGAGGGCAGGAGAGGCACGTGGAACTCCCGGTGTAGCGGTGGAATGCGTAGAGATCGGGAAGAACATCAGTGGCGAAGGCGACGTGCTGGGCTGCACCTGACGCTGAGATGCGAAAGTGTG	Bacteria	Chloroflexi	Anaerolineae	RBG-13-54-9	NA	NA	0	0	0	0	0	0	11	0	16	27	1	0	0	0	0	0	0	0	0	0	0	0	0	0	0	8	44	0	52	1	203	186	89	478	1	3
TACGAAGGGGGCTAGCGTTGTTCGGAATTACTGGGCGTAAAGCGCACGTAGGCGGATATTTAAGTCAGGGGTGAAATCCCAGAGCTCAACTCTGGAACTGCCTTTGATACTGGGTATCTTGAGTATGGAAGAGGTAAGTGGAATTCCGAGTGTAGAGGTGAAATTCGTAGATATTCGGAGGAACACCAGTGGCGAAGGCGGCTTACTGGTCCATTACTGACGCTGAGGTGCGAAAGCGTG	Bacteria	Proteobacteria	Alphaproteobacteria	Rhizobiales	Rhizobiaceae	Allorhizobium-Neorhizobium-Pararhizobium-Rhizobium	37	27	39	0	103	1	0	0	0	0	0	37	37	0	50	124	1	0	0	36	0	0	36	1	0	0	0	0	0	0	0	0	0	0	0	3
TACAGAGGGTGCGAGCGTTAATCGGAATTACTGGGCGTAAAGCGCGCGTAGGCGGTCTGGTCAGTCGGATGTGAAAGCCCCGGGCTTAACCTGGGAATTGCATTCGATACTGCCAGGCTAGAGTGTAGTAGAGGGAAGCGGAATTCCGGGTGTAGCGGTGAAATGCGTAGATATCCGGAGGAACATCAGTGGCGAAGGCGGCTTCCTGGACTAACACTGACGCTGAGGTGCGAAAGCGTG	Bacteria	Proteobacteria	Gammaproteobacteria	B2M28	NA	NA	64	0	0	0	64	1	0	0	0	0	0	91	67	0	99	257	1	0	0	23	0	0	23	1	0	0	0	0	0	0	0	0	0	0	0	3
GACGTAGGGTGCAAGCGTTGTCCGGAGTTACTGGGCGTAAAGGACGCGTAGGCGGCGCATCGCGTCGCACGTGAAAGCCCCCGGCTCAACCGGGGAGGGTCGTGCGAAACGGATGTGCTTGAGGCAGAGAGAGGCGAGTGGAATTCCCGGTGTAGTGGTGAAATGCGTAGATATCGGGAGGAACACCAGAGGCGAAGGCGGCTCGCTGGCTCTGACCTGACGCTGAGGCGTGAAGGCGTG	Bacteria	Chloroflexi	Chloroflexia	Thermomicrobiales	Thermomicrobiaceae	Nitrolancea	5	33	29	11	78	1	0	0	0	0	0	35	24	25	12	96	1	32	86	0	63	41	222	1	0	0	0	0	0	0	0	0	0	0	0	3
TACGGGGGGGGCAAGCGTTGTTCGGAATTACTGGGCGTAAAGGGCTCGTAGGCGGCCAACTAAGTCAGACGTGAAATCCCTCGGCTTAACCGGGGAACTGCGTCTGATACTGGATGGCTTGAGATTGGGAGAGGGATGCGGAATTCCAGGTGTAGCGGTGAAATGCGTAGATATCTGGAGGAACACCGGTGGCGAAGGCGGCATCCTGGACCAACACTGACGCTGAGGAGCGAAAGCCAG	Bacteria	Acidobacteriota	Vicinamibacteria	Vicinamibacterales	NA	NA	70	0	0	0	70	1	0	0	0	0	0	0	74	0	0	74	1	0	0	0	0	0	0	0	0	0	0	0	0	0	0	75	0	75	1	3
CACGTAGGCACCAAGCGTTATCCGGATTTATTGGGCGTAAAGAGCTCGTAGGCGGTTCGGTAAGTCGGGTGTGAAAACTCTGGGCTCAACCCAGAGAGGCCACCCGATACTGCTGTGACTAGAGTGCGGTAGGGGAGCGGGGAATTCCTGGTGTAGCGGTGAAATGCGCAGATATCAGGAGGAACACCAGCGGCGAAGGCGCCGCTCTGGGCCGTAACTGACGCTGAGGAGCGAAAGCAT	Bacteria	Actinobacteriota	Acidimicrobiia	Microtrichales	Ilumatobacteraceae	Ilumatobacter	30	0	15	0	45	1	0	0	0	0	0	38	21	0	24	83	1	0	0	18	0	0	18	1	0	0	0	0	0	0	0	0	0	0	0	3
TACGTAGGGTGCGAGCGTTATTCGGAATTACTGGGCGTAAAGCGTGCGCAGGCGGTTGTGTAAGACAGACGTGAAATCCCCGGGCTCAACCTGGGAACTGCGTTTGTGACTGCACGGCTAGAGTACGGCAGAGGGGGGTGGAATTCCACGTGTAGCAGTGAAATGCGTAGAGATGTGGAGGAACACCGATGGCGAAGGCAGCCCCCTGGGCCAGTACTGACGCTCATGCACGAAAGCGTG	Bacteria	Proteobacteria	Gammaproteobacteria	Burkholderiales	Rhodocyclaceae	Dechlorosoma	0	0	0	0	0	0	140	0	137	277	1	0	0	0	0	0	0	0	0	0	0	0	0	0	0	26	0	0	26	1	13	13	15	41	1	3
TACGTAGGGGCCAAGCGTTGTCCGGAATCATTGGGCGTAAAGGGCGCGTAGGCGGTTTTGTAAGTCAGATGTTAAATCCACAGGCTCAACCTGTGTCCGCATCTGATACTGCATTACTAGAGAATAGTAGAGGAAAGCGGAACTTCCAGTGTAGCGGTGAAATGCGTAGATATTGGAAGGAACACCAGTGGCGAAGGCGGCTTTCTGGACTATTTCTGACGCTGAGGCGCGAAAGCTAGG	Bacteria	WOR-1	NA	NA	NA	NA	0	0	0	0	0	0	95	0	113	208	1	0	0	0	0	0	0	0	0	0	0	0	0	0	0	76	3	0	79	1	0	3	9	12	1	3
AACGTAGGTCACAAGCGTTGTCCGGAATTACTGGGTGTAAAGGGAGCGCAGGCGGGAAGACAAGTTGGAAGTGAAATCTATGGGCTCAACCCATAAACTGCTTTCAAAACTGTTTTTCTTGAGTAGTGCAGAGGTAGGCGGAATTCCCGGTGTAGCGGTGGAATGCGTAGATATCGGGAGGAACACCAGTGGCGAAGGCGGCCTACTGGGCACCAACTGACGCTGAGGCTCGAAAGTGTG	Bacteria	Firmicutes	Clostridia	Oscillospirales	Ruminococcaceae	Faecalibacterium	23	21	35	65	144	1	0	0	0	0	0	0	0	0	0	0	0	0	0	39	3	16	58	1	419	0	2	0	421	1	0	0	0	0	0	3
TACGTAGGACGCGAGCGTTATCCGGATTTACTGGGCGTAAAGCGTCTGTAGGCGGATGAGTAAGTTGGATGTGAAAGCTCCGGGCTTAACCCGGAGAGGCCATTCAATACTGCTTAACTAGAGGGCGTGAGAGGGGAGCGGAATTCCCGGTGTAGCGGTAAAATGCGCAGATATCGGGAGGAACACCAGTGGCGCAGGCGGCTCCCTGGTACGCACCTGACGCTGAGAGACGAAAGCTAG	Bacteria	Chloroflexi	Anaerolineae	SBR1031	NA	NA	0	0	0	0	0	0	112	0	99	211	1	0	0	0	0	0	0	0	0	0	0	0	0	0	0	47	5	0	52	1	0	0	8	8	1	3
TACGGGGGGTGCGAGCGTTGTTCGGAATTATTGGGCGTAAAGAGCGTGTAGGCGGCCGAATAAGTCAGATGTGAAATCCCTGGGCTTAACCCAGGACGTGCATTTGAAACTATTCGGCTAGAGTAGGGGAGAGGAAAGTGGAATTCCTGGTGTAGAGGTGAAATTCGTAGATATCAGGAGGAACACCGGTGGCGAAGGCGACTTTCTGGCCCTATACTGACGCTGAGACGCGAGAGCGTG	Bacteria	Desulfobacterota	Syntrophia	Syntrophales	Smithellaceae	Smithella	0	0	0	0	0	0	58	0	67	125	1	0	0	0	0	0	0	0	0	0	0	0	0	0	0	48	37	0	85	1	5	42	68	115	1	3
AACGTAGGAGGCGAGCGTTATCCGGATTTACTGGGTGTAAAGCGCGTGCAGGCGGTCGGATAAGTTGGGTGTGAAAGCTCCTGGCTCAACTGGGAGAGGTTGCTCAAGACTGTTCGACTAGAGCGTGGTAGGGGAAGGCGGAATTCCGGGTGTAGTGGTGAAATGCGTAGATATCCGGAGGAACACCAGTGGCGAAAGCGGCCTTCTAGACCATGACTGACGCTCAGACGCGAAAGCTAG	Bacteria	Chloroflexi	Anaerolineae	Anaerolineales	Anaerolineaceae	Anaerolinea	0	0	0	0	0	0	95	0	84	179	1	0	0	0	0	0	0	0	0	0	0	0	0	0	0	34	12	0	46	1	5	27	59	91	1	3
CACGTAGGAGGCAAACGTTATCCGGATTTACTGGGCGTAAAGCGCGTGTAGGTGGTACTGTAAGTAGGGCGTGAAAGCTCCTGGCTCAACTGGGAGAGGCCGTTCTAAACTACAGAACTAGAGGATGGTAGAGGGAGGTGGAATTCCAGGTGTAGCGGTGGAATGCGCAGATATCTGGAGGAACACCGGTGGCGAAGGCGGCCTCCTGGACCATTCCTGACACTCAGACGCGAAAGCTAG	Bacteria	Chloroflexi	Anaerolineae	Anaerolineales	Anaerolineaceae	NA	0	0	0	0	0	0	105	0	105	210	1	0	0	0	0	0	0	0	0	0	0	0	0	0	0	55	0	0	55	1	0	10	0	10	1	3
TACGTAGGGTGCAAGCGTTAATCGGAATTACTGGGCGTAAAGCGTGCGCAGGCGGTTATATAAGACAGTTGTGAAATCCCCGGGCTCAACCTGGGAACTGCATCTGTGACTGTATAGCTAGAGTACGGTAGAGGGGGATGGAATTCCGCGTGTAGCAGTGAAATGCGTAGATATGCGGAGGAACACCGATGGCGAAGGCAATCCCCTGGACCTGTACTGACGCTCATGCACGAAAGCGTG	Bacteria	Proteobacteria	Gammaproteobacteria	Burkholderiales	Comamonadaceae	Variovorax	81	86	86	32	285	1	0	0	0	0	0	0	0	0	0	0	0	0	0	48	0	0	48	1	0	0	0	21	21	1	0	0	0	0	0	3
TACAGAGGGTGCAAGCGTTAATCGGAATTACTGGGCGTAAAGCGAGCGTAGGTGGCTTGATAAGTCAGATGTGAAATCCCCGGGCTTAACCTGGGAACTGCATCTGATACTGTCAGGCTAGAGTAGGTGAGAGGAAGGTAGAATTCCAGGTGTAGCGGTGAAATGCGTAGAGATCTGGAGGAATACCGATGGCGAAGGCAGCCTTCTGGCATCATACTGACACTGAGGCTCGAAAGCGTG	Bacteria	Proteobacteria	Gammaproteobacteria	Pseudomonadales	Moraxellaceae	Psychrobacter	0	0	0	0	0	0	2	6	8	16	1	0	0	0	0	0	0	0	0	0	0	0	0	0	9	0	0	0	9	1	155	164	146	465	1	3
TACGTAGGTGGCAAGCGTTGTCCGGAATTATTGGGCGTAAAGCGCGCGCAGGCGGTTTCTTAAGTCTGATGTGAAAGCCCACGGCTCAACCGTGGAGGGTCATTGGAAACTGGGAAACTTGAGTGCAGAAGAGGAAAGTGGAATTCCACGTGTAGCGGTGAAATGCGTAGAGATGTGGAGGAACACCAGTGGCGAAGGCGACTTTCTGGTCTGTAACTGACGCTGAGGCGCGAAAGCGTG	Bacteria	Firmicutes	Bacilli	Bacillales	NA	NA	0	0	0	0	0	0	0	0	0	0	0	52	41	57	0	150	1	84	62	46	68	65	325	1	0	0	0	0	0	0	23	20	0	43	1	3
TACGGAGGATCCAAGCGTTATCCGGAATCATTGGGTTTAAAGGGTCCGTAGGCGGCCTTATAAGTCAGTGGTGAAATCTCCTAGCTCAACTAGGAAACTGCCATTGATACTGTAGGGCTTGAATTATTGTGAAGTAACTAGAATATGTAGTGTAGCGGTGAAATGCTTAGATATTACATGGAATACCAATTGCGAAGGCAGGTTACTAACAATATATTGACGCTGATGGACGAAAGCGTG	Bacteria	Bacteroidota	Bacteroidia	Flavobacteriales	Flavobacteriaceae	Flavobacterium	103	206	12	0	321	1	0	0	0	0	0	0	0	0	0	0	0	0	0	79	0	0	79	1	0	0	0	3	3	1	0	0	0	0	0	3
TACGGAGGGTGCAAGCGTTAATCGGAATTACTGGGCGTAAAGCGTGCGCAGGCGGTTTGTTAAGTCGGATGTGAAAGCCCTGGGCTCAACCTGGGAATGGCATTCGATACTGGCAAGCTAGAGTACGGTAGAGGGTAGTGGAATTCCCGGTGTAGCGGTGAAATGCGTAGATATCGGGAGGAACACCAGTGGCGAAGGCGGCTACCTGGACCAGTACTGACGCTCATGTACGAAAGCGTG	Bacteria	Proteobacteria	Gammaproteobacteria	B108	NA	NA	49	4	19	5	77	1	0	0	0	0	0	0	0	17	0	17	1	0	0	24	0	5	29	1	0	0	0	0	0	0	0	0	0	0	0	3
CACCGGCGGCTCGAGTGGTAACCGTTATTATTGGGTCTAAAGGGTCTGTAGCCGGCCGGATAAGTCTCTTGAGAAATCTGGCAGCTTAACTGTCAGGCTTTCAGGAGATACTGTCTGGCTCGAGGCCGGGAGAGGTGAGAGGTACTTCAGGGGTAGGGGTGAAATCTTGTAATCCTTGAAGGACCACCAGTGGCGAAGGCGTCTCACCAGAACGGACCTGACGGCAAGGGACGAAAGCTA	Archaea	Halobacterota	Methanosarcinia	Methanosarciniales	Methanosaetaceae	Methanosaeta	0	0	0	0	0	0	69	0	54	123	1	0	0	0	0	0	0	0	0	0	0	0	0	0	0	34	9	0	43	1	0	56	34	90	1	3
TACGTAGGGTGCGAGCGTTAATCGGAATTACTGGGCGTAAAGCGTGCGCAGGCGGTTGTGTAAGACAGGTGTGAAATCCCCGGGCTTAACCTGGGAACTGCGCTTGTGACTGCACGGCTAGAGTACGGCAGAGGGGGGTGGAATTCCACGTGTAGCAGTGAAATGCGTAGAGATGTGGAGGAACACCGATGGCGAAGGCAGCCCCCTGGGCCGATACTGACGCTCATGCACGAAAGCGTG	Bacteria	Proteobacteria	Gammaproteobacteria	Burkholderiales	Rhodocyclaceae	Azoarcus	30	0	35	18	83	1	0	10	18	28	1	0	0	0	0	0	0	0	0	0	0	0	0	0	21	0	0	0	21	1	0	0	0	0	0	3
TACGTAGGGGGCAAGCGTTGTCCGGAATCATTGGGCGTAAAGCGCGCGCAGGCGGTCATAAAAGTCCGATGTGAAACCCTGAGGCTCAACCTCAGGCCTGCATTAGAAACTGTATGACTTGAGAGCAGAAGAGGAAAGTGGAATTCCTAGTGTAGCGGTGAAATGCGTAGATATTAGGAGGAACACCAGTGGCGAAGGCGACTTTCTGGTCTGTCACTGACGCTGAGGCGCGAAAGCGTG	Bacteria	Firmicutes	Bacilli	Desulfuribacillales	Desulfuribacillaceae	Desulfuribacillus	4	4	0	2	10	1	0	0	0	0	0	0	0	0	0	0	0	0	0	0	0	0	0	0	26	0	0	28	54	1	14	16	13	43	1	3
CACGTAGGAGGCAAGCGTTATTCGGATTTACTGGGCGTAAAGCGCGTGCAGGCGGTTTGGAAAGTTGGATGTGAAAGCTCCTGGCTCAACTGGGAGAGGTCGTTCAAAACTTCCAGACTTGAGAGTGGTAGAGGGAGGTGGAATTCCGGGTGTAGTGGTGAAATGCGTAGATATCCGGAGGAACACCAGTGGCGAAAGCGGCCTCCTGGACCACTTCTGACGCTCAGACGCGAAAGCTAG	Bacteria	Chloroflexi	Anaerolineae	Anaerolineales	Anaerolineaceae	Longilinea	0	0	0	0	0	0	75	0	84	159	1	0	0	0	0	0	0	0	0	0	0	0	0	0	0	37	5	0	42	1	0	11	17	28	1	3
TACAGAGACTGCAAGCGTTATTCGGATTCACTGGGCGTAAAGGGTGCGCAGGCGGTTGGGTGTGTCAGATGTGAAATCCCGAGGCTCAACCTCGGAACTGCGTCTGAAACTACTCGACTAGAGTATTGGAGAGGGTAACGGAATTCACGGTGTAGCAGTGAAATGCGTAGATATCGTGAGGAACACCAGAGGCGAAGGCGGTTACCTGGACAATTACTGACGCTCAGGCACGAAAGCATG	Bacteria	Verrucomicrobiota	Verrucomicrobiae	Opitutales	Opitutaceae	Lacunisphaera	23	0	0	0	23	1	0	35	0	35	1	43	26	0	40	109	1	0	0	0	0	0	0	0	0	0	0	0	0	0	0	0	0	0	0	3
TACGAAGGGGGCTAGCGTTGTTCGGATTTACTGGGCGTAAAGCGCACGTAGGCGGATTCTTAAGTCAGGGGTGAAATCCCGAGGCTCAACCTCGGAACTGCCTTTGATACTGGGGATCTTGAGTCCGGGAGAGGTGAGTGGAACTGCGAGTGTAGAGGTGAAATTCGTAGATATTCGCAAGAACACCAGTGGCGAAGGCGGCTCACTGGCCCGGTACTGACGCTGAGGTGCGAAAGCGTG	Bacteria	Proteobacteria	Alphaproteobacteria	Rhizobiales	Beijerinckiaceae	Methylovirgula	12	49	58	73	192	1	0	0	0	0	0	0	0	48	0	48	1	52	36	0	30	0	118	1	0	0	0	0	0	0	0	0	0	0	0	3
TACGTAGGGTGCGAGCGTTGTCCGGAATTATTGGGCGTAAAGAGCTCGTAGGCGGCTTGTCGCGTCGGATGTGAAAGCCCGGGGCTTAACTCCGGGTCTGCATTCGATACGGGCAGGCTAGAGTTCGGTAGGGGAGATCGGAATTCCTGGTGTAGCGGTGAAATGCGCAGATATCAGGAGGAACACCGGTGGCGAAGGCGGATCTCTGGGCCGATACTGACGCTGAGGAGCGAAAGCGTG	Bacteria	Actinobacteriota	Actinobacteria	Streptomycetales	Streptomycetaceae	NA	37	0	43	77	157	1	0	0	0	0	0	28	31	0	0	59	1	0	69	0	33	40	142	1	0	0	0	0	0	0	0	0	0	0	0	3
GACGAAGGATGCAAGCGTTATCCGGATTCATTGGGTTTAAAGGGTGCGTAGGCGGACTTGTAAGTCAGTGGTGAAATCTCTCAGCTTAACTGAGAAACTGCCATTGATACTGCAGGTCTAGAGTATAGATGACGTTGGCGGAATATGACATGTAGTGGTGAAATACTTAGATATGTCATAGAACACCGATTGCGAAGGCAGCTAACGAAACTATAACTGACGCTGAGGCACGAAAGTGCG	Bacteria	Bacteroidota	Bacteroidia	Sphingobacteriales	env.OPS 17	NA	16	0	0	0	16	1	0	0	0	0	0	23	10	0	13	46	1	0	0	2	0	0	2	1	0	0	0	0	0	0	0	0	0	0	0	3
TACGGAGGGTGCGAGCGTTATTCGGAATTACTGGGCGTAAAGCGCGTGTAGGCGGGGATGCAAGTCTGATGTGAAAGCCCTGGGCTTAACCTGGGAAGTGCATTGGAAACTGCATTTCTTGAGTACTGGAGAGGAAGGGGGAATTCCCGGTGTAGAGGTGAAATTCGTAGAGATCGGGAGGAATACCAGTGGCGTAGGCGCCCTTCTGGACGGTTACTGACGCTGAGACGCGAAAGCGTG	Bacteria	Desulfobacterota	Syntrophobacteria	Syntrophobacterales	Syntrophobacteraceae	Syntrophobacter	0	0	0	0	0	0	54	0	48	102	1	0	0	0	0	0	0	0	0	0	0	0	0	0	0	40	0	0	40	1	0	31	41	72	1	3
TACGGATGGAGCTAGCGTTGTCCGGAATCACTGGGCGTAAAGGGGGTGTAGGTTGTGGTGTAAGTCATGGGTGAAAATCACAAGCTCAACTTGTGACCTGCCTTTGATACTGCGCCGCTGGAGGTCAGTAGAGGAGAGCGGAACTACCGGTGTAGCGGTGAAATGCACAGATATCGGTAGGAACACCAGAGGCGAAGGCGGCTCTCTGGACTGATTCTGACACTGAAACCCGAAAGCTGG	Bacteria	NA	NA	NA	NA	NA	0	0	0	0	0	0	99	0	67	166	1	0	0	0	0	0	0	0	0	0	0	0	0	0	0	20	8	0	28	1	2	19	27	48	1	3
TACGTAGGTGGCGAGCGTTGTCCGGATTTACTGGGCGTAAAGGGAGCGTAGGCGGATTTTTAAGTGAGATGTGAAATACCCGGGCTCAACTTGGGTGCTGCATTTCAAACTGGAAGTCTAGAGTGCAGGAGAGGAGAGTGGAATTCCTAGTGTAGCGGTGAAATGCGTAGAGATTAGGAAGAACACCAGTGGCGAAGGCGACTCTCTGGACTGTAACTGACGCTGAGGCTCGAAAGCGTG	Bacteria	Firmicutes	Clostridia	Clostridiales	Clostridiaceae	Clostridium sensu stricto 1	0	0	0	0	0	0	19	0	34	53	1	0	0	0	0	0	0	0	0	0	0	0	0	0	0	66	46	0	112	1	100	0	111	211	1	3
CACGTAGGCACCAAGCGTTGTCCGGATTTATTGGGCGTAAAGAGCTCGTAGGCGGTTCGGTAAGTCGGGTGTGAAAACTTTGGGCTTAACCCAAAGCCTGCATCCGATACTGCTGTGACTAGAGTTCGGTAGGGGAGCGGGGAATTCCTAGTGTAGCGGTGAAATGCGCAGATATTAGGAGGAACACCGGTGGCGAAGGCGCCGCTCTGGGCCGATACTGACGCTGAGGAGCGAAAGCGT	Bacteria	Actinobacteriota	Acidimicrobiia	Microtrichales	Ilumatobacteraceae	CL500-29 marine group	21	8	0	0	29	1	0	8	0	8	1	27	15	9	15	66	1	0	0	0	0	0	0	0	0	0	0	0	0	0	0	0	0	0	0	3
TACGGAGGGTGCAAGCGTTGTTCGGAATCATTGGGCGTAAAGCGCACGCAGGCGGTCTGGAAAGTCCGACGTGAAATCCCAGAGCTCAACTCTGGAACTGCGTTGGAAACTATCAGACTTGAGTATGGGAGAGGTTCGTGGAATTCCAGGTGTAGGGGTGAAATCCGTAGAGATCTGGAGGAACACCAGTGGCGAAAGCGACGAACTGGACCAAGACTGACGCTGAGGTGCGAAAGCGTG	Bacteria	Desulfobacterota	Desulfuromonadia	Bradymonadales	Bradymonadaceae	NA	105	0	82	51	238	1	0	0	0	0	0	6	0	0	0	6	1	71	34	0	32	0	137	1	0	0	0	0	0	0	0	0	0	0	0	3
TACAGAGGGTGCAAGCGTTAATCGGAATTACTGGGCGTAAAGCGCGCGTAGGCGGTCAAGTAAGATGGGTGTGAAATCCCCGGGCTCAACCTGGGAACTGCATCCATAACTGCTTGACTAGAGTACAGTAGAGGGTGGTGGAATTTCCTGTGTAGCGGTGAAATGCGTAGATATAGGAAGGAACACCAGTGGCGAAGGCGACCACCTGGACTGATACTGACGCTGAGGTGCGAAAGCGTG	Bacteria	Proteobacteria	Gammaproteobacteria	Pseudomonadales	Pseudomonadaceae	Pseudomonas	0	17	12	0	29	1	0	0	0	0	0	0	0	0	0	0	0	0	48	0	0	0	48	1	0	0	0	0	0	0	85	77	77	239	1	3
GACAGAGGGTGCAAACGTTGCTCGGAATCACTGGGCGTAAAGGGCGTGTAGGCGGGTAGATAAGTCGGGCGTGAAATCCCTAGGCTCAACCTAGGAACTGCACTCGAAACTGTTTATCTTGAGTGCCGGAGAGGAAAGCGGAATTCCTGGTGTAGAGGTGAAATTCGTAGATATCAGGAGGAACACCAGTGGCGAAGGCGGCTTTCTGGACGGTAACTGACGCTGAGACGCGAAAGCGTG	Bacteria	Myxococcota	Polyangia	Polyangiales	Sandaracinaceae	NA	20	0	0	0	20	1	0	0	0	0	0	24	24	0	37	85	1	0	0	0	0	0	0	0	0	9	0	0	9	1	0	0	0	0	0	3
CACGTAGGAGACGAGCGTTATCCGGATTTACTGGGTGTAAAGCGCGTGCAGGCGGTTTGTTAAGTTGGATGTGAAAGCTCCCGGCTAAACTGGGAGAGGTCGTTCAAAACTGGCAGACTAGAGTGTGGTAGAGGGGAGTGGAATTCCGAGTGTAGCGGTAAAATGCATAGATATTCGGAAGAACACCAGTGGCGAAGGCGACTTCCTGGACCACAACTGACGCTCAGACGCGAAAGCCAG	Bacteria	Chloroflexi	Anaerolineae	Anaerolineales	Anaerolineaceae	Anaerolinea	0	0	0	0	0	0	80	0	85	165	1	0	0	0	0	0	0	0	0	0	0	0	0	0	0	50	4	0	54	1	0	13	16	29	1	3
TACGGAGGATCCAAGCGTTATCCGGATTTATTGGGTTTAAAGGGTGCGTAGGCGGCCTGTTAAGTCAGGGGTGAAAGACGGTAGCTCAACTATCGCAGTGCCCTTGATACTGATGGGCTTGAATACACTAGAGGTAGGCGGAATGTGACAAGTAGCGGTGAAATGCATAGATATGTCACAGAACACCGATTGCGAAGGCAGCTTACTATGGTGTCATTGACGCTGAGGCACGAAAGCGTG	Bacteria	Bacteroidota	Bacteroidia	Sphingobacteriales	Sphingobacteriaceae	Pedobacter	72	157	46	0	275	1	0	0	0	0	0	0	0	0	22	22	1	0	0	46	0	0	46	1	0	0	0	0	0	0	0	0	0	0	0	3
TACGGAGGGTGCAAGCGTTGTTCGGAATTACTGGGCGTAAAGGGCGCGTAGGCGGTTTGATAAGTCAGATGTGAAAGCCCACGGCTTAACCGTGGAAGTGCATTTGAAACTGTCAGACTTGAGTACCAGAGGGGAAAGTGGAATTCCCGGTGTAGAGGTGAAATTCGTAGATATCGGGAGGAATACCGGTGGCGAAGGCGACTTTCTGGCTGGATACTGACGCTGAGGCGCGAAAGCGTG	Bacteria	Desulfobacterota	Desulfobulbia	Desulfobulbales	Desulfobulbaceae	Desulfobulbus	0	0	0	0	0	0	11	0	14	25	1	0	0	0	0	0	0	0	0	0	0	0	0	0	0	0	57	0	57	1	0	117	147	264	1	3
AACGTAGGAGGCGAGCGTTATCCGGATTTACTGGGTGTAAAGCGCGTGCAGGCGGTAAGCTAAGTTGGGTGTGAAAGCTCCTGGCTCAACTGGGAGAGGTCGCTCAAGACTGGCTAACTCGAGGATGGTAGGGGAAGGTGGAATTCCGGGTGTAGTGGTGAAATGCGTAGATATCCGGAGGAACACCAGTGGCGAAGGCGGCCTTCTGGACCATCACTGACGCTCAGACGCGAAAGCTAG	Bacteria	Chloroflexi	Anaerolineae	Anaerolineales	Anaerolineaceae	Anaerolinea	0	0	0	0	0	0	58	0	75	133	1	0	0	0	0	0	0	0	0	0	0	0	0	0	0	40	11	0	51	1	0	16	6	22	1	3
TACGTAGGGTGCAAGCGTTAATCGGAATTACTGGGCGTAAAGCGTGCGCAGGCGGTTTTGTAAGTCTGTCGTGAAATCCCCGGGCTCAACCTGGGAATTGCGATGGAGACTGCAAGGCTAGAATCTGGCAGAGGGGGGTAGAATTCCACGTGTAGCAGTGAAATGCGTAGATATGTGGAGGAACACCGATGGCGAAGGCAGCCCCCTGGGCTAAGATTGACGCTCATGCACGAAAGCGTG	Bacteria	Proteobacteria	Gammaproteobacteria	Burkholderiales	Oxalobacteraceae	Massilia	0	0	0	0	0	0	11	60	36	107	1	23	0	0	13	36	1	0	0	0	0	0	0	0	0	0	17	0	17	1	0	0	0	0	0	3
TACGTAGGGGGCGAGCGTTGTCCGGAATTACTGGGCGTAAAGCGCACGTAGGCGGGCTGTCAAGTCGGCCGTGAAAGGCACTGGCTCAACCGGTGTTTGTCGGTCGATACTGGCGGTCTGGAGTATGGGAGAGGGAACTGGAATTCCCGGTGTAGCGGTGAAATGCGTAGATATCGGGAGGAACACCAGTGGCGAAGGCGGGTTCCTGGCCCATTACTGACGCTGAGGTGCGAAAGCCGG	Bacteria	Synergistota	Synergistia	Synergistales	Synergistaceae	JGI-0000079-D21	0	0	0	0	0	0	94	0	44	138	1	0	0	0	0	0	0	0	0	0	0	0	0	0	0	28	11	0	39	1	9	18	27	54	1	3
TACGAAGGGGGCTAGCGTTGTTCGGAATCACTGGGCGTAAAGCGCACGTAGGCGGATCTTTAAGTCAGGGGTGAAATCCCGAGGCTCAACCTCGGAACTGCCTTTGATACTGGAGGTCTCGAGTCCGGGAGAGGTGAGTGGAACTGCGAGTGTAGAGGTGAAATTCGTAGATATTCGCAAGAACACCAGTGGCGAAGGCGGCTCACTGGCCCGGTACTGACGCTGAGGTGCGAAAGCGTG	Bacteria	Proteobacteria	Alphaproteobacteria	Rhizobiales	Beijerinckiaceae	Methylocystis	37	90	65	99	291	1	0	0	0	0	0	0	0	0	0	0	0	52	0	63	0	0	115	1	0	0	0	0	0	0	0	0	13	13	1	3
TACAGAGGGTGCGAGCGTTAATCGGAATTACTGGGCGTAAAGCGTGCGTAGACGGTTATTTAAGTCGGGTGTGAAAGCCCCGGGCTCAACCTGGGAATTGCATTCGAGACTGAATAGCTAGGGTACGGTAGAGGGAAGTGGAATTTCCGGTGTAGCGGTGAAATGCGTAGATATCGGAAGGAACATCAGTGGCGAAAGCGACTTCCTGGACCAGTACCGACGTTCAGGCACGAAAGCGTG	Bacteria	Proteobacteria	Gammaproteobacteria	Gammaproteobacteria Incertae Sedis	Unknown Family	Acidibacter	19	0	0	0	19	1	0	0	14	14	1	17	24	0	12	53	1	0	0	0	0	0	0	0	0	0	0	0	0	0	0	0	0	0	0	3
TACGTAGGGGGCAAGCGTTGTCCGGATTTACTGGGTGTAAAGGGTGCTCAGGCGGGTTTGTAAGTCAGTGGTGAAATCCCGGGGCTTAACTCCGGAACTGCCATAGAAACTGCAAGCCTAGAGTACGGAAGAGGTTGATGGAATATCTGGTGTAGCAGTGAAATGCGTAGATATCAGATAGAACACCAATGGCGAAGGCAGTCAACTGGTCCGTTACTGACGCTAAAGCACGAAAGTGTG	Bacteria	Bacteroidota	SJA-28	NA	NA	NA	0	0	0	0	0	0	77	0	56	133	1	0	0	0	0	0	0	0	0	0	0	0	0	0	0	58	2	0	60	1	0	5	10	15	1	3
CCTGTTTGCTCCCCACGCTTTCGTGCCTCAGCGTCAGTTACAGTCCAGTAAGTCGCCTTCGCCACTGGTGTTCCTCCTAATATCTACGCATTTCACCGCTACACTAGGAATTCCACTTACCTCTCCTGCACTCAAGCTAAACAGTTTCAAAGGCTTACATTGGTTGAGCCAATGCCTTTCACCCCTGACTTACTTAGCCGCCTACGCACCCTTTACGCCCAGTGATTCCGGATAACGCTT	Bacteria	NA	NA	NA	NA	NA	10	0	34	20	64	1	0	0	0	0	0	43	41	40	35	159	1	43	44	43	31	24	185	1	0	0	0	0	0	0	0	0	0	0	0	3
TACGGAGGATGCGAGCGTTATCCGGATTCATTGGGTTTAAAGGGTGCGTAGGCGGACTATTAAGTCAGTGGTGAAATCCTGCAGCTTAACTGCAGAACTGCCATTGATACTGATAGCCTTGAGTTTGGTTAAGGTAGGCGGAATGTGTAATGTAGCGGTGAAATGCTTAGATATTACACAGAACACCAATTGCGTAGGCAGCTTACTGAGCCGACACTGACGCTGAGGCACGAAAGCGTG	Bacteria	Bacteroidota	Bacteroidia	Bacteroidales	Bacteroidetes vadinHA17	NA	0	0	0	0	0	0	79	0	57	136	1	0	0	0	0	0	0	0	0	0	0	0	0	0	0	43	3	0	46	1	0	7	9	16	1	3
TACGGAGGGAGCGAGCGTTGTTCGGAATCACTGGGCGTAAAGGGCGCGTAGGCGGCCGAGTAAGTCGTGTGTGAAAGACCGGGGCTCAACTCCGTGTACTGCATGCGATACTGCCCGGCTAGAGTAAGGTAGAGGCGAGTGGAATTCCCGGTGTAGCGGTGGAATGCGTAGATATCGGGAAGAACACCTGTGGCGAAGGCGGCTCGCTGGGCCTTTTCTGACGCTGAAGTGCGAAAGCGT	Bacteria	Gemmatimonadota	PAUC43f marine benthic group	NA	NA	NA	51	0	0	0	51	1	0	0	0	0	0	41	21	0	35	97	1	0	0	11	0	0	11	1	0	0	0	0	0	0	0	0	0	0	0	3
TACGGAGGGTGCAAGCGTTGTCCGGAATCATTGGGTGTAAAGGGTGCGTAGGCGGGTCTTTAAGTCTGGGGTGAAATCCTGCGGCTCAACCGTAGAATGGCCTCGGATACTGGAGACCTTGAGTATGACAGAGGGTGGCGGAATTCGTAGTGTAGCGGTGAAATGCATAGATATTACGAAGAACACCAGTGGCGTAGGCGGCCACCTGGGTCATAACTGACGCTGAGGCACGAGAGCGTG	Bacteria	Bacteroidota	Rhodothermia	Balneolales	Balneolaceae	ML310M-34	43	0	0	0	43	1	0	0	0	0	0	0	51	0	0	51	1	4	8	0	0	4	16	1	0	0	0	0	0	0	0	0	0	0	0	3
TACGTAGGGTGCAAGCGTTAATCGGAATTACTGGGCGTAAAGCGTGCGCAGGCGGTGATGTAAGACAGATGTGAAATCCCCGGGCTCAACCTGGGAACTGCATTTGTGACTGCATCGCTGGAGTGCGGCAGAGGGGGATGGAATTCCGCGTGTAGCAGTGAAATGCGTAGATATGCGGAGGAACACCGATGGCGAAGGCAATCCCCTGGGCCTGCACTGACGCTCATGCACGAAAGCGTG	Bacteria	Proteobacteria	Gammaproteobacteria	Burkholderiales	Comamonadaceae	Ramlibacter	0	77	47	83	207	1	0	62	0	62	1	0	0	0	19	19	1	0	0	0	0	0	0	0	0	0	0	0	0	0	0	0	0	0	0	3
TACGGAGGGTGCAAGCGTTGTCCGGATTTATTGGGTTTAAAGGGTGCGTAGGCGGCCGATTAAGTCAGCGGTGAAAGTTTCCGGCTCAACCGGGGGACTGCCGATGATACTGGTTGGCTTGAGTGTTGATGGGGTACATGGAATTTATGGTGTAGCGGTGAAATGCATAGATACCATAAGGAACACCGATAGCGAAGGCATTGTACTTATCAACAACTGACGCTGAGGCACGAAAGCGTG	Bacteria	Bacteroidota	Bacteroidia	Cytophagales	Cyclobacteriaceae	Anditalea	16	10	0	0	26	1	0	0	0	0	0	0	0	12	0	12	1	0	0	24	0	0	24	1	0	0	0	0	0	0	0	0	0	0	0	3
TACGAAGGGGGCTAGCGTTGTTCGGATTTACTGGGCGTAAAGCGCACGTAGGCGGATTGGTAAGTTAGAGGTGAAATCCCGAAGCTCAACTTCGGAACTGCCTTTAATACTGCCAGTCTAGAGTCCGGAAGAGGTGAGTGGAACTCCTAGTGTAGAGGTGGAATTCGTAGATATTAGGAAGAACACCAGTGGCGAAGGCGGCTCACTGGTCCGGTACTGACGCTGAGGTGCGAAAGCGTG	Bacteria	Proteobacteria	Alphaproteobacteria	Rhizobiales	Devosiaceae	Devosia	57	41	42	19	159	1	0	0	0	0	0	0	0	0	0	0	0	20	30	61	32	0	143	1	0	0	0	0	0	0	21	23	32	76	1	3
TACGTAGGGTGCGAGCGTTGTCCGGATTTATTGGGCGTAAAGAGCTTGTAGGCGGTTGGTTGCGTCGAAAGTGCAAACTCAGGGCTTAACTCTGAGCCTGCTTTCGATACGGGCTGACTGGAGGAAGGTAGGGGAGAATGGAATTCCCGGTGGAGCGGTGGAATGCGCAGATATCGGGAGGAACACCAGTGGCGAAGGCGGTTCTCTGGACCTTTCCTGACGCTGAGAAGCGAAAGCGTG	Bacteria	Actinobacteriota	Actinobacteria	Propionibacteriales	Propionibacteriaceae	NA	0	0	0	0	0	0	18	0	18	36	1	0	0	0	0	0	0	0	0	0	0	0	0	0	0	9	36	0	45	1	0	64	82	146	1	3
CACGGGGGTTGCGAGCGTTGTCCGGAATTACTAGGCGTAAAGGGCAGGTAGGCGGATCCATAAGTTTTTTGTTAAAGGCAACGGCTTACCCGTTGTAAGGCAGAAGATACTGTGGATCTGGAATGCGGTTGGGGAAGACAGAATTCCTGGTGTAGCGGTGGAATGCGCAGAGATCAGGAGGAATACCGAAGGCGAAGGCAGTCTTCTAAGCCGTAATTGACGCTAAACTGCGAAGGTGTG	Bacteria	Cloacimonadota	Cloacimonadia	Cloacimonadales	Cloacimonadaceae	NA	0	0	0	0	0	0	44	0	49	93	1	0	0	0	0	0	0	0	0	0	0	0	0	0	0	39	5	0	44	1	0	9	24	33	1	3
TACGAAGGGGGCTAGCGTTGTTCGGATTTACTGGGCGTAAAGCGCACGTAGGCGGATTGTTAAGTGAGAGGTGAAATCCTGGAGCTCAACTCCAGAACTGCCTTTCATACTGGCAATCTAGAGTCCGGAAGAGGTAAGTGGAACTCCTAGTGTAGAGGTGGAATTCGTAGATATTAGGAAGAACACCAGTGGCGAAGGCGGCTTACTGGTCCGGTACTGACGCTGAGGTGCGAAAGCGTG	Bacteria	Proteobacteria	Alphaproteobacteria	Rhizobiales	Devosiaceae	Devosia	56	68	84	0	208	1	0	0	0	0	0	0	0	0	0	0	0	0	0	41	41	0	82	1	0	0	0	0	0	0	29	0	23	52	1	3
TACGGAGGGGGCTAGCGTTGTTCGGAATTACTGGGCGTAAAGCGCACGTAGGCGGACCAGTCAGTTAGAGGTGAAAGCCCAGGGCTCAACCCTGGAACTGCCTTTAATACTGCTGGTCTAGAGGTCGAGAGAGGTGAGTGGAATTCCGAGTGTAGAGGTGAAATTCGTAGATATTCGGAGGAACACCAGTGGCGAAGGCGGCTCACTGGCTCGATACTGACGCTGAGGTGCGAAAGCGTG	Bacteria	Proteobacteria	Alphaproteobacteria	Rhodobacterales	Rhodobacteraceae	NA	19	0	0	0	19	1	0	0	0	0	0	0	40	0	27	67	1	0	0	12	17	0	29	1	0	0	0	0	0	0	0	0	0	0	0	3
TACGTAGGGTGCAAGCGTTGTCCGGAATTATTGGGCGTAAAGAGCTCGTAGGCGGTCTGTCGCGTCTGCTGTGAAAACCTAGGGCTTAACCCTGGGCGTGCAGTGGGTACGGGCAGACTAGAGTGCGGTAGGGGAGACTGGAATTCCTGGTGTAGCGGTGAAATGCGCAGATATCAGGAGGAACACCGGTGGCGAAGGCGGGTCTCTGGGCCGTAACTGACGCTGAGGAGCGAAAGCATG	Bacteria	Actinobacteriota	Actinobacteria	Kineosporiales	Kineosporiaceae	Kineosporia	19	0	0	0	19	1	12	104	84	200	1	0	0	0	0	0	0	0	0	0	0	0	0	0	0	8	11	0	19	1	0	0	0	0	0	3
TACGGAGGATGCGAGCGTTATCCGGATTTATTGGGTTTAAAGGGTGCGTAGGCGGATCAATAAGTCAGTGGTGAAATTCTGCAGCTTAACTGTAGACTTGCCATTGATACTGTTGGTCTTGAGTATGGTCAAGGTAGGCGGAATGTGTAATGTAGCGGTGAAATGCTTAGATATTACACAGAACACCGATTGCGAAGGCAGCTTGCTGGGCCAATACTGACGCTGATGCACGAAAGCGTG	Bacteria	Bacteroidota	Bacteroidia	Bacteroidales	Bacteroidetes vadinHA17	NA	0	0	0	0	0	0	45	0	38	83	1	0	0	0	0	0	0	0	0	0	0	0	0	0	0	36	6	0	42	1	0	0	17	17	1	3
TACGAAGGGGGCTAGCGTTACTCGGAATTACTGGGCGTAAAGGGCGCGTAGGCGGCGAGATAAGTCAGGCGTGAAATTCCCGGGCTCAACCTGGGGACTGCGCTTGAGACTGTTTTGCTAGAGGATGGAAGAGGGTCGTGGAATTCCCAGTGTAGAGGTGAAATTCGTAGATATTGGGAAGAACACCGGTGGCGAAGGCGGCGACCTGGTCCATTACTGACGCTGAGGCGCGACAGCGTG	Bacteria	Proteobacteria	Alphaproteobacteria	Acetobacterales	Acetobacteraceae	Roseomonas	24	19	39	0	82	1	0	0	0	0	0	0	0	0	0	0	0	0	0	29	7	0	36	1	5	0	0	11	16	1	0	0	0	0	0	3
TACGTAGGGTGCGAGCGTTGTCCGGATTTATTGGGCGTAAAGAGCTCGTAGGCGGTTTGTCGCGTCGGAAGTGAAAACACGGGGCTTAACTTCGTGCTTGCTTTCGATACGGGCAGACTTGAGGAAGGTAGGGGAGAACGGAATTCCTGGTGGAGCGGTGGAATGCGCAGATATCAGGAGGAACACCGGTGGCGAAGGCGGTTCTCTGGACCTTTCCTGACGCTGAGGAGCGAAAGCGTG	Bacteria	Actinobacteriota	Actinobacteria	Propionibacteriales	Propionibacteriaceae	Propioniciclava	0	0	0	0	0	0	66	0	30	96	1	0	0	0	0	0	0	0	0	0	0	0	0	0	0	34	10	0	44	1	0	10	15	25	1	3
GGACTACCGGGTTTCTAATCCTGTTTGCTCCCCACGCTTTCGTGCCTCAGCGTCAGTTACAGTCCAGTAAGTCGCCTTCGCCACTGGTGTTCCTCCTAATATCTACGCATTTCACCGCTACACTAGGAATTCCACTTACCTCTCCTGCACTCAAGCTAAACAGTTTCAAAGGCTTACATTGGTTGAGCCAATGCCTTTCACCCCTGACTTACTTAGCCGCCTACGCACCCTTTACGCCCA	Bacteria	NA	NA	NA	NA	NA	0	0	0	44	44	1	0	0	0	0	0	69	0	129	0	198	1	0	44	0	55	0	99	1	0	0	0	0	0	0	0	0	0	0	0	3
TACGGAGGGGGCGAGCGTTATTCGGAATTACTGGGCGTAAAGCGCGCGCAGGTGGCTGGGTAAGTGGCAGGTGAAATCCCTTGGCTCAACCGAGGAACTGCCTGCCAAACTGCTCTGCTTGAGGCCGGGAGGGGGAAGCGGAATTCCTGGTGTAGCGGTGAAATGCGTAGATACCAGGAGGAACACCGGTGGCGAAGGCGGCTTCCTGGACCGGTTCTGACACTCATGCGCGAAAGCGTG	Bacteria	Acidobacteriota	Thermoanaerobaculia	Thermoanaerobaculales	Thermoanaerobaculaceae	Thermoanaerobaculum	0	0	0	0	0	0	0	0	10	10	1	0	0	0	0	0	0	0	0	0	0	0	0	0	0	6	21	0	27	1	93	97	51	241	1	3
TACGAGGGATGCAAGCGTTATCCGGAATTATTGGGCGTAAAGCGTTCGTAGGTGGCTAAGTTAGTCTGTCGTTAAAGCGTGGAGCTTAACTCCATACCGGCGATGGAAACTGCTTGGCTAGAGTATGGTAGGGGTAAGAGGAATTCCCAGTGTAGCGGTGAAATGCGTAGATATTGGGAAGAACACCAGCGGCGAAAGCGTCTTACTGGGCCATTACTGACACTGAGGGACGAAAGCTAG	Bacteria	Cyanobacteria	Cyanobacteriia	Leptolyngbyales	Leptolyngbyaceae	NA	36	0	0	0	36	1	0	0	0	0	0	17	21	0	0	38	1	0	0	0	0	0	0	0	0	0	2	0	2	1	0	0	0	0	0	3
TACGTAGGGGGCAAGCGTTATCCGGATTTACTGGGTGTAAAGGGAGCGTAGACGGATGGACAAGTCTGATGTGAAAGGCTGGGGCTCAACCCCGGGACTGCATTGGAAACTGCCCGTCTTGAGTGCCGGAGAGGTAAGCGGAATTCCTAGTGTAGCGGTGAAATGCGTAGATATTAGGAGGAACACCAGTGGCGAAGGCGGCTTACTGGACGGTAACTGACGTTGAGGCTCGAAAGCGTG	Bacteria	Firmicutes	Clostridia	Lachnospirales	Lachnospiraceae	Blautia	46	30	64	76	216	1	0	0	0	0	0	0	30	0	0	30	1	0	0	47	0	0	47	1	0	0	0	0	0	0	0	0	0	0	0	3
TACGGAGGGAGCTAGCGTTGTTCGGAATTACTGGGCGTAAAGCGTACGTAGGCGGTTATTCAAGTCAGAGGTGAAAGCCCGGGGCTCAACCCCGGAACTGCCTTTGAAACTAGATAGCTAGAATCTTGGAGAGGTCAGTGGAATTCCGAGTGTAGAGGTGAAATTCGTAGATATTCGGAAGAACACCAGTGGCGAAGGCGACTGACTGGACAAGTATTGACGCTGAGGTACGAAAGCGTG	Bacteria	Proteobacteria	Alphaproteobacteria	Sphingomonadales	Sphingomonadaceae	Novosphingobium	83	0	0	20	103	1	0	0	0	0	0	0	0	15	0	15	1	0	0	24	0	0	24	1	0	0	0	0	0	0	0	0	0	0	0	3
TACGTAGGGGGCTAGCGTTGTCCGGATTTATTGGGCGTAAAGAGCGTGTAGGCGGCCAGGTAGGTCTGCTGTGAAAACTCGAGGCTCAACCTCGAGACGTCGGCGGAAACCATCTGGCTAGAGTCCGGAAGAGGAGAGTGGAATTCCTGGTGTAGCGGTGAAATGCGCAGATATCAGGAAGAACACCCGTGGCGAAGGCGGCTCTCTGGGACGGTACTGACGCTGAGACGCGAAAGCGTG	Bacteria	Actinobacteriota	Thermoleophilia	Gaiellales	NA	NA	0	0	0	0	0	0	59	0	67	126	1	0	0	0	0	0	0	0	0	0	0	0	0	0	0	8	0	0	8	1	0	0	68	68	1	3
TACGTAGGACACGAGCGTTATCCGGATTTACTGGGCGTAAAGCGCCTGTAGGTGGACGAACAAGTCGGCTGTGAAAGCCTCGGGCTTAACCCGGGGAGGCCAGGCGATACTGTTTGACTTGAGGGTGACAGAGGGGAGTGGAATTCCCGGTGTAGCGGTAAAATGCGCAGATATCGGGAGGAACACCAGTGGCGAAGGCGGCTCCCTGGGTCATACCTGACACTGAGAGGCTAAAGCTAG	Bacteria	Chloroflexi	Anaerolineae	SBR1031	NA	NA	0	0	0	0	0	0	59	0	26	85	1	0	0	0	0	0	0	0	0	0	0	0	0	0	0	40	0	0	40	1	0	0	8	8	1	3
TACGTAGGGGCCGAGCGTTGTCCGGAGTTACTGGGCGTAAAGCGCGCGCAGGCGGCTCGTCAAGCCTGACGTGAAAGCCCCCGGCTCAACCGGGGAGGGTCGTCGGGGACTGGCGGGCTTGAGGTCGGCAGGGGTTGGTGGAATTCCCGGTGTAGTGGTGAAATGCGTAGAGATCGGGAGGAACACCCGTGGCGAAGGCGGCCAACTGGGCCGGACCTGACGCTGAGGCGCGAAGGCGTG	Bacteria	Chloroflexi	Chloroflexia	Thermomicrobiales	JG30-KF-CM45	NA	0	0	0	0	0	0	0	0	0	0	0	0	0	6	0	6	1	0	0	0	0	0	0	0	0	0	15	0	15	1	69	92	53	214	1	3
TACGAAGGGGGCTAGCGTTGTTCGGAATTACTGGGCGTAAAGCGCACGTAGGCGGATATTTAAGTCAGGGGTGAAATCCCGGGGCTCAACCCCGGAACTGCCTTTGATACTGGGTATCTCGAGTCCGAGAGAGGTGAGTGGAATTCCGAGTGTAGAGGTGAAATTCGTAGATATTCGGAGGAACACCAGTGGCGAAGGCGGCTCACTGGCTCGGTACTGACGCTGAGGTGCGAAAGCGTG	Bacteria	Proteobacteria	Alphaproteobacteria	Rhizobiales	Rhizobiaceae	Mesorhizobium	49	76	61	0	186	1	0	0	0	0	0	0	31	0	0	31	1	0	0	67	0	0	67	1	0	0	0	0	0	0	0	0	0	0	0	3
GACGTAGGGGGCGAGCGTTGTCCGGAATTACTGGGCGTAAAGAGCACGTAGGCGGGAACTTAAGTCAGGTGTGAAAGACCGTGGCTCAACCACGGGTGTGCACTTGAAACTGGGTTTCTTGAGGGCAGGAGAGGAAAGCAGAATTCCTGGTGTAGCGGTGAAATGCGTAGAAATCAGGAGGAATACCAGTGGCGAAGGCGGCTTTCTGGACTGACCCTGACGCTGAGGTGCGAAAGCGTG	Bacteria	Firmicutes	Syntrophomonadia	Syntrophomonadales	Syntrophomonadaceae	Syntrophomonas	0	0	0	0	0	0	46	0	37	83	1	0	0	0	0	0	0	0	0	0	0	0	0	0	0	22	0	0	22	1	0	19	8	27	1	3
CACGTAGGGGGCGAGCGTTGTCCGGATTTATTGGGCGTAAAGAGCTCGTAGGCGGCTTTGTCAGTCGGGTGTGAAACCTCCAGGCTCAACCTGGAGCCGCCACCCGATACTGCAATAGCTAGAGTCCGGTAGGGGAGCATGGAACTCCTGGTGTAGCGGTGAAATGCGCAGATATCAGGAAGAACACCAGTGGCGAAGGCGGTGCTCTGGGCCGGAACTGACGCTGAGGAGCGAAAGCGT	Bacteria	Actinobacteriota	Acidimicrobiia	Microtrichales	NA	NA	17	0	0	0	17	1	0	0	0	0	0	13	21	8	8	50	1	0	0	0	0	0	0	0	0	0	0	0	0	0	0	0	4	4	1	3
TACGAAGGGGGCTAGCGTTGTTCGGATTTACTGGGCGTAAAGCGCACGTAGGCGGATTGTTAAGTCAGAGGTGAAATCCTGGAGCTCAACTCCAGAACTGCCTTTGATACTGGCAATCTAGAGTCCGGAAGAGGTAAGTGGAACTCCTAGTGTAGAGGTGGAATTCGTAGATATTAGGAAGAACACCAGTGGCGAAGGCGGCTTACTGGTCCGGTACTGACGCTGAGGTGCGAAAGCGTG	Bacteria	Proteobacteria	Alphaproteobacteria	Rhizobiales	Devosiaceae	Devosia	32	54	0	31	117	1	0	0	0	0	0	0	0	0	0	0	0	28	36	21	0	27	112	1	0	0	0	0	0	0	16	16	15	47	1	3
TACGTAGGGTCCGAGCGTTGTCCGGAATCATTGGGCGTAAAGCGCGTGTAGGCGGCCCAGTAAGTCGGATGTGAAAGCCCGAGGCTCAACTTCGGAAATGCATTCGGTACTACTGGGCTTGAGGAAGGTAGAGGAGAGTGGAATTCCCGGTGTAGCGGTGGAATGCGCAGATATCGGGAGGAACACCAGCGGCGAAGGCGGCTCTCTGGGCCTCTCCTGACGCTGAGACGCGAAAGCGTG	Bacteria	Actinobacteriota	Actinobacteria	Nitriliruptorales	Nitriliruptoraceae	NA	0	17	11	0	28	1	0	0	0	0	0	0	0	0	21	21	1	4	19	5	6	0	34	1	0	0	0	0	0	0	0	0	0	0	0	3
TACGTAGGTGGCAAGCGTTATCCGGAATTATTGGGCGTAAAGCGCGCGTAGGCGGTCTCTTAAGTCTGATGTGAAAGCCCCCGGCTCAACCGGGGAGGGTCATTGGAAACTGGGAGACTTGAGTACAGAAGAGGAGAGTGGAATTCCATGTGTAGCGGTGAAATGCGCAGAGATATGGAGGAACACCAGTGGCGAAGGCGGCTCTCTGGTCTGTAACTGACGCTGAGGTGCGAAAGCGTG	Bacteria	Firmicutes	Bacilli	Staphylococcales	Staphylococcaceae	Macrococcus	22	0	0	26	48	1	0	0	0	0	0	44	32	58	32	166	1	36	19	0	10	0	65	1	0	0	0	0	0	0	0	0	0	0	0	3
AACGTAGGAGGCGAGCGTTATCCGGATTTACTGGGTGTAAAGCGCGAGCAGGCGGCTCGTTAAGTTGGGTGTAAAAGCTCCCGGCTCAACTGGGAGAGGTCGCTCAAGACTGGCGGGCTAGAGGGTGGTAGAGGAAGGTGGAATTCCGGGTGTAGTGGTGAAATGCGTAGATATCCGGAGGAACACCAGTGGCGAAAGCGGCCTTCTGGGCCACACCTGACGCTCAGATGCGAAAGCTAG	Bacteria	Chloroflexi	Anaerolineae	Anaerolineales	Anaerolineaceae	Anaerolinea	0	0	0	0	0	0	42	0	31	73	1	0	0	0	0	0	0	0	0	0	0	0	0	0	0	42	0	0	42	1	0	18	0	18	1	3
TACAGAGGTCTCAAGCGTTGTTCGGATTCATTGGGCGTAAAGGGTGCGTAGGCGGCGCGGTAAGTCGGGTGTGAAATCTCGGGGCTTAACTCCGAAACTGCATTCGATACTGCCGTGCTTGAGGACTGGAGAGGAGACTGGAATTTACGGTGTAGCGGTGAAATGCGTAGATATCGTAAGGAAGACCAGTGGCGAAGGCGGGTCTCTGGACAGTTCCTGACGCTGAGGCACGAAGGTCAG	Bacteria	Verrucomicrobiota	Verrucomicrobiae	Chthoniobacterales	Chthoniobacteraceae	Candidatus Udaeobacter	0	0	0	0	0	0	54	0	0	54	1	0	0	0	0	0	0	0	0	0	0	0	0	0	0	28	0	0	28	1	0	0	81	81	1	3
TACGGAGGGTGCGAGCGTTATTCGGAATTACTGGGCGTAAAGCGCGTGTAGGCGGGGAAGCAAGTCTGATGTGAAAGCCCCGGGCTTAACCTGGGAAGTGCATTGGAAACTGTTTTTCTTGAGTACTGGAGAGGAAGGGGGAATTCCCGGTGTAGAGGTGAAATTCGTAGAGATCGGGAGGAATACCAGTGGCGTAGGCGCCCTTCTGGACGGTTACTGACGCTGAGACGCGAAAGCGTG	Bacteria	Desulfobacterota	Syntrophobacteria	Syntrophobacterales	Syntrophobacteraceae	Syntrophobacter	0	0	0	0	0	0	25	0	47	72	1	0	0	0	0	0	0	0	0	0	0	0	0	0	0	20	0	0	20	1	0	17	20	37	1	3
TACGGAGGGTGCGAGCGTTGTCCGGAATCACTGGGCGTAAAGGGCGCGTAGGTGGCCCGTTAAGTGGCTGGTGAAATCCCGCGGCTCAACTGCGGGGCTGCCGGTCATACTGGCGAGCTAGAGCACGGTAGGGGCAGATGGAATTCCCGGTGTAGCGGTGGAATGCGTAGAGATCGGGAAGAATACCAGTGGCGAAGGCGTTCTGCTGGGCCGTTGCTGACACTGAGGCGCGACAGCGTG	Bacteria	Gemmatimonadota	Gemmatimonadetes	Gemmatimonadales	Gemmatimonadaceae	NA	0	0	0	0	0	0	45	0	55	100	1	0	0	0	0	0	0	0	0	0	0	0	0	0	0	0	9	0	9	1	8	10	67	85	1	3
GACAGAGGTGGCAAGCGTTGTTCGGAATTACTGGGCTTAAAGGGCGCGTAGGCGGTTATGCAAGTCTGTTGTGGAATCTCGGGGCTCAACCCCGGGGCTGCGGCGGAAACTGTATAACTTGAGTGAGCGAGGGGAGGGCGGAATTCCCGGTGTAGCGGTGAAATGCGTAGATATCGGGAGGAAGGCCGGTGGCGAAGGCGGCCCTCTGGCGCTCAACTGACGCTGAGGCGCGAAAGCGTG	Bacteria	Nitrospirota	Thermodesulfovibrionia	Thermodesulfovibrionales	Thermodesulfovibrionaceae	Thermodesulfovibrio	45	0	0	0	45	1	0	0	0	0	0	17	11	0	35	63	1	0	0	3	0	0	3	1	0	0	0	0	0	0	0	0	0	0	0	3
TACAGAGGGTGCAAGCGTTAATCGGAATTACTGGGCGTAAAGCGTGCGTAGACGGTTACATAAGTCGGGTGTGAAAGCCCCGGGCTCAACCTGGGAATTGCATTCGAGACTGCGTAGCTAGGGTGCGGAAGAGGGAAGCGGAATTTCCGGTGTAGCGGTGAAATGCGTAGATATCGGAAGGAACACCAGTGGCGAAAGCGGCTTCCTGGTCCAGCACCGACGTTCAGGCACGAAAGCGTG	Bacteria	Proteobacteria	Gammaproteobacteria	Gammaproteobacteria Incertae Sedis	Unknown Family	Acidibacter	0	0	0	0	0	0	12	38	16	66	1	0	0	0	0	0	0	0	0	0	0	0	0	0	0	27	0	0	27	1	0	52	14	66	1	3
TACGTAGGGTGCAAGCGTTAATCGGAATTACTGGGCGTAAAGCGTGCGCAGGCGGTTTGCTAAGACCGATGTGAAATCCCCGGGCTCAACCTGGGAACTGCATTGGTGACTGGCAGGCTAGAGTATGGCAGAGGGGGGTAGAATTCCACGTGTAGCAGTGAAATGCGTAGAGATGTGGAGGAATACCGATGGCGAAGGCAGCCCCCTGGGCCAATACTGACGCTCATGCACGAAAGCGTG	Bacteria	Proteobacteria	Gammaproteobacteria	Burkholderiales	Burkholderiaceae	Burkholderia-Caballeronia-Paraburkholderia	0	0	0	0	0	0	29	0	34	63	1	0	0	0	0	0	0	0	0	0	0	0	0	0	0	44	28	0	72	1	15	33	44	92	1	3
TACGTAGGTGGCGAGCGTTGTCCGGAATTACTGGGCGTAAAGGATGCGTAGGTGGATATTTAAGTGGGATGTGAAATCCCCGGGCTCAACCCGGGAACTGCATTCCAAACTGGATGTCTAGAGTGCAGGAGAGGAAAGCGGAATTCCTAGTGTAGCGGTGAAATGCGTAGATATTAGGAGGAACACCAGTGGCGAAGGCGGCTTTCTGGACTGTAACTGACACTGAGGCATGAAAGCGTG	Bacteria	Firmicutes	Clostridia	Clostridiales	Clostridiaceae	Proteiniclasticum	35	31	49	5	120	1	0	0	0	0	0	20	19	15	7	61	1	0	9	35	0	0	44	1	0	0	0	0	0	0	0	0	0	0	0	3
CACGTAGGAGGCAAACGTTATCCGGATTTACTGGGCGTAAAGCGCGTGTAGGTGGTTCTGTAAGTAGGGCGTGAAAGCTCCTGGCTCAACTGGGAGAGGCCGTTCTAAACTGCAGAGCTAGAGGATGGTAGAGGGAGGTGGAATTCCGGGTGTAGCGGTGGAATGCGCAGATATCCGGAGGAACACCAGTGGCGAAAGCGGCCTCCTGGACCATTCCTGACACTCAGACGCGAAAGCTAG	Bacteria	Chloroflexi	Anaerolineae	Anaerolineales	Anaerolineaceae	NA	0	0	0	0	0	0	38	0	46	84	1	0	0	0	0	0	0	0	0	0	0	0	0	0	0	28	0	0	28	1	0	7	0	7	1	3
TACGGAGGGTGCAAGCGTTGTTCGGAATCACTGGGCGTAAAGGGCGCGCAGGCGGTTTGAATAGTCAGATGTGAAAGCCCACGGCTTAACCGTGGAAGTGCATTTGAAACTGTCAGACTTGAGTACCAGAGGGGAAAGTGGAATTCCCGGTGTAGAGGTGAAATTCGTAGATATCGGGAGGAATACCGGTGGCGAAGGCGACTTTCTGGCTGGATACTGACGCTGAGGCGCGAAAGCGTG	Bacteria	Desulfobacterota	Desulfobulbia	Desulfobulbales	Desulfobulbaceae	Desulfobulbus	0	0	0	0	0	0	26	0	24	50	1	0	0	0	0	0	0	0	0	0	0	0	0	0	0	10	14	0	24	1	4	26	52	82	1	3
TACGGAGGGTGCAAGCGTTGTTCGGAATTATTGGGCGTAAAGGGCGCGTAGGCGGTAATGTAAGTCAGATGTGAAATACTCCGGCTCAACCAGAGAACAGCATCTGAAACTGCATAACTAGAGTACAGAAGAGGGAAACGGAATTCCCGGTGTAGAGGTGAAATTCGTAGATATCGGGAGGAACACCAGTGGCGAAGGCGGTTTCCTGGTCTGATACTGACGCTGAGGCGCGAAAGCGTG	Bacteria	Desulfobacterota	Syntrophorhabdia	Syntrophorhabdales	Syntrophorhabdaceae	Syntrophorhabdus	0	0	0	0	0	0	18	0	23	41	1	0	0	0	0	0	0	0	0	0	0	0	0	0	0	11	38	0	49	1	0	40	56	96	1	3
TACGTAGGGGGCGAGCGTTGTCCGGAATCACTGGGCGTAAAGCGCACGTAGGCGGGCTGTCAAGTCGGCCGTGAAAGGCACGGGCTCAACCTGTGCATGTCGGTCGATACTGGCGGTCTGGAGTATGGGAGAGGGAACTGGAATTCCCGGTGTAGCGGTGAAATGCGTAGATATCGGGAGGAACACCAGTGGCGAAGGCGGGTTCCTGGCCCATGACTGACGCTGAGGTGCGAAAGCCGG	Bacteria	Synergistota	Synergistia	Synergistales	Synergistaceae	JGI-0000079-D21	0	0	0	0	0	0	73	0	24	97	1	0	0	0	0	0	0	0	0	0	0	0	0	0	0	22	8	0	30	1	7	10	10	27	1	3
TACGAAGGGTGCAAGCGTTACTCGGAATTACTGGGCGTAAAGCGTGCGTAGGTGGTTTGTTAAGTCTGATGTGAAAGCCCTGGGCTCAACCTGGGAATTGCATTGGATACTGGCAGGCTAGAGTGCGGTAGAGGGTAGTGGAATTCCCGGTGTAGCAGTGAAATGCGTAGAGATCGGGAGGAACATCTGTGGCGAAGGCGACTACCTGGACCAGCACTGACACTGAGGCACGAAAGCGTG	Bacteria	Proteobacteria	Gammaproteobacteria	Xanthomonadales	Xanthomonadaceae	Thermomonas	83	93	0	0	176	1	0	0	0	0	0	0	0	0	44	44	1	0	0	47	0	0	47	1	0	0	0	0	0	0	0	0	0	0	0	3
TACGGAGGGTGCAAGCGTTAATCGGAATTACTGGGCGTAAAGCGCACGCAGGCGGCTTGTTAAGTCGGATGTGAAAGCCCCGGGCTCAACCTGGGAATTGCATTCGATACTGGCAAGCTAGAGTATGTGAGAGGGGGGTAGAATTCCAAGTGTAGCGGTGAAATGCGTAGAGATTTGGAGGAATACCAGTGGCGAAGGCGGCCCCCTGGCACAATACTGACGCTCAGGTGCGAAAGCGTG	Bacteria	Proteobacteria	Gammaproteobacteria	Alteromonadales	Alteromonadaceae	Alishewanella	36	0	0	0	36	1	0	0	0	0	0	0	0	12	0	12	1	0	0	29	0	0	29	1	0	0	0	0	0	0	0	0	0	0	0	3
TACGGAGGGGGTTAGCGTTGTTCGGAATTACTGGGCGTAAAGCGCGCGTAGGCGGATTAGTAAGTTGGGGGTGAAATCCCAGGGCTCAACCCTGGAACTGCCTCCAAAACTACTAGTCTTGAGTTCGAGAGAGGTGAGTGGAATTCCGAGTGTAGAGGTGAAATTCGTAGATATTCGGAGGAACACCAGTGGCGAAGGCGGCTCACTGGCTCGATACTGACGCTGAGGTGCGAAAGCGTG	Bacteria	Proteobacteria	Alphaproteobacteria	Rhodobacterales	Rhodobacteraceae	Roseibacterium	33	0	12	0	45	1	0	0	0	0	0	0	0	0	0	0	0	0	9	36	55	14	114	1	0	0	0	0	0	0	0	0	9	9	1	3
TACGTAGGGCGCAAGCGTTGTCCGGAATTATTGGGCGTAAAGAGCTCGTAGGCGGCTTGTTGCGTCGGTTGTGAAAGCCCGGGGCTTAACCCCGGGTCTGCAGTCGATACGGGCAGGCTAGAGTGTGGTAGGGGAGATCGGAATTCCTGGTGTAGCGGTGAAATGCGCAGATATCAGGAGGAACACCGGTGGCGAAGGCGGATCTCTGGGCCATTACTGACGCTGAGGAGCGAAAGCGTG	Bacteria	Actinobacteriota	Actinobacteria	Streptomycetales	Streptomycetaceae	Streptomyces	15	34	16	30	95	1	0	0	0	0	0	19	0	0	0	19	1	0	48	27	0	0	75	1	0	0	0	0	0	0	0	0	0	0	0	3
TACGTAGGGTGCAAGCGTTGTCCGGAATTATTGGGCGTAAAGAGCTCGTAGGCGGTTTGTCGCGTCTGCTGTGAAATCCCGAGGCTCAACCTCGGGCCTGCAGTGGGTACGGGCAGACTAGAGTGCGGTAGGGGAGATTGGAATTCCTGGTGTAGCGGTGGAATGCGCAGATATCAGGAGGAACACCGATGGCGAAGGCAGATCTCTGGGCCGTAACTGACGCTGAGGAGCGAAAGCGTG	Bacteria	Actinobacteriota	Actinobacteria	Micrococcales	Microbacteriaceae	NA	24	41	49	34	148	1	0	0	0	0	0	0	0	0	0	0	0	0	59	0	0	0	59	1	0	29	0	0	29	1	0	0	0	0	0	3
TACGTAGGGTGCGAGCGTTGTCCGGAATTACTGGGCGTAAAGAGCTCGTAGGTGGTTTGTCGCGTCGTTTGTGTAAGTCCGCAGCTTAACTGCGGGACTGCAGGCGATACGGGCATAACTTGAGTGCTGTAGGGGAGACTGGAATTCCTGGTGTAGCGGTGGAATGCGCAGATATCAGGAGGAACACCGATGGCGAAGGCAGGTCTCTGGGCAGTAACTGACGCTGAGGAGCGAAAGCAT	Bacteria	Actinobacteriota	Actinobacteria	Corynebacteriales	Corynebacteriaceae	Corynebacterium	0	0	0	78	78	1	0	0	0	0	0	70	60	0	0	130	1	47	0	0	0	0	47	1	0	0	0	0	0	0	0	0	0	0	0	3
TACAGAGGGTGCGAGCGTTGTTCGGAATTATTGGGCGTAAAGGGCGCGTAGGCGGTGCGGTAAGTCACCTGTGAAATCTCCTGGCTCAACTGGGAGCTTGCAGGCGAAACTGCCGTGCTGGAGTGTGGGAGAGGTGCGTGGAATTCCCGGTGTAGCGGTGAAATGCGTAGATATCGGGAGGAACACCTGTGGCGAAAGCGGCGCACTGGACCACAACTGACGCTGAGGCGCGAAAGCTAG	Bacteria	Acidobacteriota	Acidobacteriae	Acidobacteriales	NA	NA	0	0	0	0	0	0	21	0	30	51	1	0	0	0	0	0	0	0	0	0	0	0	0	0	0	43	0	0	43	1	0	0	21	21	1	3
TACGTAGGGTGCGAGCGTTGTCCGGAATTATTGGGCGTAAAGAGCTCGTAGGCGGTCTGTCGCGTCGATCGTGAAAACTTGGGGCTTAACCCTGAGCTTGCGGTCGATACGGGCATGACTGGAGTTCGGCAGGGGAGACTGGAATTCCTGGTGTAGCGGTGAAATGCGCAGATATCAGGAGGAACACCGGTGGCGAAGGCGGGTCTCTGGGCCGATACTGACGCTGAGGAGCGAAAGCGT	Bacteria	Actinobacteriota	Actinobacteria	Pseudonocardiales	Pseudonocardiaceae	Pseudonocardia	0	0	0	0	0	0	0	0	0	0	0	0	0	0	0	0	0	33	50	27	20	0	130	1	0	11	0	9	20	1	0	19	0	19	1	3
TACAGAGGGTGCGAGCGTTAATCGGATTTACTGGGCGTAAAGCGTGCGTAGGCGGCTGATTAAGTCGGATGTGAAATCCCTGAGCTTAACTTAGGAATTGCATTCGATACTGGTCAGCTAGAGTATGGGAGAGGATGGTAGAATTCCAGGTGTAGCGGTGAAATGCGTAGAGATCTGGAGGAATACCGATGGCGAAGGCAGCCATCTGGCCTAATACTGACGCTGAGGTACGAAAGCATG	Bacteria	Proteobacteria	Gammaproteobacteria	Pseudomonadales	Moraxellaceae	Acinetobacter	21	0	0	0	21	1	0	6	0	6	1	14	11	0	0	25	1	0	0	0	0	0	0	0	0	0	0	0	0	0	0	0	0	0	0	3
TACGAAGGGGGCTAGCGTTGCTCGGAATCACTGGGCGTAAAGCGCACGTAGGCGGATTGCTAAGTCAGGGGTGAAATCCTGGAGCTCAACTCCAGAACTGCCTTTGATACTGGCGACCTTGAGTCCGGGAGAGGTGAGTGGAACTGCGAGTGTAGAGGTGAAATTCGTAGATATTCGCAAGAACACCAGTGGCGAAGGCGGCTCACTGGCCCGGTACTGACGCTGAGGTGCGAAAGCGTG	Bacteria	Proteobacteria	Alphaproteobacteria	Rhizobiales	Xanthobacteraceae	NA	0	0	0	0	0	0	0	0	0	0	0	26	0	19	0	45	1	44	56	25	0	0	125	1	0	0	0	0	0	0	23	0	0	23	1	3
TACAGAGGGTGCAAGCGTTGTTCGGAATTACTGGGCGTAAAGCGTGCGTAGTCGGTATTGAGAGTCGCGGGTGAAATCCCAGGGCTTAACCCTGGAACTGCCTGCGAGACCTCAGTACTAGAGTGTGAGAGGGGATAGTGGAATACCCAGTGTAGCGGTGAAATGCGTAGAGATTGGGTGGAACACCGGTGGCGAAGGCGGCTATCTGGCTCACAACTGACGATCAGGCACGAAAGCGTG	Bacteria	Bdellovibrionota	Oligoflexia	0319-6G20	NA	NA	10	0	0	0	10	1	0	0	0	0	0	19	0	0	0	19	1	0	0	0	0	0	0	0	0	0	0	0	0	0	12	14	6	32	1	3
TACGGAGGGGGCTAGCGTTGTTCGGAATTACTGGGCGTAAAGCGCACGTAGGCGGCTTGGTAAGTTAGAGGTGAAAGCCCAGGGCTCAACCCTGGAATTGCCTTTAAGACTGCCGAGCTAGTAGGTGAGAGAGGTGAGTGGAATTCCGAGTGTAGAGGTGAAATTCGTAGATATTCGGAAGAACACCAGTGGCGAAGGCGGCTCACTGGCTCATTCTAGACGCTGAGGTGCGAAAGCGTG	Bacteria	Proteobacteria	Alphaproteobacteria	Sphingomonadales	Sphingomonadaceae	Sphingomonas	33	41	32	68	174	1	0	0	0	0	0	0	0	0	0	0	0	0	0	32	0	4	36	1	0	0	0	0	0	0	0	4	0	4	1	3
TACGAAGGGGGCTAGCGTTGCTCGGAATTACTGGGCGTAAAGCGCACGTAGGCGGATTGTTAAGTCGGGGGTGAAATCCTGGAGCTCAACTCCAGAACTGCCTTCGATACTGGCGATCTCGAGTTCGGGAGAGGTGAGTGGAACTGCGAGTGTAGAGGTGAAATTCGTAGATATTCGCAAGAACACCAGTGGCGAAGGCGGCTCACTGGCCCGATACTGACGCTGAGGTGCGAAAGCGTG	Bacteria	Proteobacteria	Alphaproteobacteria	Rhizobiales	Xanthobacteraceae	Pseudolabrys	0	0	0	0	0	0	34	0	31	65	1	0	0	0	0	0	0	0	0	0	0	0	0	0	0	23	0	0	23	1	0	0	24	24	1	3
TACGTAGGGTCCGAGCGTTGTCCGGAATTATTGGGCGTAAAGGGCTTGTAGGCGGTCCGTCGCGTCAGGAGTGAAAACTCGGGGCTTAACCCCGAGCCTGCTTTTGATACGGGCGGACTAGAGGGATGCAGGGGAGAACGGAATTCCTGGTGGAGCGGTGGAATGCGCAGATATCAGGAGGAACACCGGTGGCGAAGGCGGTTCTCTGGGCATCACCTGACGCTGAGAAGCGAAAGCGTG	Bacteria	Actinobacteriota	Actinobacteria	Propionibacteriales	Propionibacteriaceae	Friedmanniella	0	30	38	35	103	1	0	0	0	0	0	0	0	0	0	0	0	0	49	0	0	0	49	1	0	0	0	0	0	0	9	24	12	45	1	3
TACGTAGGGGGCAAGCGTTGTCCGGAATCATTGGGCGTAAAGCGCGTGTAGGCGGCTGAGCAAGTCCGCTCTGAAAGCCCGAGGCTCAACCTCGGGAGGCGAGTGGATACTGCTCAGCTCGAGTCCGGAAGAGGAGTGTGGAATTCCTGGTGTAGCGGTGAAATGCGCAGATATCAGGAGGAACACCAATTGCGAAGGCAGCACTCTGGGACGTGACTGACGCTGAGACGCGAAAGCGTG	Bacteria	Actinobacteriota	Thermoleophilia	Solirubrobacterales	Solirubrobacteraceae	Conexibacter	11	0	0	0	11	1	0	0	0	0	0	22	22	0	12	56	1	15	0	0	0	0	15	1	0	0	0	0	0	0	0	0	0	0	0	3
TACGAAGGGGGCTAGCGTTGCTCGGAATTACTGGGCGTAAAGGGCGCGTAGGCGGACATTTAAGTCAGGGGTGAAATCCCAGAGCTCAACTCTGGAACTGCCTTTGATACTGGGTGTCTTGAGTGTGAGAGAGGTATGTGGAACTCCGAGTGTAGAGGTGAAATTCGTAGATATTCGGAAGAACACCAGTGGCGAAGGCGACATACTGGCTCATTACTGACGCTGAGGCGCGAAAGCGTG	Bacteria	Proteobacteria	Alphaproteobacteria	Caulobacterales	Caulobacteraceae	Brevundimonas	47	53	34	0	134	1	0	11	0	11	1	0	0	0	0	0	0	0	0	48	23	0	71	1	0	0	0	0	0	0	0	0	0	0	0	3
TACGAAGGGGGCTAGCGTTGTTCGGATTTACTGGGCGTAAAGCGCACGTAGGCGGTTTGTTAAGTCAGAGGTGAAATCCCGGAGCTCAACTCCGGAACTGCCTTTGATACTGGCAAGCTAGAGTCCGGAAGAGGTAAGTGGAACTCCTAGTGTAGAGGTGGAATTCGTAGATATTAGGAAGAACACCAGTGGCGAAGGCGGCTTACTGGTCCGGAACTGACGCTGAGGTGCGAAAGCGTG	Bacteria	Proteobacteria	Alphaproteobacteria	Rhizobiales	Devosiaceae	Devosia	21	33	41	12	107	1	0	0	0	0	0	0	0	0	0	0	0	0	19	15	16	0	50	1	0	0	0	0	0	0	20	9	27	56	1	3
TACGGAGGATGCGAGCGTTATCCGGATTTATTGGGTTTAAAGGGTGCGTAGGCGGAATAGTAAGTCAGAGGTGAAATACTGCAGCTTAACTGTAGAATTGCCTTTGATACTGTTATTCTTGAGTATAGATGAGGTAGGCGGAATGTGGTGTGTAGCGGTGAAATGCATAGATATACCACAGAACACCGATTGCGAAGGCAGCTTACTAAACTATCACTGACGCTGATGCACGAAAGCGTG	Bacteria	Bacteroidota	Bacteroidia	Bacteroidales	Marinilabiliaceae	Alkalitalea	0	0	0	0	0	0	0	0	0	0	0	0	0	0	7	7	1	0	0	0	0	0	0	0	14	0	0	7	21	1	0	6	2	8	1	3
TACGAAGGTCCCGAGCGTTGTTCGGAATCACTGGGCGTAAAGGGAGCGTAGGCGGCGCGGTAAGTCAGATGTGAAATCCCGGGGCTCAACCCCGGAACTGCATCCGATACTGCCGTGCTAGAGGACTGGAGAGGCAACTGGAATTCTCGGTGTAGCAGTGAAATGCGTGGATATCGAGAGGAACACTCGTGGCGAAAGCGAGTTGCTGGACAGTATCTGACGCTGAGGCTCGAAGGCCAG	Bacteria	Verrucomicrobiota	Verrucomicrobiae	Verrucomicrobiales	Rubritaleaceae	Luteolibacter	37	121	21	0	179	1	0	0	0	0	0	0	0	5	0	5	1	0	0	44	0	0	44	1	0	0	0	0	0	0	0	0	0	0	0	3
TACGGAGGGTGCGAGCGTTGTTCGGAATTATTGGGCGTAAAGCGCGCGTAGGTGGTGACTTAAGTCTACCTGTCAAATGCCGGGGCTCAACCCCGTGTGAGCAGGAGATACTGGGTCGCTGGAGACAGGGAGAGGCAGGCGGAATTCCGGGTGTAGCGGTGGAATGCGTAGAGATCCGGAAGAACACCAGAGGCGAAGGCGGCCTGCTGGCCCTGTTCTGACACTGAGGTGCGAAAGCGT	Bacteria	Gemmatimonadota	Longimicrobia	Longimicrobiales	Longimicrobiaceae	NA	0	0	0	0	0	0	0	0	0	0	0	28	0	0	19	47	1	0	11	0	0	0	11	1	0	0	0	0	0	0	10	0	7	17	1	3
AACGTAGGAGGCGAGCGTTATCCGGATTTACTGGGCGTAAAGCGCGTGCAGGCGGATTGGAGAGTTGGATGTGAAAGCTCCCGGCTTAACTGGGAGAGGTCGTTCAATACTTCCAGTCTTGAGTGCAGTAGAGGGAAGTGGAATTCCGGGTGTAGTGGTGAAATGCGTAGATATCCGGAGGAACACCAGTGGCGAAAGCGGCTTCCTGGACTGTAACTGACGCTCAGACGCGAAAGCTAG	Bacteria	Chloroflexi	Anaerolineae	Anaerolineales	Anaerolineaceae	Leptolinea	0	0	0	0	0	0	32	0	41	73	1	0	0	0	0	0	0	0	0	0	0	0	0	0	0	25	3	0	28	1	0	9	14	23	1	3
TACGTAGGTGGCAAGCGTTGTCCGGAATTATTGGGCGTAAAGCGCGCGCAGGCGGTCCTTTAAGTCTGATGTGAAAGCCCACGGCTCAACCGTGGAGGGTCATTGGAAACTGGGGGACTTGAGTACAGAAGAGGAAAGCGGAATTCCAAGTGTAGCGGTGAAATGCGTAGAGATTTGGAGGAACACCAGTGGCGAAGGCGGCTTTCTGGTCTGTAACTGACGCTGAGGCGCGAAAGCGTG	Bacteria	Firmicutes	Bacilli	Bacillales	Planococcaceae	Psychrobacillus	0	0	0	0	0	0	0	0	0	0	0	28	0	0	0	28	1	47	38	24	48	0	157	1	0	0	0	0	0	0	26	0	0	26	1	3
TACGTAGGGAGCAAGCGTTGTCCGGAATCATTGGGCGTAAAGCGCGCGTAGGCGGCCCTGTAAGTCCGTTGTGAAAGTCAAAGGCTCAACCTTTGAAAGCCGATGGATACTGCAGGGCTAGAGTCCGGAAGAGGCGAGTGGAATTCCTGGTGTAGCGGTGGAATGCGCAGATATCAGGAGGAACACCAATAGCGAAGGCAGCTCGCTGGGACGGTACTGACGCTAAGGCGCGAAAGCGTG	Bacteria	Actinobacteriota	Thermoleophilia	Solirubrobacterales	67-14	NA	0	0	0	0	0	0	0	0	0	0	0	13	25	31	40	109	1	0	0	29	0	0	29	1	0	0	0	0	0	0	0	22	0	22	1	3
TACAGAGGGTGCGAGCGTTAATCGGAATTACTGGGCGTAAAGCGCGCGTAGGCGGTTATGTAAGTTGGATGTGAAATCCCCGGGCTTAACCTGGGCACTGCATTCAAAACTGCATAGCTAGAGTATGGGAGAGGAAGGTAGAATTCCAGGTGTAGCGGTGAAATGCGTAGAGATCTGGAGGAATACCGATGGCGAAGGCAGCCTTCTGGCCTAATACTGACGCTGAGGTGCGAAAGCATG	Bacteria	Proteobacteria	Gammaproteobacteria	Pseudomonadales	Moraxellaceae	Alkanindiges	23	19	0	0	42	1	0	0	0	0	0	9	9	0	0	18	1	0	0	7	0	0	7	1	0	0	0	0	0	0	0	0	0	0	0	3
TACGTAGGGGGCTAGCGTTGTCCGGAATCATTGGGCGTAAAGCGCGCGTAGGCGGCCCGGTAAGTCCGCTGTAAAAGTCCAGGGCTCAACCCTGGAAAGCCGGTGGATACTGCCGGGCTCGAGTCCGGAAGAGGCGAGTGGAATTCCTGGTGTAGCGGTGGAATGCGCAGATATCAGGAGGAACACCGATAGCGAAGGCAGCTCGCTGGGACGGTACTGACGCTGAGGCGCGAAAGCGTG	Bacteria	Actinobacteriota	Thermoleophilia	Solirubrobacterales	67-14	NA	0	0	0	0	0	0	39	0	64	103	1	0	0	0	0	0	0	0	0	0	0	0	0	0	0	8	0	0	8	1	0	0	46	46	1	3
TACGAAGGGGGCTAGCGTTGTTCGGAATTACTGGGCGTAAAGCGCACGTAGGCGGATATTTAAGTTAGGGGTGAAATCCCAGGGCTCAACCCTGGAACTGCCTTTAATACTGGGTATCTCGAGTCCGAGAGAGGTGAGTGGAATTCCGAGTGTAGAGGTGAAATTCGTAGATATTCGGAGGAACACCAGTGGCGAAGGCGGCTCACTGGCTCGGTACTGACGCTGAGGTGCGAAAGCGTG	Bacteria	Proteobacteria	Alphaproteobacteria	Rhizobiales	Rhizobiaceae	Aminobacter	52	66	52	0	170	1	0	0	0	0	0	0	0	0	0	0	0	0	21	0	0	0	21	1	0	0	0	0	0	0	17	0	10	27	1	3
TACGGAGGGGGCTAGCGTTGTTCGGAATTACTGGGCGTAAAGCGCGCGTAGGCGGGCTGAAAAGTTGGGGGTGAAATCCCGGGGCTCAACCCCGGAACTGCCTCCAAAACTATCAGCCTTGAGTTCGAGAGAGGTGAGTGGAATTCCGAGTGTAGAGGTGAAATTCGTAGATATTCGGAGGAACACCAGTGGCGAAGGCGGCTCACTGGCTCGATACTGACGCTGAGGTGCGAAAGTGTG	Bacteria	Proteobacteria	Alphaproteobacteria	Rhodobacterales	Rhodobacteraceae	Rhodobaculum	0	0	0	0	0	0	0	0	0	0	0	0	11	0	0	11	1	0	31	16	0	0	47	1	0	0	0	0	0	0	26	24	16	66	1	3
TACGTAGGGCGCAAGCGTTATCCGGAATTATTGGGCGTAAAGAGCTCGTAGGCGGTTTGTCGCGTCTGCCGTGAAAGTCCGGGGCTCAACCCCGGATCTGCGGTGGGTACGGGCAGACTAGAGTGATGTAGGGGAGACTGGAATTCCTGGTGTAGCGGTGAAATGCGCAGATATCAGGAGGAACACCGATGGCGAAGGCAGGTCTCTGGGCATTAACTGACGCTGAGGAGCGAAAGCATG	Bacteria	Actinobacteriota	Actinobacteria	Micrococcales	Micrococcaceae	Arthrobacter	0	0	0	0	0	0	0	39	28	67	1	0	0	0	0	0	0	0	0	78	0	0	78	1	0	0	0	23	23	1	0	0	0	0	0	3
TACGTAGGGTGCAAGCGTTGTCCGGAATTATTGGGCGTAAAGAGCTCGTAGGCGGCTTGTCGCGTCGGCTGTGAAAACCTGGGGCTCAACCCCGGGCCTGCAGCCGATACGGGCAAGCTAGAATTCGGTAGGGGAGACTGGAATTCCTGGTGTAGCGGTGAAATGCGCAGATATCAGGAGGAACACCGGTGGCGAAGGCGGGTCTCTGGGCCGATATTGACGCTGAGGAGCGAAAGCGTG	Bacteria	Actinobacteriota	Actinobacteria	Frankiales	Frankiaceae	Jatrophihabitans	35	0	0	0	35	1	0	0	0	0	0	0	0	0	0	0	0	0	47	0	37	0	84	1	0	0	0	0	0	0	61	0	0	61	1	3
TACGAAGGGGGCTAGCGTTGCTCGGAATCACTGGGCGTAAAGCGCACGTAGGCGGCTTCTTAAGTCAGGGGTGAAATCCTGGAGCTCAACTCCAGAACTGCCTTTGATACTGAGGAGCTTGAGTCCGGGAGAGGTGAGTGGAACTGCGAGTGTAGAGGTGAAATTCGTAGATATTCGCAAGAACACCAGTGGCGAAGGCGGCTCACTGGCCCGGTACTGACGCTGAGGTGCGAAAGCGTG	Bacteria	Proteobacteria	Alphaproteobacteria	Rhizobiales	Xanthobacteraceae	Rhodoplanes	0	0	0	54	54	1	0	0	11	11	1	0	0	0	0	0	0	33	0	31	0	0	64	1	0	0	0	0	0	0	0	0	0	0	0	3
TACGTAGGGAGCAAGCGTTGTCCGGAATCACTGGGCGTAAAGGGTGCGTAGGTGGTAATATAAGTCTGATGTGAAAGGCTTAGGCTCAACCTGAGCATTGCATCAGAAACTGTGTTACTTGAGTGCAGGAGAGGGAAGTGGAATTCCTAGTGTAGCGGTGAAATGCGTAGATATTAGGAGGAACACCAGTGGCGAAGGCGACTTCCTGGCCTGTAACTGACACTGAGGCACGAAAGCGTG	Bacteria	Firmicutes	Clostridia	NA	NA	NA	0	0	0	0	0	0	0	0	10	10	1	0	0	0	0	0	0	0	0	0	0	0	0	0	0	5	7	0	12	1	20	23	14	57	1	3
TACGAAGGGGGCTAGCGTTGTTCGGAATTACTGGGCGTAAAGCGCACGTAGGCGGACTTTTAAGTCAGGTGTGAAATCCCGAGGCTCAACCTCGGAACTGCATTTGAAACTGGGAGTCTGGAGATCAGGAGAGGTTAGCGGAATACCGAGTGTAGAGGTGAAATTCGTAGATATTCGGTGGAACACCAGTGGCGAAGGCGGCTAACTGGACTGATACTGACGCTGAGGTGCGAAAGTGTG	Bacteria	Proteobacteria	Alphaproteobacteria	Caulobacterales	Hyphomonadaceae	Hyphomonas	25	22	0	0	47	1	0	0	0	0	0	0	0	0	0	0	0	0	0	19	17	0	36	1	6	0	0	0	6	1	0	0	0	0	0	3
TACGAAGGGTGCAAGCGTTACTCGGAATTACTGGGCGTAAAGCGTGCGTAGGTGGTTTGTTAAGTCTGATGTGAAAGCCCTGGGCTCAACCTGGGAATGGCATTGGAAACTGGCGGACTCGAGTGCGGTAGAGGGGTGTGGAATTCCCGGTGTAGCAGTGAAATGCGTAGAGATCGGGAGGAACACCAGTGGCGAAGGCGACACCCTGGACCAGCACTGACACTGAGGCACGAAAGCGTG	Bacteria	Proteobacteria	Gammaproteobacteria	Xanthomonadales	Xanthomonadaceae	Thermomonas	0	0	0	0	0	0	0	0	4	4	1	0	0	0	0	0	0	0	0	0	0	0	0	0	0	0	22	0	22	1	69	50	24	143	1	3
TACGTAGGGGGCAAGCGTTGTCCGGAATCATTGGGCGTAAAGCGCGTGTAGGCGGCTCGATAAGTCTGCTGTGAAAGTCCAGGGCTCAACCCTGGGATGCCGGTGGATACTGTCGAGCTCGAGTCCGGAAGAGGCGAGTGGAATTCCTGGTGTAGCGGTGAAATGCGCAGATATCAGGAGGAACACCAATGGCGAAGGCAGCTCGCTGGGACGTGACTGACGCTGAGACGCGAAAGCGTG	Bacteria	Actinobacteriota	Thermoleophilia	Solirubrobacterales	Solirubrobacteraceae	Conexibacter	0	0	0	0	0	0	0	0	0	0	0	0	59	39	0	98	1	0	47	0	0	0	47	1	0	0	0	0	0	0	0	34	0	34	1	3
TACGGAGGATCCAAGCGTTATCCGGATTTATTGGGTTTAAAGGGTGCGTAGGCGGCTTTTTAAGTCAGGGGTGAAAGACGTTAGCTCAACTAACGCAGTGCCCTTGATACTGAAGAGCTTGAATGGACTAGAGGTAGGCGGAATGTGACAAGTAGCGGTGAAATGCATAGATATGTCACAGAACACCGATTGCGAAGGCAGCTTACTATGGTTTAATTGACGCTGAGGCACGAAAGCGTG	Bacteria	Bacteroidota	Bacteroidia	Sphingobacteriales	Sphingobacteriaceae	Pedobacter	43	64	20	0	127	1	0	0	0	0	0	0	0	0	0	0	0	0	0	36	0	15	51	1	15	0	0	0	15	1	0	0	0	0	0	3
AACGTAGGAGCCAAGCGTTATCCGAATTCACTGGGCGTAAAGCGCGTGCAGGCGGCCTGGTAAGTTGGATGTGAAATCTCCTGGCTCAACTGGGAGAGGCCGTTCAATACTGCTGGGCTAGAGGGCGACAGAGGGAGGTGGAATTCCGGGTGTAGTGGTGAAATGCGTAGATATCCGGAGGAACACCAGAGGCGAAGGCGACCTCCTGGGTCGTACCTGACGCTCAGACGCGAAAGCTAG	Bacteria	Chloroflexi	Anaerolineae	Anaerolineales	Anaerolineaceae	NA	0	0	0	0	0	0	26	0	21	47	1	0	0	0	0	0	0	0	0	0	0	0	0	0	0	28	0	0	28	1	0	10	13	23	1	3
TACGTAGGGTGCAAGCGTTAATCGGAATTACTGGGCGTAAAGCGTGCGCAGGCGGTTGTGCAAGACAGATGTGAAATCCCCGGGCTCAACCTGGGAATTGCATTTGTGACTGCACGGCTAGAGTGTGTCAGAGGGGGGTAGAATTCCACGTGTAGCAGTGAAATGCGTAGAGATGTGGAGGAATACCGATGGCGAAGGCAGCCCCCTGGGATAACACTGACGCTCATGCACGAAAGCGTG	Bacteria	Proteobacteria	Gammaproteobacteria	Burkholderiales	Oxalobacteraceae	Oxalicibacterium	67	87	0	0	154	1	0	0	0	0	0	0	0	0	0	0	0	0	0	40	0	0	40	1	0	0	0	9	9	1	0	0	0	0	0	3
GACGGGGGATGCGAGCGTTATCCGGAATGATTGGGCGTAAAGGGTCCGCAGGTGGCCCGGTCAGTCCGCTGTCAAAACCTGGGGCTCAACCCTGGAGAGGCGGCGGAGACCACCGGGCTTGAGTCCGGTAGGGGCAGAGGGAATTCCCGGTGGAGCGGTGAAATGCGTAGAGATCGGGAAGAACGCCAAGGGCGAAGGCACTCTGCTAGGCCTGATTTCGCGACTGACACTCAGGGACGA	Bacteria	Cyanobacteria	Cyanobacteriia	NA	NA	NA	0	0	0	10	10	1	0	0	0	0	0	0	0	0	0	0	0	117	33	0	31	0	181	1	0	0	0	8	8	1	0	0	0	0	0	3
TACGAAGGGGGCTAGCGTTGTTCGGATTTACTGGGCGTAAAGCGCACGTAGGCGGATTGTTAAGTGAGAGGTGAAATCCCGGAGCTCAACTCCGGAACTGCCTTTCATACTGGCAATCTAGAGTCCGGAAGAGGTAAGTGGAACTCCTAGTGTAGAGGTGGAATTCGTAGATATTAGGAAGAACACCAGTGGCGAAGGCGGCTTACTGGTCCGGTACTGACGCTGAGGTGCGAAAGCGTG	Bacteria	Proteobacteria	Alphaproteobacteria	Rhizobiales	Devosiaceae	Devosia	0	0	0	42	42	1	0	0	0	0	0	0	0	0	0	0	0	25	25	28	0	0	78	1	0	0	0	0	0	0	14	42	16	72	1	3
TACGTAGGGGGCAAGCGTTGTCCGGATTTATTGGGCGTAAAGAGCTCGTAGGCGGTTTGGTAAGTCTGGTGTGAAATCTCCACGCTCAACGTGGAGGGGCCACCCGATACTGCCATGACTGGAGTCCGGTAGAGGAGTGTGGAATTCCCGGTGTAGCGGTGAAATGCGCAGATATCGGGAGGAACACCCGTAGCGAAGGCGGCACTCTGGGCCGGTACTGACGCTGAGGAGCGAAAGCGT	Bacteria	Actinobacteriota	Acidimicrobiia	IMCC26256	NA	NA	26	0	0	0	26	1	0	9	0	9	1	20	0	12	16	48	1	0	0	0	0	0	0	0	0	0	0	0	0	0	0	0	0	0	0	3
TACGGAGGATCCGAGCGTTATCCGGATTTATTGGGTTTAAAGGGAGCGTAGGTGGACTGGTAAGTCAGTTGTGAAAGTTTGCGGCTCAACCGTAAAATTGCAGTTGATACTGTCAGTCTTGAGTACAGTAGAGGTGGGCGGAATTCGTGGTGTAGCGGTGAAATGCTTAGATATCACGAAGAACTCCGATTGCGAAGGCAGCTCACTGGACTGCAACTGACACTGATGCTCGAAAGTGTG	Bacteria	Bacteroidota	Bacteroidia	Bacteroidales	Bacteroidaceae	Bacteroides	7	0	0	14	21	1	0	0	0	0	0	0	0	0	7	7	1	0	0	0	0	0	0	0	166	0	0	0	166	1	0	0	0	0	0	3
TACGTAGGGGACGAGCGTTGTCCGGATTTACTGGGCGTAAAGGGCGCGTAGGCGGTCATTTAAGTCAGCTGTGAAATGGTTTGGCTTAACCGGATCATGCGGTTGAAACTGGATGACTGGAGTGCTGGAGAGGCAAGTGGAATTCCCAGTGTAGCGGTGAAATGCGTAGATATTGGGAAGAACACCGGTGGCGAAGGCGACTTGCTGGCCAGCAACTGACGCTGAGGCGCGAAAGCCAGG	Bacteria	Synergistota	Synergistia	Synergistales	Synergistaceae	Lactivibrio	0	0	0	0	0	0	38	0	39	77	1	0	0	0	0	0	0	0	0	0	0	0	0	0	0	18	13	0	31	1	0	0	9	9	1	3
CACCGGCAGCTCAAGTGGTGGCCATTTTTATTGGGCCTAAAGCGTTCGTAGCCGGCTTGATAAGTCTCTGGTGAAATCCCACAGCTTAACTGTGGGAATTGCTGGAGATACTATTAGGCTTGAGGCCGGGAGAGGCTGGAGGTACTCCCAGGGTAGGGGTGAAATCCTATAATCCTGGGAGGACCACCTGTGGCGAAGGCGTCCAGCTGGAACGGACCTGACGGTGAGTAACGAAAGCCA	Archaea	Euryarchaeota	Methanobacteria	Methanobacteriales	Methanobacteriaceae	Methanobacterium	0	0	0	0	0	0	17	0	31	48	1	0	0	0	0	0	0	0	0	0	0	0	0	0	0	20	31	0	51	1	0	32	18	50	1	3
TACGTAGGGTGCGAGCGTTGTCCGGAATTATTGGGCGTAAAGGGCTCGTAGGCGGTTTGTCGCGTCGGGAGTGAAAACACTGGGCTTAACTCAGTGCTTGCTTCCGATACGGGCAGACTAGAGGTATGCAGGGGAGAACGGAATTCCTGGTGTAGCGGTGAAATGCGCAGATATCAGGAGGAACACCGGTGGCGAAGGCGGTTCTCTGGGCATTACCTGACGCTGAGGAGCGAAAGTGTG	Bacteria	Actinobacteriota	Actinobacteria	Propionibacteriales	Nocardioidaceae	Nocardioides	0	31	0	0	31	1	0	0	0	0	0	0	0	0	57	57	1	0	57	41	0	0	98	1	0	0	0	0	0	0	0	0	0	0	0	3
TACGAAGGGGGCTAGCGTTGTTCGGATTTACTGGGCGTAAAGCGCACGTAGGCGGATTTTTAAGTCAGAGGTGAAATCCCAAGGCTCAACCTTGGAACTGCCTTTGATACTGGAAGTCTCGAGTCCGGGAGAGGTGAGTGGAACTGCGAGTGTAGAGGTGAAATTCGTAGATATTCGCAAGAACACCAGTGGCGAAGGCGGCTCACTGGCCCGGTACTGACGCTGAGGTGCGAAAGCGTG	Bacteria	Proteobacteria	Alphaproteobacteria	Rhizobiales	Beijerinckiaceae	Methylocystis	0	15	0	20	35	1	0	0	0	0	0	0	0	0	0	0	0	28	25	35	17	0	105	1	0	0	0	0	0	0	29	0	15	44	1	3
TACGTAGGGCGCGAGCGTTATCCGGAATTATTGGGCGTAAAGAGCTCGTAGGCGGTTTGTCGCGTCTGCCGTGAAAGTCCGGGGCTTAACCCCGGATCTGCGGTGGGTACGGGCAGACTGGAGTGCAGTAGGGGAGACTGGAATTCCTGGTGTAGCGGTGAAATGCGCAGATATCAGGAGGAACACCGATGGCGAAGGCAGGTCTCTGGGCTGTTACTGACGCTGAGGAGCGAAAGCATG	Bacteria	Actinobacteriota	Actinobacteria	Micrococcales	Micrococcaceae	Citricoccus	14	30	0	0	44	1	0	0	0	0	0	0	0	0	0	0	0	0	0	16	42	56	114	1	0	0	0	0	0	0	17	8	0	25	1	3
TACGTAGGGGGCAAGCGTTGTCCGGAATTATTGGGCGTAAAGCGCGCGCAGGCGGTTGTTTAAGTCTGGTGTATAAACCAAGGGCTCAACCTTTGGACGCATTGGAAACTGGGCAACTGGAGTGTAGGAGAGGAAAGTGGAATTCCACGTGTAGCGGTGAAATGCGTAGAGATGTGGAGGAACACCAGTGGCGAAGGCGACTTTCTGGCCTATAACTGACGCTGAGGCGCGAAAGCGTGG	Bacteria	Firmicutes	Bacilli	Paenibacillales	Paenibacillaceae	Paenibacillus	0	0	0	0	0	0	3	0	0	3	1	32	31	16	16	95	1	23	23	0	13	12	71	1	0	0	0	0	0	0	0	0	0	0	0	3
TACGTAGGTGGCGAGCGTTGTCCGGAATTACTGGGCGTAAAGGATGCGTAGGTGGATACTTAAGTGGGATGTGAAATCCCCGGGCTCAACCCGGGAACTGCATTCCAAACTGGGTATCTAGAGTGCAGGAGAGGAAAGCGGAATTCCTAGTGTAGCGGTGAAATGCGTAGATATTAGGAGGAACACCAGTGGCGAAGGCGGCTTTCTGGACTGTAACTGACACTGAGGCATGAAAGCGTG	Bacteria	Firmicutes	Clostridia	Clostridiales	Clostridiaceae	Proteiniclasticum	0	0	0	0	0	0	0	0	0	0	0	0	0	0	0	0	0	0	0	59	0	0	59	1	0	0	8	0	8	1	25	35	31	91	1	3
TACGTAGGTGGCGAGCGTTGTCCGGAATTATTGGGCGTAAAGCGCGCGCAGGTGGGATCTTAAGTCTGTTCTGAAAGTTCGGAGCTTAACTCCGTGATGGGATGGAAACTGGGATTCTTGAGTATCGGAGAGGAAAGCGGAATTCCCCGTGTAGCGGTGAAATGCGTAGATATGGGGAGGAACACCAGTGGCGAAGGCGGCTTTCTGGACGATGTCTGACACTGAGGCGCGAAAGCCAGG	Bacteria	Firmicutes	Negativicutes	Veillonellales-Selenomonadales	Sporomusaceae	NA	0	0	0	0	0	0	12	0	27	39	1	0	0	0	0	0	0	0	0	0	0	0	0	0	0	22	11	0	33	1	0	19	22	41	1	3
TACGTAGGTGGCAAGCGTTGTCCGGATTTACTGGGCGTAAAGGATGCGTAGGTGGATATTTAAGTCAGATGTGAAATACCCGAGCTTAACTTGGGTGCTGCATTTGAAACTGGATATCTAGAGTGCAGGAGAGGTAAGTGGAATTCCTAGTGTAGCGGTGAAATGCGTAGAGATTAGGAAGAACACCAGTGGCGAAGGCGACTTACTGGACTGTAACTGACACTGAGGCATGAAAGCGTG	Bacteria	Firmicutes	Clostridia	Clostridiales	Clostridiaceae	Clostridium sensu stricto 9	14	13	0	15	42	1	0	0	0	0	0	18	24	28	0	70	1	19	22	0	0	0	41	1	0	0	0	0	0	0	0	0	0	0	0	3
TACGTAGGGTCCGAGCGTTGTCCGGAATCATTGGGCGTAAAGCGCATGTAGGCGGCCATGTAAGTCGGATGTGAAATCCCGAGGCTTAACTTCGGAACTGCATCCGGTACTGCGTGGCTTGAGGAAGGTAGAGGAGAGTGGAATTCCCGGTGTAGCGGTGGAATGCGCAGATATCGGGAGGAACACCAGCGGCGAAGGCGGCTCTCTGGGCCTTTCCTGACGCTGAGATGCGAAAGCGTG	Bacteria	Actinobacteriota	Actinobacteria	Nitriliruptorales	Nitriliruptoraceae	Egicoccus	0	21	18	0	39	1	0	0	0	0	0	0	0	0	0	0	0	17	37	0	22	0	76	1	0	0	0	0	0	0	23	23	16	62	1	3
GACGTAGGGGGCGAGCGTTGTCCGGAATTACTGGGCGTAAAGAGCACGTAGGTGGACCATTAAGTCAGGTGTGAAAGACCGGGGCTCAACTCCGGGGTTGCACTTGAAACTGGTGGTCTTGAGGGCAGGAGAGGAAAGTAGAATTCCTGGTGTAGCGGTGAAATGCGTAGAAATCAGGAGGAATACCAGTGGCGAAGGCGGCTTTCTGGACTGTCCCTGACACTGAGGTGCGAAAGCGTG	Bacteria	Firmicutes	Syntrophomonadia	Syntrophomonadales	Syntrophomonadaceae	NA	0	0	0	0	0	0	26	0	17	43	1	0	0	0	0	0	0	0	0	0	0	0	0	0	0	14	9	0	23	1	0	18	17	35	1	3
TACGGAGGATGCGAGCGTTATCCGGATTTATTGGGTTTAAAGGGTGCGTAGGCGGAATAATAAGTCAGTGGTGAAACCCTGCAGCTTAACTGTAGACTTGCCATTGATACTGTTTTTCTTGAGTATGGTCAAGGCAGGCGGAATGTGTAATGTAGCGGTGAAATGCTTAGATATTACACAGAACACCGATAGCGAAGGCAGCTTGCTGGGCCGTTACTGACGCTGATGCACGAAAGCGTG	Bacteria	Bacteroidota	Bacteroidia	Bacteroidales	Bacteroidetes vadinHA17	NA	0	0	0	0	0	0	24	0	20	44	1	0	0	0	0	0	0	0	0	0	0	0	0	0	0	9	0	0	9	1	0	9	0	9	1	3
CACGTAGGGCGCAAGCGTTGTCCGGAATTATTGGGCGTAAAGAGCTCGTAGGCGGTCTGTTGCGTCCGCTGTGAAAACTCGGGGCTTAACCCCGAGCCTGCAGTGGATACGGGCAGACTAGAGGTAGGTAGGGGAGAATGGAATTCCCGGTGTAGCGGTGAAATGCGCAGATATCGGGAGGAACACCGGTGGCGAAGGCGGTTCTCTGGGCCTTACCTGACGCTGAGGAGCGAAAGCGTG	Bacteria	Actinobacteriota	Actinobacteria	Frankiales	Acidothermaceae	Acidothermus	0	0	0	0	0	0	35	0	28	63	1	0	0	0	0	0	0	0	0	0	0	0	0	0	0	10	0	0	10	1	0	23	29	52	1	3
TACGGAGGGTGCAAGCGTTATTCGGAATTACTGGGCGTAAAGCGCACGTAGGCCGCTTTGTAAGTCAGGGGTGAAATCCCACGGCTCAACCGTGGAACTGCCCTTGAAACTGCAGAGCTTGAATCCTGGAGAGGGTGGCGGAATTCCTGGTGTAGGAGTGAAATCCGTAGATATCAGGAGGAACACCGGTGGCGAAGGCGGCCACCTGGACAGGCATTGACGCTGAGGTGCGAAAGTGTG	Bacteria	Desulfobacterota	Desulfovibrionia	Desulfovibrionales	Desulfomicrobiaceae	Desulfomicrobium	0	0	0	0	0	0	20	0	26	46	1	0	0	0	0	0	0	0	0	0	0	0	0	0	0	25	9	0	34	1	0	12	17	29	1	3
TACGAAGGGGGCTAGCGTTGTTCGGAATTACTGGGCGTAAAGCGCACGTAGGCGGATATTTAAGTGAGGGGTGAAATCCCAGGGCTCAACCCTGGAACTGCCTCTCATACTGGGTATCTCGAGTTCGAGAGAGGTGAGTGGAATTGCGAGTGTAGAGGTGAAATTCGTAGATATTCGCAGGAACACCAGTGGCGAAGGCGGCTCACTGGCTCGATACTGACGCTGAGGTGCGAAAGCGTG	Bacteria	Proteobacteria	Alphaproteobacteria	Rhizobiales	Rhizobiaceae	Aliihoeflea	0	0	24	19	43	1	0	0	0	0	0	0	0	0	0	0	0	21	24	11	17	0	73	1	0	0	0	0	0	0	10	12	0	22	1	3
TTATTTCATATTCTGTTGGCGCGTCTTCCATTTTTGCAGTAAATTTTTGAAGAGCATCCGCAAGCAAAACAAGCTCCCCGTCGAAAATGGGAACGCGGTTTACCTGAATAAGTTCGTTAAAACTATGAACAAACGGCGATGTGTACAAGCCCGTTTTATACCCCGCTTGCGCTAAAACGCTTGCAAGCATTGCCGCCGTCGAGCCTTTTCCATTTGTCCCTGCAATGTGAACAAATTTAA	Bacteria	NA	NA	NA	NA	NA	0	0	0	0	0	0	6	8	0	14	1	0	0	0	0	0	0	0	0	0	0	0	0	0	128	0	0	24	152	1	0	5	0	5	1	3
TACGTAGGTGGCAAGCGTTATCCGGAATTATTGGGCGTAAAGAGCGCGCAGGTGGTTAATTAAGTCTGATGTGAAAGCCCACGGCTTAACCGTGGAGGGTCATTGGAAACTGGTTGACTTGAGTGCAGAAGAGGGAAGTGGAATTCCATGTGTAGCGGTGAAATGCGTAGAGATATGGAGGAACACCAGTGGCGAAGGCGGCTTCCTGGTCTGCAACTGACACTGAGGCGCGAAAGCGTG	Bacteria	Firmicutes	Bacilli	Erysipelotrichales	Erysipelotrichaceae	Turicibacter	8	0	0	0	8	1	0	0	0	0	0	0	18	0	0	18	1	0	0	0	0	98	98	1	0	0	0	0	0	0	0	0	0	0	0	3
TACGGGGGGGGCAAGCGTTGTCCGGAATTATTGGGCGTAAAGGGCGCGTAGGTGGGACAGCAAGTCTGGGGTGCAATCTTACGGCTTAACTGTAAGCTTGCCCTGGATACTACTGTTCTTGAGTTCGGAAGAGGGTAGTGGAATTCCTGGTGTAGCGGTGAAATGCGTAGATATCAGGAAGAACACCGGTGGCGAAGGCGGCTACCTGGTCCGATACTGACACTGAGGCGCGAAAGTGCG	Bacteria	Calditrichota	Calditrichia	Calditrichales	Calditrichaceae	NA	0	0	0	0	0	0	28	0	22	50	1	0	0	0	0	0	0	0	0	0	0	0	0	0	0	15	4	0	19	1	0	12	6	18	1	3
TACGTAGGGGGCTAGCGTTGTCCGGAATCATTGGGCGTAAAGCGCGCGTAGGCGGCCCGGTAAGTCCGCTCTGAAAGTCCAGGGCTCAACCCTGGAAAGCGGGTGGATACTGCCGGGCTAGAATCCGGAAGAGGCGAGTGGAATTCCTGGTGTAGCGGTGGAATGCGCAGATATCAGGAGGAACACCAATAGCGAAGGCAGCTCGCTGGGACGGTATTGACGCTGAGGCGCGAAAGCGTG	Bacteria	Actinobacteriota	Thermoleophilia	Solirubrobacterales	67-14	NA	0	7	12	35	54	1	0	0	0	0	0	23	0	0	0	23	1	31	0	16	25	0	72	1	0	0	0	0	0	0	0	0	0	0	0	3
AACGTAGGAGGCGAGCGTTATCCGGATTTACTGGGCGTAAAGCGCATGTAGGCGGCTTCGTGAGTCGGATGTGAAAGCTCCTAGCTTAACTGGGAGAGGCCATTCGATACTGCGGGGCTTGAGGTTGGAAGAGGGGTGCGGAATTCCCGGTGTAGTGGTGGAATGCGTAGATATCGGGAGGAACACCTGTGGCGAAAGCGGCACCCTGGTCCACACCTGACGCTGAGATGCGAAAGCGTG	Bacteria	Chloroflexi	Anaerolineae	SJA-15	NA	NA	0	0	0	0	0	0	24	0	27	51	1	0	0	0	0	0	0	0	0	0	0	0	0	0	0	6	0	0	6	1	0	20	6	26	1	3
TACGGGGGGTGCAAGCGTTAATCGGAATTACTGGGCGTAAAGGGTGCGTAGGTTGTGGGATAAGTTAGCTGTGAAATTCCTGGGCTTAACCTGGGCATGTCAGCTAATACTGTTTTACTAGAGTATGGGAGAGGGTAGTGGAATTTCCGGTGTAGCGGTGAAATGCGTAGAGATCGGAAGGAACACCAGTGGCGAAGGCGGCTACCTGGCCTAATACTGACACTGAGGCACGAAAGCGTG	Bacteria	Proteobacteria	Gammaproteobacteria	Legionellales	Legionellaceae	Legionella	10	5	0	0	15	1	0	0	0	0	0	8	9	7	11	35	1	0	0	4	0	0	4	1	0	0	0	0	0	0	0	0	0	0	0	3
TACGGAGGGAGCTAGCGTTGTTCGGAAATACTGGGCGTAAAGCGAACGTAGGCGGCTTTCTAAGTCAGGGGTGAAATCCCGGGGCTCAACCCCGGAACTGCCCTTGAAACTGGAAGGCTAGAATCCTGGAGAGGCGAGTGGAATTCCGAGTGTAGAGGTGAAATTCGTAGATATTCGGAAGAACACCAGTGGCGAAGGCGACTCGCTGGACAGGTATTGACGCTGAGGTTCGAAAGCGTG	Bacteria	Proteobacteria	Alphaproteobacteria	Sphingomonadales	Sphingomonadaceae	Altererythrobacter	37	32	23	0	92	1	0	0	0	0	0	0	0	0	8	8	1	0	0	34	0	4	38	1	0	0	0	0	0	0	0	0	0	0	0	3
TACGGAGGGTGCAAGCGTTGTCCGGATTTATTGGGTTTAAAGGGTGCGTAGGCGGCTTGTTAAGTCAGCGGTGAAAGTCTGTGGCTCAACCATGGAATTGCCGTTGATACTGGCGGGCTTGAGTGTCGATGGGGTACATGGAATTTATGGTGTAGCGGTGAAATGCATAGATACCATAAGGAACACCGATAGCGAAGGCATTGTACTTATCGACAACTGACGCTGAGGCACGAAAGCGCG	Bacteria	Bacteroidota	Bacteroidia	Cytophagales	Cyclobacteriaceae	Belliella	16	18	5	0	39	1	0	4	0	4	1	0	0	0	0	0	0	7	0	37	48	0	92	1	0	0	0	0	0	0	0	0	0	0	0	3
TACGGAGGGAGCTAGCGTTATTCGGAATTACTGGGCGTAAAGCGCACGTAGGCGGCTTTGTAAGTAAGAGGTGAAAGCCTGGTGCTCAACACCAGAACTGCCTTTTAGACTGCATCGCTTGAATCCAGGAGAGGTGAGTGGAATTCCGAGTGTAGAGGTGAAATTCGTAGATATTCGGAAGAACACCAGTGGCGAAGGCGGCTCACTGGACTGGTATTGACGCTGAGGTGCGAAAGCGTG	Bacteria	Proteobacteria	Alphaproteobacteria	Sphingomonadales	Sphingomonadaceae	Sphingomonas	0	18	0	34	52	1	0	0	0	0	0	0	0	0	0	0	0	0	0	30	0	0	30	1	0	0	0	16	16	1	0	0	0	0	0	3
TACGGAGGGTGCGAGCGTTAATCGGAATTACTGGGCGTAAAGGGTGCGTAGGTGGTTGCATAAGTTATCTGTGAAATTCCTGGGCTTAACCTAGGGCGGTCAGATAATACTGTGAGACTAGAGTATAGGAGAGGGTAGTGGAATTTCCGGTGTAGCGGTGAAATGCGTAGAGATCGGAAGGAACACCAGTGGCGAAGGCGGCTACCTGGCCTAATACTGACACTGAGGCACGAGAGCGTG	Bacteria	Proteobacteria	Gammaproteobacteria	Legionellales	Legionellaceae	Legionella	15	0	0	0	15	1	0	12	0	12	1	0	57	47	0	104	1	0	0	0	0	0	0	0	0	0	0	0	0	0	0	0	0	0	0	3
TACGTAGGGTGCAAGCGTTGCCCGGATTCACTGGGCGTAAAGGGTGCGTAGGCGGATCAGTAAGTCGATTGTGAAATCTCCGGGCTCAACCCGGAAACTGCGGTCGATACTGCCGATCTAGAGGACAGAAGAGGAGAGCGGAACTCCTGGTGTAGCGGTAAAATGCGTGGATATCAGGAGGAACGCCTATGGCGAAAGCAGCTCTCTGGGATGTTCCTGACGCTGAAGCACGAAAGCTAA	Bacteria	TA06	NA	NA	NA	NA	0	0	0	0	0	0	15	0	14	29	1	0	0	0	0	0	0	0	0	0	0	0	0	0	0	8	0	0	8	1	0	26	27	53	1	3
TACGTAGGGGGCAAGCGTTGTCCGGAATTATTGGGCGTAAAGCGCGCGCAGGCGGTCATTTAAGTTTGGTGTTTAAGCCCAGGGCTCAACCCTGGTACGCACTGAAAACTGGGTGACTTGAGTGCAGAAGAGGAGAGTGGAATTCCACGTGTAGCGGTGAAATGCGTAGATATGTGGAGGAACACCAGTGGCGAAGGCGACTCTCTGGTCTGTAACTGACGCTGAGGCGCGAAAGCGTGG	Bacteria	Firmicutes	Bacilli	Paenibacillales	Paenibacillaceae	NA	25	15	0	0	40	1	0	0	0	0	0	41	0	53	0	94	1	0	0	0	0	19	19	1	0	0	0	0	0	0	0	0	0	0	0	3
TACGAGGGGCCCGAGCGTTAATCGGAATCACTGGGCTTAAAGGGTGCGCAGGCGGACTCGAAAGCGTCTTGTGAAAGCCCCCGGCTCAACCGGGGAACAGCGGGGCGAACTTCGAGTCTTGAGGCAGGTAGGGGCGGATGGAACTGTCGGTGGAGCGGTGGAATGCGTAGATATCGACAGGAACGCCGATGGCGAAGGCAGTCCGCTGGGCCTGTCCTGACGCTCAGGCACGAAAGCGTG	Bacteria	Planctomycetota	Phycisphaerae	Phycisphaerales	Phycisphaeraceae	SM1A02	0	0	0	0	0	0	3	0	0	3	1	0	0	0	0	0	0	0	0	0	0	0	0	0	0	0	7	0	7	1	37	35	27	99	1	3
TACGTAGGGGGCGAGCGTTGTCCGGAATGATTGGGCGTAAAGGGCGCGTAGGCGGCCGAGCAAGTCAGTAGTGGAAGTCCATTTTTCAAGGGTGGAAGTGCTATTGAAACTGCATGGCTTGAGTGCAGGAGAGGTTATCGGAATTCCCGGTGTAGCGGTGAAATGCGTAGAGATCGGGAGGAACACCAGTGGCGAAGGCGGGTAACTGGACTGCAACTGACGCTGAGGCGCGAAAGTGTG	Bacteria	Firmicutes	Clostridia	Christensenellales	Christensenellaceae	Christensenellaceae R-7 group	0	0	0	0	0	0	20	0	20	40	1	0	0	0	0	0	0	0	0	0	0	0	0	0	0	13	6	0	19	1	0	15	0	15	1	3
TACGGAGGGTGCAAGCGTTGTTCGGAATTATTGGGCGTAAAGCGCGCGCAGGCGGTTTTCCAAGTCTGATGTGAAAGCCCGGGGCTCAACCTCGGAACTGCATTGGAAACTGGGAGACTTGAGTATGTGAGGGGTTAGTGGAATTCCTGGTGTAGGGGTGAAATCCGTAGAGATCAGGAGGAACACCAGTGGCGAAGGCGACTGACTGGAACATAACTGACGCTGAGGCGCGAAAGCGTG	Bacteria	Desulfobacterota	Desulfuromonadia	Bradymonadales	NA	NA	18	0	2	0	20	1	0	0	0	0	0	0	0	0	0	0	0	0	0	11	0	0	11	1	7	0	0	0	7	1	0	0	0	0	0	3
GACGAACCGTCCAAACGTTATTCGGAATCACTGGGCTTAAAGGGCGCGTAGGCGGCCGAGCGGGTCGTGGGTGAAATCCCCCAGCTTAACTGGGGAACTGCTTACGATACCACTGCGGCTCGAGGAAGGAAGGGGCAATTGGAACTGTCGGTGGAGCGGTGAAATGCGTTGATATCGACAGGAACGCCTGTGGCGAAAGCGAATTGCTGGTCCTTTTCTGACGCTGAGGCGCGAAAGCCA	Bacteria	Planctomycetota	Planctomycetes	Gemmatales	Gemmataceae	NA	0	4	0	0	4	1	0	0	0	0	0	0	5	3	4	12	1	0	0	2	0	0	2	1	0	0	0	0	0	0	0	0	0	0	0	3
TACAGAGGGGGCAAGCGTTGTTCGGAATTACTGGGCGTAAAGGGCGCGTAGGCGGCCTTCTAAGTCGAACGTGAAATCCCCGGGCTCAACCCGGGAACTGCGTCCGATACTGGAAGGCTTGAATCCGGGAGAGGGATGCGGAATTCCAGGTGTAGCGGTGAAATGCGTAGATATCTGGAGGAACACCGGTGGCGAAGGCGGCATCCTGGACCGGCATTGACGCTGAGGCGCGAAAGCCAG	Bacteria	Acidobacteriota	Vicinamibacteria	Vicinamibacterales	Vicinamibacteraceae	NA	0	0	0	0	0	0	25	0	38	63	1	0	0	0	0	0	0	0	0	0	0	0	0	0	0	13	0	0	13	1	0	0	24	24	1	3
TACGTAGGGTGCAAGCGTTAATCGGAATTACTGGGCGTAAAGCGTGCGCAGGCGGTTCGGAAAGAAAGATGTGAAATCCCAGGGCTCAACCTTGGAACTGCATTTTTAACTACCGGACTAGAGTATGTCAGAGGGGGGTGGAATTCCACGTGTAGCAGTGAAATGCGTAGATATGTGGAGGAACACCGATGGCGAAGGCAGCCCCCTGGGATAATACTGACGCTCATGCACGAAAGCGTG	Bacteria	Proteobacteria	Gammaproteobacteria	Burkholderiales	Alcaligenaceae	Advenella	0	18	0	0	18	1	0	80	30	110	1	0	0	0	0	0	0	0	0	0	0	0	0	0	0	4	6	0	10	1	0	0	0	0	0	3
TACGTAGGGTGCAAGCGTTGTCCGGAATTATTGGGCGTAAAGAGCTCGTAGGCGGTCTGTCGCGTCGGCTGTGAAAACCCGAGGCTCAACCTCGGGCCTGCAGTCGATACGGGCAAACTAGAGTACTGCAGGGGAGACTGGAATTCCTGGTGTAGCGGTGAAATGCGCAGATATCAGGAGGAACACCGGTGGCGAAGGCGGGTCTCTGGGCAGTAACTGACGCTGAGGAGCGAAAGCGTG	Bacteria	Actinobacteriota	Actinobacteria	Frankiales	Geodermatophilaceae	Modestobacter	0	0	0	0	0	0	0	0	0	0	0	0	0	25	0	25	1	0	43	0	44	0	87	1	0	0	0	0	0	0	0	20	13	33	1	3
TACGTAGGGTGCGAGCGTTAATCGGAATTACTGGGCGTAAAGCGTGCGCAGGCGGTGATGTAAGACAGGTGTGAAATCCCCGGGCTTAACCTGGGAACTGCATTTGTGACTGCATCGCTGGAGTGCGGCAGAGGGGGATGGAATTCCGCGTGTAGCAGTGAAATGCGTAGATATGCGGAGGAACACCGATGGCGAAGGCAATCCCCTGGGCCTGCACTGACGCTCATGCACGAAAGCGTG	Bacteria	Proteobacteria	Gammaproteobacteria	Burkholderiales	Comamonadaceae	Ramlibacter	0	0	0	0	0	0	0	66	0	66	1	0	0	0	0	0	0	0	33	0	0	0	33	1	0	0	0	0	0	0	18	27	0	45	1	3
CACGTAGGGGGCGAGCGTTGTCCGGATTTATTGGGCGTAAAGAGCTCGTAGGCGGCTCGGTAAGTCGGGTGTGAAACCTCCAGGCTCAACCTGGAGACGCCACCTGATACTGCTGTGGCTAGAGTCCGGTAGGGGAGCGTGGAACTCCTGGTGTAGCGGTGAAATGCGCAGATATCAGGAAGAACACCAGCGGCGAAGGCGGCGCTCTGGGCCGGAACTGACGCTGAGGAGCGAAAGCGT	Bacteria	Actinobacteriota	Acidimicrobiia	Microtrichales	NA	NA	32	0	0	0	32	1	0	0	0	0	0	0	0	0	15	15	1	0	0	43	0	34	77	1	0	0	0	0	0	0	0	0	0	0	0	3
CACGTAGGGGGCGAGCGTTGTTCGGAATTACTGGGCGTAAAGGGCATGTAGGCGGTTTTGTAAGCCTGGCGTGAAATTCTGCAGCTTAACTGTAGGACTGCGCTGGGAACTGCGAGACTGGAGTCACGGAGAGGGAGCCAGAATTCCAGGTGTAGGGGTGAAATCTGTAGATATCTGGAAGAATACCAATGGCGAAGGCAGGCTTCTGGCCGATGACTGACGCTGAGGTGCGAAAGCGTG	Bacteria	Spirochaetota	Spirochaetia	Spirochaetales	Spirochaetaceae	NA	0	0	0	0	0	0	15	0	9	24	1	0	0	0	0	0	0	0	0	0	0	0	0	0	0	4	7	0	11	1	0	25	22	47	1	3
TACGGGGGGTGCAAGCGTTGTTCGGAATCATTGGGCGTAAAGAGCGTGTAGGCGGCTTGGTAAGTCAGATGTGAAAGCCCTGGGCTCAACCCGGGAAGTGCATTTGAAACTGTCAGGCTCGAGTAGGGGAGAGGGAAGTGGAATTCCTGGTGTAGAGGTGAAATTCGTAGATATCAGGAGGAACACCGGTGGCGAAGGCGACTTCCTGGCCCTATACTGACGCTGAGACGCGAGAGCGTG	Bacteria	Desulfobacterota	Syntrophia	Syntrophales	Syntrophaceae	Syntrophus	0	0	0	0	0	0	23	0	15	38	1	0	0	0	0	0	0	0	0	0	0	0	0	0	0	11	0	0	11	1	0	0	32	32	1	3
TACGGAGGGTGCGAGCGTTAATCGGAATTACTGGGCGTAAAGCGCGCGTAGGCGGTTTTTTAAGTCGGATGTGAAATCCCCGGGCTCAACCTGGGAACTGCACCCGATACTGGGAGACTTGAGTACGAGAGAGGGAGGTAGAATTCCACGTGTAGCGGTGAAATGCGTAGATATGTGGAGGAATACCGGTGGCGAAGGCGGCCTCCTGGCTCGATACTGACGCTGAGGTGCGAAAGCGTG	Bacteria	Proteobacteria	Gammaproteobacteria	Cellvibrionales	Halieaceae	NA	10	5	3	5	23	1	0	0	0	0	0	0	0	11	0	11	1	0	0	10	0	0	10	1	0	0	0	0	0	0	0	0	0	0	0	3
TACGAAGGGGGCTAGCGTTGCTCGGAATTACTGGGCGTAAAGGGAGCGTAGGCGGACTGTTAAGTTAGAGGTGAAAGCCCAGGGCTCAACCTTGGAATTGCCTTTGATACTGGCAGTCTTGAGTACGGAAGAGGTATGTGGAACTCCGAGTGTAGAGGTGAAATTCGTAGATATTCGGAAGAACACCAGTGGCGAAGGCGACATACTGGTCCGTTACTGACGCTGAGGCTCGAAAGCGTG	Bacteria	Proteobacteria	Alphaproteobacteria	Caulobacterales	Caulobacteraceae	Caulobacter	12	0	0	0	12	1	41	0	34	75	1	0	0	0	0	0	0	0	0	0	0	0	0	0	0	0	0	0	0	0	0	0	9	9	1	3
TACGTAGGGTGCAAGCGTTGTCCGGAATTATTGGGCGTAAAGAGCTCGTAGGTGGTTCGTCGCGTCTGCTGTGAAAGTCCGAGGCTTAACCTCGGATCTGCAGTGGGTACGGGCGGACTAGAGTGCGGTAGAGGAGATGGGAATTCCTGGTGTAGCGGTGGAATGCGCAGATATCAGGAGGAACACCGGTGGCGAAGGCGCATCTCTGGGCCGTAACTGACGCTGAGGAGCGAAAGCATG	Bacteria	Actinobacteriota	Actinobacteria	Micrococcales	Intrasporangiaceae	Aquipuribacter	0	0	13	0	13	1	0	0	0	0	0	5	0	0	0	5	1	0	39	0	28	0	67	1	0	0	0	0	0	0	0	0	0	0	0	3
AACGTAGGAGGCGAGCGTTATCCGGATTTACTGGGTGTAAAGCGCGTGCAGGCGGTAGGCTAAGTTGGGTGTGAAAGCTCCTGGCTCAACTGGGAGAGGTCGCTCAAGACTGGCCAACTGGAGAGCAGTAAGGGAAGGTGGAATTCCGGGTGTAGTGGTGAAATGCGTAGATATCCGGAGGAACACCAGTGGCGAAAGCGGCCTTCTGGACTGCATCTGACGCTCAGACGCGAAAGCTAG	Bacteria	Chloroflexi	Anaerolineae	Anaerolineales	Anaerolineaceae	Anaerolinea	0	0	0	0	0	0	27	0	19	46	1	0	0	0	0	0	0	0	0	0	0	0	0	0	0	9	0	0	9	1	0	6	0	6	1	3
TACAGAGGGTGCAAGCGTTAATCGAAATTACTGGGCGTAAAGGGTGCGTAGGTGGTTTGATAAGTTAGATGTGAAAGTCCTGGGCTCAACCTGGGGACTGCGTCTGATACTGTCAGGCTAGAGTTCTGTAGAGGAAGGTGGAATTTCCGGAGTAGCGGTGAAATGCGTAGATATCGGAAGGAACATCGGTGGCGAAGGCGGCCTTCTGGACAGGAACTGACACTGAGGCACGAAAGCGTG	Bacteria	Proteobacteria	Gammaproteobacteria	Gammaproteobacteria Incertae Sedis	Unknown Family	Candidatus Ovatusbacter	27	44	22	5	98	1	0	0	0	0	0	0	0	4	0	4	1	0	0	17	0	0	17	1	0	0	0	0	0	0	0	0	0	0	0	3
CACGTAGGGGGCAAGCGTTGTCCGGATTTATTGGGCGTAAAGAGCTCGTAGGCGGTTCGGTAAGTTGGGTGTGAAACCTCCAGGCTCAACCTGGAGACGCCACCCGATACTGCTGTGACTAGAGTCCGGTAGGGGAGCGTGGAATTCCTGGTGTAGCGGTGAAATGCGCAGATATCAGGAGGAACACCAGCGGCGAAGGCGGCGCTCTGGGCCGGAACTGACGCTGAGGAGCGAAAGCGT	Bacteria	Actinobacteriota	Acidimicrobiia	Microtrichales	Iamiaceae	Iamia	0	0	0	0	0	0	0	0	0	0	0	28	0	0	0	28	1	0	32	0	0	0	32	1	0	0	0	0	0	0	0	0	28	28	1	3
TACGAAGGGGGCTAGCGTTGCTCGGAATTACTGGGCGTAAAGGGAGCGTAGGCGGGTTGACAAGTTGGAGGTGAAAGCCCAGGGCTCAACCCTGGAATTGCCTTCAAAACTGTCAGCCTTGAGTATGGAAGAGGTAAGTGGAACTCCGAGTGTAGAGGTGAAATTCGTAGATATTCGGAAGAACACCAGTGGCGAAGGCGACTTACTGGTCCATGACTGACGCTGAGGCTCGAAAGCGTG	Bacteria	Proteobacteria	Alphaproteobacteria	Caulobacterales	Caulobacteraceae	Asticcacaulis	37	16	28	0	81	1	0	0	0	0	0	0	0	0	12	12	1	0	0	12	0	0	12	1	0	0	0	0	0	0	0	0	0	0	0	3
TACGAAGGGGGCTAGCGTTGTTCGGAATTACTGGGCGTAAAGCGCACGTAGGCGGATCGTTAAGTGAGGGGTGAAATCCCAGGGCTCAACCCTGGAACTGCCTCTCATACTGGCGATCTCGAGTTCGAGAGAGGTGAGTGGAATTGCGAGTGTAGAGGTGAAATTCGTAGATATTCGCAGGAACACCAGTGGCGAAGGCGGCTCACTGGCTCGATACTGACGCTGAGGTGCGAAAGCGTG	Bacteria	Proteobacteria	Alphaproteobacteria	Rhizobiales	Rhizobiaceae	Aliihoeflea	0	0	21	0	21	1	0	0	0	0	0	0	0	0	0	0	0	34	27	0	0	0	61	1	0	0	0	0	0	0	0	0	23	23	1	3
TACGTAGGGCGCAAGCGTTGTCCGGAATTATTGGGCGTAAAGAGCTCGTAGGCGGCTTGTCACGTCGGGTGTGAAAGCCCGGGGCTTAACCCCGGGTCTGCATTCGATACGGGCTAGCTAGAGTGTGGTAGGGGAGATCGGAATTCCTGGTGTAGCGGTGAAATGCGCAGATATCAGGAGGAACACCGGTGGCGAAGGCGGATCTCTGGGCCATTACTGACGCTGAGGAGCGAAAGCGTG	Bacteria	Actinobacteriota	Actinobacteria	Streptomycetales	Streptomycetaceae	Streptomyces	0	0	0	34	34	1	18	13	0	31	1	0	0	0	0	0	0	0	0	0	0	0	0	0	0	0	0	0	0	0	0	0	19	19	1	3
TACGTAAGGACCGAGCGTTGTCCGGAATCATTGGGCGTAAAGGGTACGTAGGCGGCTAGAAAAGTTAGAAGTCAAAGGCTATAGCTCAACTATAGTAAGCTTCTAAAACTATTTAGCTTGAGAAATGGAAGGGAAAGTGGAATTCCTAGTGTAGCGGTGGAATGCGCAGATATTAGGAAGAATACCGGTGGCGAAGGCGACTTTCTGGCCATTATCTGACGCTGAGGTACGAAAGCGTGG	Bacteria	Firmicutes	Clostridia	Peptostreptococcales-Tissierellales	Anaerococcus	NA	29	29	0	0	58	1	0	0	0	0	0	0	0	28	0	28	1	5	0	22	0	9	36	1	0	0	0	0	0	0	0	0	0	0	0	3
TACGAAGGGGGCTAGCGTTGCTCGGAATCACTGGGCGTAAAGGGCGCGTAGGCGGATGATTAAGTCGGAGGTGAAAGCCCAGGGCTCAACCCTGGAATTGCCTTCGATACTGATCGTCTCGAGAATGGAAGAGGTAAGTGGAATACCGAGTGTAGAGGTGAAATTCGTAGATATTCGGTGGAACACCAGTGGCGAAGGCGACTTACTGGTCCATTTCTGACGCTGAGGCGCGAAAGCGTG	Bacteria	Proteobacteria	Alphaproteobacteria	Rhizobiales	Beijerinckiaceae	FukuN57	2	0	0	0	2	1	0	11	8	19	1	5	6	0	8	19	1	0	0	0	0	0	0	0	0	0	0	0	0	0	0	0	0	0	0	3
TACGGAGGGAGCTAGCGTTGTTCGGAATTACTGGGCGTAAAGCGTACGTAGGCGGTTATTCAAGTCAGAGGTGAAAGCCCGGGGCTCAACCCCGGAACTGCCTTTGAAACTAGATAACTTGAATCTTGGAGAGGCGAGTGGAATTCCGAGTGTAGAGGTGAAATTCGTAGATATTCGGAAGAACACCAGTGGCGAAGGCGACTCGCTGGACAAGTATTGACGCTGAGGTACGAAAGCGTG	Bacteria	Proteobacteria	Alphaproteobacteria	Sphingomonadales	Sphingomonadaceae	Blastomonas	45	28	0	0	73	1	0	0	0	0	0	0	0	0	0	0	0	0	0	43	0	0	43	1	0	0	3	0	3	1	0	0	0	0	0	3
TACGTAGGGGGCTAGCGTTGTCCGGAATCATTGGGCGTAAAGCGCGCGTAGGCGGCCCGGTAAGTCCGCTGTGAAAGTCAAAGGCTCAACCTTTGAATGTCAGCGGATACTGCCGGGCTAGAGTCCGGAAGAGGCGAGTGGAACTCCTGGTGTAGCGGTGGAATGCGCAGATATCAGGAAGAACACCAACGGCGAAGGCAGCTCGCTGGGACGGAACTGACGCTAAGGCGCGAAAGCGTG	Bacteria	Actinobacteriota	Thermoleophilia	Solirubrobacterales	67-14	NA	8	10	9	22	49	1	0	0	0	0	0	0	14	0	7	21	1	0	0	0	0	0	0	0	0	0	0	0	0	0	0	0	23	23	1	3
TACGAAGGGTGCAAGCGTTACTCGGAATTACTGGGCGTAAAGCGTGCGTAGGTGGTCGTTTAAGTCCGTTGTGAAAGCCCTGGGCTCAACCTGGGAACTGCAGTGGATACTGGGCGACTAGAGTGTGGTAGAGGGTAGCGGAATTCCTGGTGTAGCAGTGAAATGCGTAGAGATCAGGAGGAACATCCATGGCGAAGGCAGCTACCTGGACCAACACTGACACTGAGGCACGAAAGCGTG	Bacteria	Proteobacteria	Gammaproteobacteria	Xanthomonadales	Xanthomonadaceae	Stenotrophomonas	0	0	0	0	0	0	26	0	29	55	1	0	0	0	0	0	0	0	0	0	0	0	0	0	0	7	0	0	7	1	10	6	14	30	1	3
TACGGAGGGTGCGAGCGTTAATCGGAATTACTGGGCGTAAAGCGTGCGCAGGCGGTCAGGTCAGTCGGATGTGAAAGCCCCGGGCTTAACCTGGGAACTGCATTCGATACTGCCTGACTAGAGTGCGGGAGAGGGAAGTGGAATTTCCGGTGTAGCGGTGAAATGCGTAGATATCGGAAGGAACACCAGTGGCGAAGGCGACTTCCTGGCCCAGCACTGACGCTCAGGCACGAAAGCGTG	Bacteria	Proteobacteria	Gammaproteobacteria	Steroidobacterales	Woeseiaceae	JTB255 marine benthic group	12	0	4	0	16	1	0	0	0	0	0	0	0	9	0	9	1	6	0	9	0	10	25	1	0	0	0	0	0	0	0	0	0	0	0	3
TACGTATGGGGCGAGCGTTGTTCGGAGTTATTGGGCGTAAAGGGCGTGTAGGCGGCGCGCGGCGTCCGGTGTGAAAACGCAGGGCTCAACCCTGCGGTTGCGCTGGAAACGGGCGTGCTGGAGTCCCGGGGGGGAAGCTGGAATTCCTGGTGTAGGAGTGAAATCTGTAGAGATCAGGAAGAACACCGGTGGCGAAGGCGAGCTTCTATTCGAGGACTGACGCTGAGGCGCGAAAGCGTG	Bacteria	Spirochaetota	Spirochaetia	Spirochaetales	Spirochaetaceae	Spirochaeta	0	0	0	0	0	0	16	0	8	24	1	0	0	0	0	0	0	0	0	0	0	0	0	0	0	13	2	0	15	1	0	4	2	6	1	3
TACGGAGGGGGCCAGCGTTGTTCGGAATTATTGGGCGTAAAGGGCGCGTAGGCGGCCTGGCAAGTCGAAAGTGAAATCCCTCGGCTCAACCGGGGAACTGCTTTCGAAACTGCCGGGCTTGAGTCCCGGAGAGGGTAGCGGAATTCCCAGTGTAGCGGTGAAATGCGTAGATACTGGGAGGAACACCGGTGGCGAAGGCGGCTACCTGGACGGGTACTGACGCTGAGGCGCGAAAGCTAG	Bacteria	Acidobacteriota	Subgroup 22	NA	NA	NA	20	0	0	0	20	1	0	0	0	0	0	19	0	0	0	19	1	0	0	7	0	0	7	1	0	0	0	0	0	0	0	0	0	0	0	3
TACGTAGGGAGCAAGCGTTGTCCGGAATCATTGGGCGTAAAGCGCGCGTAGGTGGCTCTATAAGTCCGTTGTGAAAGTCAAAGGCTCAACCTTTGAAAGCCGATGGATACTGTAGAGCTAGAGTCCGGAAGAGGCGAGTGGAATTCCTGGTGTAGCGGTGGAATGCGCAGATATCAGGAGGAACACCAATAGCGAAGGCAGCTCGCTGGGACGTGACTGACACTAAGGCGCGAAAGCGTG	Bacteria	Actinobacteriota	Thermoleophilia	Solirubrobacterales	67-14	NA	12	0	12	0	24	1	0	0	0	0	0	0	0	12	0	12	1	0	36	0	30	0	66	1	0	0	0	0	0	0	0	0	0	0	0	3
TACGTAGGGGACAAGCGTTGTCCGGAATCACTGGGCGTAAAGGGCGCGCAGGCGGTGATTTAAGCAGGATGTGAAAGGCTACGGCTCAACCGTAGACATGCACCCTGAACTGGGTCACTTGAGTATTGGAGAGGCAGGCAGAATTCCTGGTGTAGCGGTGAAATGCGTAGATATCAGGAGGAATACCGGAGGCGAAGGCGGCCTGCTGGACAAATACTGACGCTGAGGCGCGAAAGCGTG	Bacteria	Firmicutes	Clostridia	Eubacteriales	Eubacteriaceae	NA	0	0	0	0	0	0	11	0	4	15	1	0	0	0	0	0	0	0	0	0	0	0	0	0	0	3	14	0	17	1	0	20	33	53	1	3
TACGTAGGGGGCAAGCGTTGTCCGGATTTATTGGGCGTAAAGAGCGTGTAGGCGGCCAAGCAGGTCCGCTGTGAAAACTCGAGGCTCAACCTCGAGAGGTCGGTGGAAACCGTTTGGCTAGAGTCCGGAAGAGGAGAGTGGAATTCCCGGTGTAGCGGTGAAATGCGCAGATATCGGGAAGAACACCCGTGGCGAAGGCGGCTCTCTGGGACGGTACTGACGCTGAGACGCGAAAGCGTG	Bacteria	Actinobacteriota	Thermoleophilia	Gaiellales	NA	NA	0	0	0	0	0	0	18	0	25	43	1	0	12	0	0	12	1	0	0	0	0	0	0	0	0	0	0	0	0	0	0	0	26	26	1	3
TACGTAGGTGGCAAGCGTTGTCCGGATTTACTGGGCGTAAAGGGAGCGTAGGTGGATATTTAAGTGGGATGTGAAATACTCGGGCTTAACCTGAGTGCTGCATTCCAAACTGGATATCTAGAGTGCAGGAGAGGAAAGTAGAATTCCTAGTGTAGCGGTGAAATGCGTAGAGATTAGGAAGAATACCAGTGGCGAAGGCGACTTTCTGGACTGTAACTGACACTGAGGCTCGAAAGCGTG	Bacteria	Firmicutes	Clostridia	Clostridiales	Clostridiaceae	Clostridium sensu stricto 1	0	0	0	14	14	1	0	0	0	0	0	0	22	19	0	41	1	15	16	9	0	0	40	1	0	0	0	0	0	0	0	0	0	0	0	3
TACGGAGGGTGCAAGCGTTGTCCGGATTTATTGGGTTTAAAGGGTGCGTAGGCGGCCCATTAAGTCAGCGGTGAAAGCCCGGGGCTCAACCCCGGAACCGCCGTTGATACTGGTGGGCTTGAGTATGGACGAGGTTGGCGGAATTGAGGGTGTAGCGGTGAAATGCTTAGATACCCTCAAGAACACCGATTGCGTAGGCAGCTAACTAGGCCATAACTGACGCTGAGGCACGAAAGCGTG	Bacteria	Bacteroidota	Bacteroidia	Cytophagales	Hymenobacteraceae	Rufibacter	6	6	0	0	12	1	0	4	0	4	1	0	0	0	0	0	0	0	0	0	0	2	2	1	0	0	0	0	0	0	0	0	0	0	0	3
CACGTAGGAGGCGAACGTTATCCGGATTTACTGGGCGTAAAGCGCGTGTAGGTGGTTTGGTAAGTAGGGCGTGAAAGCTCCTGGCTCAACTGGGAGAGGCCGTTCTAAACTGCCGAACTAGAGGATGGTAGAGGGAGGTGGAATTCCGGGTGTAGCGGTGGAATGCGCAGATATCCGGAGGAACACCAGTGGCGAAAGCGGCCTCCTGGACCATTCCTGACACTCAGACGCGAAAGCTAG	Bacteria	Chloroflexi	Anaerolineae	Anaerolineales	Anaerolineaceae	Longilinea	0	0	0	0	0	0	19	0	11	30	1	0	0	0	0	0	0	0	0	0	0	0	0	0	0	11	0	0	11	1	6	0	11	17	1	3
TACGTAGGGGGCAAGCGTTGTCCGGATTTATTGGGCGTAAAGAGCTCGTAGGCGGTTCCGTAAGTCGAGTGTGAAAAATCTGGGCTCAACCCAGTGGAGCACTCGATACTGCGGTGACTAGAGTACGGTAGAGGAGTGTGGAATTCCTGGTGTAGCGGTGAAATGCGCAGATATCAGGAGGAACACCAACGGCGAAGGCAGCACTCTGGGCCGGTACTGACGCTGAGGAGCGAAAGCGTG	Bacteria	Actinobacteriota	Acidimicrobiia	Microtrichales	Microtrichaceae	NA	11	0	0	5	16	1	0	0	0	0	0	21	0	0	0	21	1	0	0	0	0	0	0	0	0	0	0	6	6	1	0	0	0	0	0	3
TACGGAGGATCCAAGCGTTATCCGGATTTATTGGGTTTAAAGGGTGCGTAGGCGGCTTATTAAGTCAGGGGTGAAAGACGGTGGCTCAACCATCGCAGTGCCTTTGATACTGATGAGCTTGAATACACTAGAGGTAGGCGGAATGTGACAAGTAGCGGTGAAATGCATAGATATGTCACAGAACACCGATTGCGAAGGCAGCTTACTATGGTGTCATTGACGCTGAGGCACGAAAGCGTG	Bacteria	Bacteroidota	Bacteroidia	Sphingobacteriales	Sphingobacteriaceae	Pedobacter	0	0	22	0	22	1	0	55	20	75	1	0	0	0	0	0	0	0	0	0	0	0	0	0	0	14	0	0	14	1	0	0	0	0	0	3
TACGTAGGGTGCAAGCGTTGTCCGGAATTACTGGGCGTAAAGAGTTCGTAGGCGGTTTGTCGCGTCGTTTGTGAAAACCAGCAGCTCAACTGCTGGCTTGCAGGCGATACGGGCAGACTTGAGTACTGCAGGGGAGACTGGAATTCCTGGTGTAGCGGTGAAATGCGCAGATATCAGGAGGAACACCGGTGGCGAAGGCGGGTCTCTGGGCAGTAACTGACGCTGAGGAACGAAAGCGTG	Bacteria	Actinobacteriota	Actinobacteria	Corynebacteriales	Nocardiaceae	Rhodococcus	0	0	0	0	0	0	0	0	0	0	0	0	7	0	0	7	1	19	30	12	19	0	80	1	0	0	0	0	0	0	0	0	10	10	1	3
TACGAAGGGTGCAAGCGTTACTCGGAATTACTGGGCGTAAAGCGTGCGTAGGTGGTTGTTTAAGTCTGTTGTGAAAGCCCTGGGCTCAACCTGGGAATTGCAATGGATACTGGGCGACTAGAGTGTGGTAGAGGACAGTGGAATTTCCGGTGTAGCAGTGAAATGCGTAGAGATCGGAAGGAACATCTGTGGCGAAGGCGACTGTCTGGGCCAACACTGACACTGAGGCACGAAAGCGTG	Bacteria	Proteobacteria	Gammaproteobacteria	Xanthomonadales	Xanthomonadaceae	Pseudoxanthomonas	16	19	0	0	35	1	0	3	0	3	1	0	0	0	0	0	0	0	0	24	31	0	55	1	0	0	0	0	0	0	0	0	0	0	0	3
TACAGAGGTCCCAAGCGTTGTTCGGATTCACTGGGCGTAAAGGGTGCGTAGGTGGTGAGGTAAGTCGGATGTGAAAGCTCGGAGCTCAACTCCGAAATGGCATTGGAAACTACCTTGCTCGAGGGTTGGAGGGGGGACTGGAATACTTGGTGTAGCAGTGAAATGCGTAGATATCAAGTGGAACACCAGTGGCGAAGGCGAGTCCCTGGACAACTCCTGACACTGAGGCACGAAAGCTAG	Bacteria	Verrucomicrobiota	Verrucomicrobiae	Pedosphaerales	Pedosphaeraceae	ADurb.Bin063-1	0	0	0	0	0	0	0	0	45	45	1	0	0	0	0	0	0	0	0	0	0	0	0	0	0	23	0	0	23	1	0	0	41	41	1	3
TACAGAGGGTGCGAGCGTTGTCCGGAATCACTGGGCGTAAAGGGCGCGTAGGCGGCTTGGTAAGGTTGCGGTGAAAGCCCGGGGCTCAACCCCGGGTCGGCCGTGGCAACTGCTGAGCTGGAGCACTGTAGAGGCAGGTGGAATTCCGGGTGTAGCGGTGGAATGCGTAGAGATCCGGAAGAACACCGGTGGCGAAGGCGGCCTGCTGGGCAGTGGCTGACGCTGATGCGCGACAGCGTG	Bacteria	Gemmatimonadota	Gemmatimonadetes	Gemmatimonadales	Gemmatimonadaceae	Roseisolibacter	0	0	0	0	0	0	0	0	12	12	1	0	0	0	0	0	0	0	0	0	0	0	0	0	0	22	0	0	22	1	0	0	33	33	1	3
TACGGAGGATCCAAGCGTTATCCGGATTTATTGGGTTTAAAGGGTGCGTAGGCGGCTTTTTAAGTCAGGGGTGAAAACTTGCGGCTCAACCGTAAGCTTGCCTTTGATACTGAGGAGCTTGAATACACTTGAGGTAGGCGGAATGTGACAAGTAGCGGTGAAATGCATAGATATGTCACAGAACACCAATTGCGAAGGCAGCTTACTAAAGTGAGATTGACGCTGAGGCACGAAAGCGTG	Bacteria	Bacteroidota	Bacteroidia	Sphingobacteriales	Sphingobacteriaceae	Arcticibacter	25	42	16	0	83	1	0	4	0	4	1	0	0	0	0	0	0	0	0	18	0	0	18	1	0	0	0	0	0	0	0	0	0	0	0	3
TACGAAGGGGGCTAGCGTTGTTCGGAATTACTGGGCGTAAAGCGCACGTAGGCGGACTATTAAGTCAGGGGTGAAATCCCGGGGCTCAACCCCGGAACTGCCTTTGATACTGGTAGTCTCGAGTCCGGAAGAGGTGAGTGGAATTCCGAGTGTAGAGGTGAAATTCGTAGATATTCGGAGGAACACCAGTGGCGAAGGCGGCTCACTGGTCCGGTACTGACGCTGAGGTGCGAAAGCGTG	Bacteria	Proteobacteria	Alphaproteobacteria	Rhizobiales	Rhizobiaceae	Pseudaminobacter	0	0	0	11	11	1	0	0	0	0	0	0	0	23	0	23	1	0	0	0	0	0	0	0	0	0	0	0	0	0	0	20	25	45	1	3
TACGTAGGGGGCAAGCGTTGTCCGGAATCATTGGGCGTAAAGAGCGCGTAGGCGGCCCTGTAAGTCCGCTGTGAAAGTCAAGGGCTCAACCCTTGAATGCCGGTGGATACTGCAGGGCTAGAGTCCGGAAGAGGCGAGTGGAATTCCTGGTGTAGCGGTGAAATGCGCAGATATCAGGAGGAACACCGATGGCGAAGGCAGCTCGCTGGGACGGTACTGACGCTGAGGCGCGAAAGCGTG	Bacteria	Actinobacteriota	Thermoleophilia	Solirubrobacterales	67-14	NA	0	0	10	15	25	1	0	0	0	0	0	15	0	7	0	22	1	20	37	0	0	0	57	1	0	0	0	0	0	0	0	0	0	0	0	3
AACGTAGGAGGCGAGCGTTATCCGGATTTACTGGGTGTAAAGCGCGTGCAGGCGGTTGGCTAAGTTGGGTGTGAAAGCTCCTGGCTCAACTAGGAGAGGTCGCTCAAGACTGGCCGACTGGAGAGCAGTAGAGGAAGGTGGAATTCCGGGTGTAGTGGTGAAATGCGTAGATATCCGGAGGAACACCAGTGGCGAAAGCGGCCTTCTGGACTGCATCTGACGCTCAGACGCGAAAGCTAG	Bacteria	Chloroflexi	Anaerolineae	Anaerolineales	Anaerolineaceae	Anaerolinea	0	0	0	0	0	0	17	0	31	48	1	0	0	0	0	0	0	0	0	0	0	0	0	0	0	8	0	0	8	1	0	0	12	12	1	3
TACGTAGGGGGCAAGCGTTGTCCGGATTTATTGGGCGTAAAGCGCGTGTAGGCGGCCACGCAGGTCCGCTGTGAAAACTCGAGGCTCAACCTCGAGCTGTCGGTGGAAACCGCGTGGCTAGAGTCCGGAAGAGGGGACTGGAATTCCCGGTGTAGCGGTGGAATGCGCAGATATCGGGAGGAACACCCGTGGCGAAGGCGGGTCCCTGGGACGGTACTGACGCTGAGACGCGAAAGCGTG	Bacteria	Actinobacteriota	Thermoleophilia	Gaiellales	NA	NA	0	0	0	0	0	0	16	0	40	56	1	0	0	0	0	0	0	0	0	0	0	0	0	0	0	4	0	0	4	1	0	3	10	13	1	3
TACGTAGGGTGCGAGCGTTAATCGGAATTACTGGGCGTAAAGCGTGCGCAGGCGGTTTTGTAAGCCAGATGTGAAATCCCCGGGCTTAACCTGGGAATGGCATTTGGGACTGCAAGGCTGGAGTGCGGCAGAGGAGACTGGAATTCCTGGTGTAGCAGTGAAATGCGTAGATATCAGGAGGAATACCGATGGCGAAGGCAGGTCTCTGGGCTGACACTGACGCTCATGCACGAAAGCGTG	Bacteria	Proteobacteria	Gammaproteobacteria	Burkholderiales	Nitrosomonadaceae	Ellin6067	14	0	0	0	14	1	22	0	42	64	1	0	0	0	0	0	0	0	0	0	0	0	0	0	0	0	0	0	0	0	0	0	23	23	1	3
TACGAAGGGGGCTAGCGTTGCTCGGAATTACTGGGCGTAAAGGGCGCGTAGGCGGACAGCTTAGTCAGAGGTGAAAGCCCAGGGCTCAACCTTGGAACTGCCTTTGATACTGGCTGTCTTGAGTTTGGGAGAGGTGTGTGGAACTCCGAGTGTAGAGGTGAAATTCGTAGATATTCGGAAGAACACCAGTGGCGAAGGCGACACACTGGCCCAATACTGACGCTGAGGCGCGAAAGCGTG	Bacteria	Proteobacteria	Alphaproteobacteria	Caulobacterales	Caulobacteraceae	Caulobacter	16	31	9	0	56	1	0	0	0	0	0	0	0	0	0	0	0	0	0	10	0	0	10	1	0	0	0	4	4	1	0	0	0	0	0	3
TACGAGGGATGCAAGCGTTATCCGGAATTATTGGGCGTAAAGCGTCCGCAGGTGGCTCTGTAAGTCTGTCGTTAAAGAATGGGGCTCAACCCCATACAGGCGATGGAAACTACAAGGCTAGAGTTTGGTAGGGGTCACGGGAATTCTTAGTGTAGCGGTGAAATGCGTAGATATTAAGAAGAACACCAGCGGCGAAAGCGCGTGACTGGGCCAGTACTGACACTCATGGACGAAAGCTAG	Bacteria	Cyanobacteria	Cyanobacteriia	Leptolyngbyales	Leptolyngbyaceae	NA	16	0	0	0	16	1	0	2	0	2	1	0	2	0	0	2	1	0	0	0	0	0	0	0	0	0	0	0	0	0	0	0	0	0	0	3
AACGTAGGAGACGAGCGTTATTCGGATTTACTGGGCGTAAAGCGTGTGTAGGCGGTACGGAAAGTTGGATGTGAAAGCCCCCGGCTAAACTGGGGGAGGTCGTTCAAAACTACCGAACTAGAGTGTGGAAGAGGGAGGCGGAATTCCGGGTGTAGTGGTGAAATGCGTAGATATCCGGAGGAACACCAGAGGCGAAAGCGGCCTCCTGGCCCACAACTGACGCTCAGACACGAAAGCTAG	Bacteria	Chloroflexi	Anaerolineae	Anaerolineales	Anaerolineaceae	Anaerolinea	0	0	0	0	0	0	15	0	16	31	1	0	0	0	0	0	0	0	0	0	0	0	0	0	0	8	3	0	11	1	0	2	8	10	1	3
TACGTAGGGCGCAAGCGTTGTCCGGAATTATTGGGCGTAAAGAGCTCGTAGGCGGTTTGTCACGTCGGCTGTGAAAACCCGAGGCTCAACCTCGGGCCTGCAGTCGATACGGGCAGACTAGAGTGCTGTAGGGGAGACTGGAATTCCTGGTGTAGCGGTGAAATGCGCAGATATCAGGAGGAACACCGGTGGCGAAGGCGGGTCTCTGGGCAGTAACTGACGCTGAGGAGCGAAAGCGTG	Bacteria	Actinobacteriota	Actinobacteria	Frankiales	NA	NA	0	0	17	0	17	1	0	0	0	0	0	0	0	0	0	0	0	0	31	0	0	0	31	1	0	0	0	0	0	0	18	0	18	36	1	3
TACGAAGGGTGCAAGCGTTGTTCGGATTTATTGGGCGTAAAGCGCGCGCAGGCGGATCAGCAAGTCAGATGTGAAATCTCAGGGCTCAACCCTGAAACTGCGTCTGAAACTGCTAGTCTAGAATATCGGAGGGGGCAGGGGAATTTCACGTGTAGGGGTAAAATCCGTAGAGATGTGAAGGAACACCGGAGGCGAAGGCGCCTGCCTGGACGATACTTGACGCTGAGGCGCGAAAGCGTG	Bacteria	Bdellovibrionota	Bdellovibrionia	Bacteriovoracales	Bacteriovoracaceae	Peredibacter	15	0	0	0	15	1	0	0	6	6	1	0	3	0	0	3	1	0	0	0	0	0	0	0	0	0	0	0	0	0	0	0	0	0	0	3
TACAGAGGGTGCAAGCGTTAATCGGAGTTACTGGGCGTAAAGGGCGCGTAGGCGGTTATTTAAGTCGGATGTGAAATCCCTGGGCTTAACCTAGGAATTGCATTCGATACTGAATATTCTAGAGTATGGTAGAGGAAAGTGGAATTCTCGGTGTAGTGGTAAAATACGTAGATATCGAGAAGAACACCGGTGGCGAAGGCGGCTTTCTGGACCAATACTGACGCTGATGCGCGAAAGCGT	Bacteria	Proteobacteria	Gammaproteobacteria	Coxiellales	Coxiellaceae	Coxiella	0	0	0	0	0	0	17	0	12	29	1	0	0	0	0	0	0	0	0	0	0	0	0	0	0	14	0	0	14	1	0	2	0	2	1	3
TACGTAGGGGGCAAGCGTTATCCGGATTTACTGGGTGTAAAGGGAGCGTAGACGGCACGGCAAGCCAGATGTGAAAGCCCGGGGCTCAACCCCGGGACTGCATTTGGAACTGCTGAGCTAGAGTGTCGGAGAGGCAAGTGGAATTCCTAGTGTAGCGGTGAAATGCGTAGATATTAGGAGGAACACCAGTGGCGAAGGCGGCTTGCTGGACGATGACTGACGTTGAGGCTCGAAAGCGTG	Bacteria	Firmicutes	Clostridia	Lachnospirales	Lachnospiraceae	Dorea	0	5	0	15	20	1	0	0	0	0	0	14	13	0	0	27	1	0	0	45	0	0	45	1	0	0	0	0	0	0	0	0	0	0	0	3
TACGGAGGGTGCAAGCGTTGTCCGGAATCATTGGGTTTAAAGGGTGCGTAGGCGGGTCTTTAAGTCTGGGGTGAAATCCTGCGGCTCAACCGTAGAATGGCCTCGGATACTGGAGACCTTGAGTATGACAGAGGGTGGCGGAATTCGTAGTGTAGCGGTGAAATGCATAGATATTACGAAGAACACCAGTGGCGTAGGCGGCCACCTGGGTCATAACTGACGCTGAGGCACGAGAGCGTG	Bacteria	Bacteroidota	Rhodothermia	Balneolales	Balneolaceae	ML310M-34	0	0	0	13	13	1	0	0	0	0	0	0	51	8	0	59	1	0	0	20	0	0	20	1	0	0	0	0	0	0	0	0	0	0	0	3
TACGGAGGATGCGAGCGTTATCCGGATTTATTGGGTTTAAAGGGTGCGCAGGCGGAATGTCAAGTCAGCGGTAAAATTTCGGGGCTCAACCCCGTCGTGCCGTTGAAACTGGCGTTCTTGAGTGAGCGAGAAGTATGCGGAATGCGTGGTGTAGCGGTGAAATGCATAGATATCACGCAGAACTCCGATTGCGAAGGCAGCATACCGGCGCTCAACTGACGCTCATGCACGAAAGCGTGG	Bacteria	Bacteroidota	Bacteroidia	Bacteroidales	Muribaculaceae	NA	0	0	0	0	0	0	0	0	0	0	0	0	0	0	9	9	1	0	0	3	0	0	3	1	38	0	0	11	49	1	0	0	0	0	0	3
TACGGAGGGTGCAAGCGTTAATCGGAATTACTGGGCGTAAAGGGCGCGTAGGTGGCTTGGTAAGTCGGATGTGAAAGCCCCGGGCTTAACCTGGGAACTGCATTCGATACTGCCTCGCTCGAGTACGGTAGAGGAGAGTGGAATTCCCGGTGTAGCGGTGAAATGCGTAGATATCGGGAGGAACATCAGTGGCGAAGGCGGCTCTCTGGACCGATACTGACACTGAGGCGCGAAAGCGTG	Bacteria	Proteobacteria	Gammaproteobacteria	Nitrosococcales	Nitrosococcaceae	CI75cm.2.12	0	0	0	0	0	0	5	0	8	13	1	0	0	0	0	0	0	0	0	0	0	0	0	0	0	3	9	0	12	1	0	17	11	28	1	3
TACGGAGGGTGCAAGCGTTATCCGGAATCATTGGGTTTAAAGGGTCCGTAGGCGGATTAATAAGTCAGAGGTGAAATCCCACAGCTTAACTGTGGAACTGCCTTTGATACTGTTAGTCTTGAGTTATATGGAAGTAGATAGAATGTGTAGTGTAGCGGTGAAATGCATAGATATTACACAGAATACCGATTGCGAAGGCAGTCTACTACGTATATACTGACGCTAATGGACGAAAGCGTG	Bacteria	Bacteroidota	Bacteroidia	Flavobacteriales	Flavobacteriaceae	Lutibacter	27	11	6	0	44	1	0	0	0	0	0	0	0	0	33	33	1	0	0	13	0	0	13	1	0	0	0	0	0	0	0	0	0	0	0	3
TACGGAGGGTGCAAGCGTTATTCGGAATTATTGGGCGTAAAGGGCGCGTAGGCGGTTTTTTAAGTCAGATGTGAAAGCCCGGGGCTTAACCCCGGAAGTGCATTTGAAACTAAAAAACTTGAGTATGGGAGAGGGAAGTGGAATTCCTGGTGTAGAGGTGAAATTCGTAGATATCAGGAGGAACACCGGTGGCGAAGGCGACTTCCTGGACCAATACTGACGCTGAGGCGCGAAGGCGTG	Bacteria	Desulfobacterota	Desulfobacteria	Desulfobacterales	Desulfosarcinaceae	SEEP-SRB1	0	0	0	0	0	0	15	0	9	24	1	0	0	0	0	0	0	0	0	0	0	0	0	0	0	9	5	0	14	1	0	8	6	14	1	3
TACGTAGGTGGCAAGCGTTGTCCGGAATTATTGGGCGTAAAGCGCGCGCAGGCGGCTCCTTAAGTCTGATGTGAAATCTTGCGGCTCAACCGCAAGCGGTCATTGGAAACTGGGGAGCTTGAGTGCAGAAGAGGAGAGTAGAATTCCACGTGTAGCGGTGAAATGCGTAGAGATGTGGAGGAATACCGGTGGCGAAGGCGGCTCTCTGGTCTGCAACTGACGCTGAGGTGCGAAAGCGTG	Bacteria	Firmicutes	Bacilli	Bacillales	Sporolactobacillaceae	Sporolactobacillus	0	0	0	0	0	0	0	0	0	0	0	0	0	9	0	9	1	31	18	4	25	0	78	1	0	0	0	0	0	0	0	0	3	3	1	3
TACGAAGGGGACTAGCGTTGTTCGGAATCACTGGGCGTAAAGCGCACGTAGGCGGATCATTTAGTCAGGGGTGAAATCCCGGGGCTCAACCTCGGAACTGCCTTTGATACTGATGGTCTCGAGTCCGATAGAGGTGGGTAGAATTCCTAGTGTAGAGGTGAAATTCGTAGATATTAGGAAGAATACCGGTGGCGAAGGCGGCCCACTGGATCGGTACTGACGCTGAGGTGCGAAAGCGTG	Bacteria	Proteobacteria	Alphaproteobacteria	Rhizobiales	Hyphomicrobiaceae	Hyphomicrobium	17	4	0	0	21	1	0	0	0	0	0	0	8	0	8	16	1	0	0	0	0	0	0	0	0	0	0	5	5	1	0	0	0	0	0	3
TACAGAGGTGTCGAGCGTTGTCCGGAATTACTGGGCGTAAAGGGTGTGTAGGTGGGCGAGTAAGTCGGATGTGAAATCACTGGGCTTAACCCAGTAATTGCATCCGAGACTGCCCGTCTTGAGTGCAGAAGAGGAGAGCGGAATTCCCGGTGTAGCGGTGAAATGCGTAGATATCGGGAGGAACACCAGTGGCGAAGGCGGCTCTCTGGTCTGCTACTGACACTGAAACACGAAAGCTAG	Bacteria	FCPU426	NA	NA	NA	NA	0	0	0	0	0	0	0	0	13	13	1	0	0	0	0	0	0	0	0	0	0	0	0	0	0	11	2	0	13	1	0	8	0	8	1	3
TACGTAGGTGGCAAGCGTTGTCCGGATTTATTGGGCGTAAAGGGAGCGCAGGCGGTGACTTAAGTCTGATGTGAAAGCCCACGGCTTAACCGTGGAGGGTCATTGGAAACTGGGTCACTTGAGTGCAGAAGAGGAAAGCGGAATTCCATGTGTAGCGGTGAAATGCGTAGATATATGGAGGAACACCAGTGGCGAAGGCGGCTTTCTGGTCTGTAACTGACGCTGAGGCTCGAAAGCGTG	Bacteria	Firmicutes	Bacilli	Lactobacillales	Aerococcaceae	Eremococcus	0	0	14	16	30	1	0	0	0	0	0	21	0	26	7	54	1	0	0	0	3	0	3	1	0	0	0	0	0	0	0	0	0	0	0	3
TACGGAGGGTGCAAGCGTTGTTCGGATTCACTGGGTATAAAGGGTGCGCAGGCGGCTCGGTAAGTCAGGGGTGAAATATGACGGCTCAACCGTCAAACTGCCTCTGAAACTGCCTTGCTTGAGTCCGGGAGAGGAAGGTGGAATTCCTGGTGTAGCGGTGAAATGCGTAAATATCAGGAGGAACACCGGTGGCGAAGGCGGCCTTCTGGCCCGGTACTGACGCTCATGCACGAAAGCCAG	Bacteria	Latescibacterota	NA	NA	NA	NA	0	0	0	0	0	0	4	0	9	13	1	0	0	0	0	0	0	0	0	0	0	0	0	0	0	5	0	0	5	1	0	7	13	20	1	3
TACGTAGGGGGCAAGCGTTGTCCGGAATCATTGGGCGTAAAGGGCGCGTAGGCGGATAGTTAAGTCCGATGTGAAATACCAAGGCTCAACCTTGGGGCTGCATCGGAAACTGGTTATCTTGAGGACAGGAGAGGAAAGTGGAATTCCTAGTGTAGCGGTGAAATGCGTAGATATTAGGAGGAACACCAGTGGCGAAGGCGACTTTCTGGACTGTAACTGACGCTGAGGCGCGAAAGCGTG	Bacteria	Firmicutes	Desulfitobacteriia	Desulfitobacteriales	Desulfitobacteriaceae	Desulfosporosinus	0	0	0	0	0	0	0	0	8	8	1	0	0	0	0	0	0	0	0	0	0	0	0	0	0	0	3	0	3	1	0	0	75	75	1	3
TACGTAAGGGGCGAGCGTTGTCCGGAATTATTGGGCGTAAAGAGTGCGTAGGCGGCAAATTAAGTCAGATGTGAAAACTAAGGGCTCAACCCATAGATTGCATCTGAAACTGATATGCTTGAGTCAAGGAGAGGAAAGTGGAATTCCTAGTGTAGCGGTGGAATGCGTAGATATTAGGAGGAATACCGGTGGCGAAGGCGACTTTCTGGACTTGAACTGACGCTGAGGCACGAAAGCGTG	Bacteria	Firmicutes	Clostridia	Peptostreptococcales-Tissierellales	Fenollaria	NA	17	9	11	34	71	1	0	0	0	0	0	0	0	3	0	3	1	0	0	5	0	0	5	1	0	0	0	0	0	0	0	0	0	0	0	3
TACGTAGGGGGCAAGCGTTGTCCGGAATCATTGGGCGTAAAGCGCGTGTAGGCGGCCATCCAAGTCCGATGTGAAAGCTCGGGGCTCAACCCCGAGTCTGCATTGGAAACTGTATGGCTTGAGTCCGGAAGAGGAGACTGGAATTCCTGGTGTAGCGGTGAAATGCGCAGATATCAGGAAGAACACCGGTGGCGAAGGCGGGTCTCTGGGACGGTACTGACGCTGAGACGCGAAAGCGTG	Bacteria	Actinobacteriota	Thermoleophilia	Gaiellales	NA	NA	2	0	0	0	2	1	0	0	0	0	0	25	22	14	10	71	1	6	0	0	2	0	8	1	0	0	0	0	0	0	0	0	0	0	0	3
TACGGAGGGTGCAAGCGTTAATCGGAATTACTGGGCGTAAAGCGCACGCAGGCGGTTTGTCAAGTCAGATGTGAAATCCCCGAGCTTAACTTGGGAACTGCATTTGAAACTGGCAGACTGGAGTCTTGTAGAGGGGGGTAGAATTCCAGGTGTAGCGGTGAAATGCGTAGAGATCTGGAGGAATACCGGTGGCGAAGGCGGCCCCCTGGACAAAGACTGACGCTCAGGTGCGAAAGCGTG	Bacteria	Proteobacteria	Gammaproteobacteria	Enterobacterales	NA	NA	0	0	0	0	0	0	12	0	0	12	1	6	16	0	0	22	1	0	0	0	0	0	0	0	25	11	0	0	36	1	0	0	0	0	0	3
TACGTAGGGGGCAAGCGTTATCCGGAATTACTGGGCGTAAAGGGTGCGTAGGCGGTTTATCAAGTCAGGGGTGAAAGGCTACGGCTCAACCGTAGTAAGCCTCTGAAACTGGTGAACTTGAGTGTAGGAGAGGAAAGTGGAATTCCCAGTGTAGCGGTGAAATGCGTAGATATTGGGAGGAACACCAGTGGCGAAGGCGACTTTCTGGACTATAACTGACGCTGAGGCACGAAAGCGTGG	Bacteria	Firmicutes	Clostridia	Peptostreptococcales-Tissierellales	Peptostreptococcaceae	Acetoanaerobium	0	0	0	0	0	0	0	6	0	6	1	7	0	0	0	7	1	0	0	0	0	0	0	0	8	0	0	5	13	1	0	0	0	0	0	3
TACGTAGGGTGCAAGCGTTGTCCGGAATTATTGGGCGTAAAGAGCTCGTAGGCGGTGTGTCGCGTCTGCTGTGAAAACTCAGGGCTCAACTCTGAGCTTGCAGTGGGTACGGGCACACTAGAGTGCTGTAGGGGAGACTGGAATTCCTGGTGTAGCGGTGAAATGCGCAGATATCAGGAGGAACACCGGTGGCGAAGGCGGGTCTCTGGGCAGTTACTGACGCTGAGGAGCGAAAGCATG	Bacteria	Actinobacteriota	Actinobacteria	Kineosporiales	Kineosporiaceae	Kineococcus	0	0	0	0	0	0	0	0	0	0	0	0	0	10	0	10	1	15	0	28	14	0	57	1	0	0	0	0	0	0	4	0	0	4	1	3
CACGGGGGGAGCGAGCGTTGTTCGGAATTACTGGGTGTAAAGGGCTCGTAGGCGGGGAAGAAGGTCGAATGTGAAAACTTATGGCTCAACCATAAGCCTGCATCCGAAACCACTTCTCTTGAGTATCGGAGAGGATAGCGGAACTCCTGGTGTAGCGGTGAAATGCGTAGATATCAGGAGGAACGCCGGTGGCGAAGGCGGCTATCTGGCCGAATACTGACGCTCAGGAGCGAAGGCCGG	Bacteria	Zixibacteria	NA	NA	NA	NA	0	0	0	0	0	0	10	0	5	15	1	0	0	0	0	0	0	0	0	0	0	0	0	0	0	9	0	0	9	1	0	0	3	3	1	3
TACGTAGGGTGCGAGCGTTAATCGGAATTACTGGGCGTAAAGCGTGCGCAGGCGGTTATATAAGTCAGATGTGAAATCCCCGGGCTCAACCTGGGAACTGCATTTGAGACTGTATGGCTAGAGTGTGGCAGAGGGGGGTGGAATTCCACGTGTAGCAGTGAAATGCGTAGAGATGTGGAGGAACACCGATGGCGAAGGCAGCCCCCTGGGCCAAGACTGACGCTCATGCACGAAAGCGTG	Bacteria	Proteobacteria	Gammaproteobacteria	Burkholderiales	Rhodocyclaceae	Propionivibrio	0	0	0	0	0	0	13	0	11	24	1	0	0	0	0	0	0	0	0	0	0	0	0	0	0	5	0	0	5	1	0	6	11	17	1	3
TACGAGGGGTCCTAGCGTTGTTCGGAATCATTGGGCGTAAAGGGTGTGTAGGTGGCTATGTAAGTCAGGTGTGAAAGCCCCGGGCTCAACCCGGGAAGTGCATCTGATACTGCGTAGCTTGAGTACCGAAGAGGATAGTGGAATTCCAGGTGTAGTGGTGAAATACGTAGATATCTGGAGGAACACCGGTGGCGAAGGCGGCTATCTGGTCGAGTACTGACACTGAGACACGAAAGCATG	Bacteria	Bdellovibrionota	Bdellovibrionia	Bdellovibrionales	Bdellovibrionaceae	Bdellovibrio	9	0	0	0	9	1	0	16	0	16	1	0	0	0	7	7	1	0	0	0	0	0	0	0	0	0	0	0	0	0	0	0	0	0	0	3
TACGGAGGATGCAAGCGTTGTCCGGAATCATTGGGCGTAAAGGGTCCTGAGGTGGTTTGCTCAGTCCACTGTGAAAGTTCAGGGCTTACCCTTGAAAATGCGGTGGAAACTAGTAGGCTAGAGTACGGTGGGGGCAGAGGGAATTCCCGATGTAGCGGTGAAATGCATAGATATCGGGAAGAACACCGATGGCGAAGGCACTCTGCTGGGCCGACACTGACACTGAAAGACGAAAGCCAG	Bacteria	Cyanobacteria	Cyanobacteriia	Chloroplast	NA	NA	5	0	7	0	12	1	0	0	0	0	0	0	0	0	0	0	0	26	0	4	0	0	30	1	0	0	0	0	0	0	0	0	4	4	1	3
TACGTAGGGGGCTAGCGTTATCCGGAATTACTGGGCGTAAAGGGTGCGTAGGTGGTTTCTTAAGTCAGAGGTGAAAGGCTACGGCTCAACCGTAGTAAGCCTTTGAAACTGGGAAACTTGAGTGCAGGAGAGGAGAGTGGAATTCCTAGTGTAGCGGTGAAATGCGTAGATATTAGGAGGAACACCAGTTGCGAAGGCGGCTCTCTGGACTGTAACTGACACTGAGGCACGAAAGCGTGG	Bacteria	Firmicutes	Clostridia	Peptostreptococcales-Tissierellales	Peptostreptococcaceae	Romboutsia	19	0	0	6	25	1	0	0	0	0	0	31	0	0	0	31	1	0	15	0	0	0	15	1	0	0	0	0	0	0	0	0	0	0	0	3
TACGAAGGGGGCTAGCGTTGTTCGGAATTACTGGGCGTAAAGCGCACGTAGGCGGATATTTAAGTCAGGGGTGAAATCCCAGAGCTCAACTCTGGAACTGCCTTTGATACTGGGTATCTTGAGTATGGAAGAGGTAAGTGGAATTGCGAGTGTAGAGGTGAAATTCGTAGATATTCGCAGGAACACCAGTGGCGAAGGCGGCTTACTGGTCCATTACTGACGCTGAGGTGCGAAAGCGTG	Bacteria	Proteobacteria	Alphaproteobacteria	Rhizobiales	Rhizobiaceae	Neorhizobium	0	22	0	0	22	1	0	26	15	41	1	0	0	0	0	0	0	0	0	20	0	0	20	1	0	0	0	0	0	0	0	0	0	0	0	3
TACGGAGGGTGCGAGCGTTATTCGGAATTACTGGGCGTAAAGCGCGTGTAGGCGGGGGGACAAGTCTGATGTGAAAGCCCTGGGCTTAACCTGGGAAGCGCATTGGAAACTGTTTTTCTTGAGTACTGGAGAGGAAGGGGGAATTCCCGGTGTAGAGGTGAAATTCGTAGAGATCGGGAGGAATACCAGTGGCGTAGGCGCCCTTCTGGACGGTAACTGACGCTGAGACGCGAAAGCGTG	Bacteria	Desulfobacterota	Syntrophobacteria	Syntrophobacterales	Syntrophobacteraceae	Syntrophobacter	0	0	0	0	0	0	6	0	10	16	1	0	0	0	0	0	0	0	0	0	0	0	0	0	0	10	0	0	10	1	0	8	0	8	1	3
TACGTAGGTGGCAAGCGTTGTCCGGAATTATTGGGCGTAAAGCGCGCGCAGGCGGCTTCTTAAGTCCATCTTAAAAGTGCGGGGCTTAACCCCGTGATGGGATGGAAACTGGGAGGCTGGAGTATCGGAGAGGAAAGTGGAATTCCTAGTGTAGCGGTGAAATGCGTAGAGATTAGGAAGAACACCGGTGGCGAAGGCGACTTTCTGGACGACAACTGACGCTGAGGCGCGAAAGCGTGG	Bacteria	Firmicutes	Negativicutes	Veillonellales-Selenomonadales	Veillonellaceae	Dialister	0	0	0	0	0	0	0	0	0	0	0	0	3	0	0	3	1	0	0	24	0	0	24	1	56	0	0	0	56	1	0	0	0	0	0	3
TACGTAGGGGGCAAGCGTTATCCGGATTTACTGGGTGTAAAGGGAGCGTAGACGGACTGGCAAGTCTGATGTGAAAGGCGGGGGCTCAACCCCTGGACTGCATTGGAAACTGTTAGTCTTGAGTGCCGGAGAGGTAAGCGGAATTCCTAGTGTAGCGGTGAAATGCGTAGATATTAGGAGGAACACCAGTGGCGAAGGCGGCTTACTGGACGGTAACTGACGTTGAGGCTCGAAAGCGTG	Bacteria	Firmicutes	Clostridia	Lachnospirales	Lachnospiraceae	Blautia	0	0	0	31	31	1	0	0	0	0	0	14	0	16	14	44	1	0	0	0	7	0	7	1	0	0	0	0	0	0	0	0	0	0	0	3
TACGGGGGGTGCAAGCGTTGTTCGGAATCATTGGGCGTAAAGCGCGTGTAGGCGGCTTGGTAAGTCAGGTGTGAAAGCCCTGGGCTCAACCCAGGAAGTGCACTTGAAACTGCCTTGCTTGAGTACGGGAGAGGAAAGCGGAATTCCTGGTGTAGAGGTGAAATTCGTAGATATCAGGAGGAACACCGGTGGCGAAGGCGGCTTTCTGGCCCAATACTGACGCTGAGACGCGAAAGCGTG	Bacteria	Desulfobacterota	Syntrophia	Syntrophales	NA	NA	0	0	0	0	0	0	5	0	9	14	1	0	0	0	0	0	0	0	0	0	0	0	0	0	0	7	0	0	7	1	0	0	9	9	1	3
TACGGGGGGTGCAAGCGTTGTTCGGAATCATTGGGCGTAAAGAGCGTGTAGGCGGCTGGACAAGTCAGATGTGAAAGCCCTGGGCTCAACCTGGGAAGTGCATTTGAAACTGTTCGGCTAGAGTAGGGGAGAGGGAAGTGGAATTCCTGGTGTAGAGGTGAAATTCGTAGATATCAGGAGGAACACCGGTGGCGAAGGCGACTTCCTGGCCCTATACTGACGCTGAGACGCGAGAGCGTG	Bacteria	Desulfobacterota	Syntrophia	Syntrophales	NA	NA	0	0	0	0	0	0	0	0	9	9	1	0	0	0	0	0	0	0	0	0	0	0	0	0	0	0	17	0	17	1	0	21	18	39	1	3
TACGTAGGGCGCAAGCGTTGTCCGGAATTATTGGGCGTAAAGAGCTCGTAGGTGGCTTGTCACGTCGGGTGTGAAAGCTTGGGGCTTAACTCCAGGTCTGCATTCGATACGGGCTGGCTAGAGGTAGGTAGGGGAGAACGGAATTCCTGGTGTAGCGGTGAAATGCGCAGATATCAGGAGGAACACCGGTGGCGAAGGCGGTTCTCTGGGCCTTACCTGACGCTGAGGAGCGAAAGCGTG	Bacteria	Actinobacteriota	Actinobacteria	Streptosporangiales	Streptosporangiaceae	Streptosporangium	0	0	0	0	0	0	0	0	0	0	0	7	0	0	8	15	1	0	20	13	11	0	44	1	0	0	0	0	0	0	0	0	8	8	1	3
TACGTAGGGGGCAAGCGTTGTCCGGAATTATTGGGCGTAAAGCGCGCGCAGGCGGTCAATGAAGTTGGGTGTTTAAGCCCGGGGCTCAACCCCGGTTCGCATCCAAAACTGGTTGACTTGAGTGTAGGAGAGGAAAGTGGAATTCCACGTGTAGCGGTGAAATGCGTAGAGATGTGGAGGAACACCAGTGGCGAAGGCGACTTTCTGGCCTATAACTGACGCTGAGGCGCGAAAGCGTGG	Bacteria	Firmicutes	Bacilli	Paenibacillales	Paenibacillaceae	Paenibacillus	0	0	0	0	0	0	0	0	0	0	0	10	0	0	0	10	1	33	0	13	24	0	70	1	0	0	0	0	0	0	2	0	0	2	1	3
TACGGAGGGTGCGAGCGTTACCCGGAATCACTGGGCGTAAAGGGCGTGTAGGCGGGATGATAAGTCTGGTTTTAAAGACTGCGGCTCAACCGCAGGAATGGACTGGATACTGTCATTCTTGACCTCTGGAGAGGGAACTGGAATTCCTGGTGTAGCGGTGAAATGCGTAGATACCAGGAGGAACACCAATGGCGAAGGCAGGTTCCTGGACAGAAGGTGACGCTGAGGCGCGAAAGTGTG	Bacteria	Deinococcota	Deinococci	Deinococcales	Deinococcaceae	Deinococcus	7	0	4	0	11	1	0	0	0	0	0	4	5	0	6	15	1	0	0	0	0	0	0	0	0	0	0	0	0	0	3	0	0	3	1	3
TACGTAGGGGGCGAGCGTTGTCCGGAATCATTGGGCGTAAAGAGCGTGTAGGCGGACTGGAAGGTCTGGTGTGAAAGCCCGGGGCTCAACCCCGGAGGGTCACTGGAAACCAACAGTCTTGAATCTGGAAGAGGAGAGTGGAATTCCTGGTGTAGCGGTGGAATGCGCAGATATCAGGAGGAACACCAATGGCGAAGGCAGCTCTCTGGTACATGATTGACGCTGAGACGCGAAAGCGTG	Bacteria	Actinobacteriota	Thermoleophilia	Gaiellales	NA	NA	0	6	0	0	6	1	0	0	0	0	0	0	0	0	0	0	0	0	39	0	0	0	39	1	0	0	0	0	0	0	0	0	6	6	1	3
TACGAAGGGGGCTAGCGTTGCTCGGAATCACTGGGCGTAAAGCGCACGTAGGCGGACTCTTAAGTCGGTGGTGAAATCCTGGAGCTCAACTCCAGAACTGCCTTCGATACTGAGAGTCTCGAGTCCGAGAGAGGTGAGTGGAACTGCGAGTGTAGAGGTGAAATTCGTAGATATTCGCAAGAACACCAGTGGCGAAGGCGGCTCACTGGCTCGGTACTGACGCTGAGGTGCGAAAGCGTG	Bacteria	Proteobacteria	Alphaproteobacteria	Rhizobiales	Xanthobacteraceae	NA	0	0	0	32	32	1	0	0	0	0	0	33	0	0	0	33	1	0	0	0	15	0	15	1	0	0	0	0	0	0	0	0	0	0	0	3
TACGTAGGGTGCGAGCGTTGTCCGGAATTATTGGGCGTAAAGAGCTTGTAGGCGGTTTGTCGCGTCTGCTGTGAAAACTCGGGGCTTAACCCCGAGCCTGCAGTGGGTACGGGCAGACTAGAGTGTGGTAGGGGAGACTGGAATTCCTGGTGTAGCGGTGGAATGCGCAGATATCAGGAGGAACACCGATGGCGAAGGCAGGTCTCTGGGCCATAACTGACGCTGAGAAGCGAAAGCGTG	Bacteria	Actinobacteriota	Actinobacteria	Micrococcales	Intrasporangiaceae	Ornithinicoccus	0	13	0	0	13	1	0	0	0	0	0	0	0	0	0	0	0	0	23	0	0	30	53	1	0	0	0	0	0	0	0	0	13	13	1	3
TACGTAGGGTGCGAGCGTTGTCCGGAATTATTGGGCGTAAAGAGCTTGTAGGCGGTCTGTCGCGTCTGCTGTGAAAACTCGGGGCTTAACCCCGAGCCTGCAGTGGGTACGGGCAGACTAGAGTGTGGTAGGGGAGACTGGAATTCCTGGTGTAGCGGTGGAATGCGCAGATATCAGGAGGAACACCGATGGCGAAGGCAGGTCTCTGGGCCATAACTGACGCTGAGAAGCGAAAGCGTG	Bacteria	Actinobacteriota	Actinobacteria	Micrococcales	Intrasporangiaceae	Ornithinicoccus	0	0	13	0	13	1	0	0	0	0	0	11	0	8	0	19	1	0	0	0	47	0	47	1	0	0	0	0	0	0	0	0	0	0	0	3
TACGTAGGGGGCAAGCGTTGTCCGGAATCATTGGGCGTAAAGCGAGCGTAGGCGGCCCGATAAGTCTGCTGTAAAAGTCAACGGCTCAACCGTTGAAAGCCGGTGGATACTGTCGGGCTAGAGTTCGGAAGAGGCAAGTGGAATTCCTGGTGTAGCGGTGGAATGCGCAGATATCAGGAGGAACACCTATAGCGAAGGCAGCTTGCTGGGACGATACTGACGCTAAGGCTCGAAAGCGTG	Bacteria	Actinobacteriota	Thermoleophilia	Solirubrobacterales	67-14	NA	8	0	0	9	17	1	0	0	0	0	0	11	0	0	0	11	1	0	12	7	12	0	31	1	0	0	0	0	0	0	0	0	0	0	0	3
TACGGGGGGAGCAAGCGTTGTTCGGATTTACTGGGCGTAAAGGGCGCGTAGGCGGCCAGCGCAAGTCAGTTGTGAAATCTCCGGGCTTAACTCGGAAAGGTCAACTGATACTGCGCGGCTAGAGTGCAGAAGGGGCAACTGGAATTCTCGGTGTAGCGGTGAAATGCGTAGATATCGAGAGGAACACCTGCGGCGAAGGCGGGTTGCTGGGCTGACACTGACGCTGATGCGCGAAAGCCA	Bacteria	Acidobacteriota	Blastocatellia	Pyrinomonadales	Pyrinomonadaceae	RB41	3	0	0	0	3	1	32	0	0	32	1	0	0	0	0	0	0	0	0	0	0	0	0	0	0	0	0	0	0	0	0	0	43	43	1	3
TACGGAGGGTGCAAGCGTTAATCGGAATTACTGGGCGTAAAGCGCGCGTAGGTGGTTTGATAAGCGAGATGTGAAAGCCCCGGGCTTAACCTGGGAACGGCATTTCGAACTGTCTGACTAGAGTGTGGTAGAGGGTAGTGGAATTTCCTGTGTAGCGGTGAAATGCGTAGATATAGGAAGGAACACCAGTGGCGAAGGCGGCTACCTGGACCAACACTGACACTGAGGTGCGAAAGCGTG	Bacteria	Proteobacteria	Gammaproteobacteria	Alteromonadales	Marinobacteraceae	Marinobacter	0	22	20	0	42	1	0	0	0	0	0	0	21	0	0	21	1	7	8	0	0	0	15	1	0	0	0	0	0	0	0	0	0	0	0	3
TACGTAGGGGGCAAGCGTTATCCGGAATCACTGGGCGTAAAGGGTGCGTAGGCGGTCTTGCAAGTCAGAGGTGAAAGGCTACGGCTCAACCGTAGTAAGCCTTTGAAACTGCAAGACTTGAGTATGGGAGAGGAAAGTGGAATTCCTAGTGTAGCGGTGAAATGCGTAGATATTAGGAGGAACACCAGTGGCGAAGGCGACTTTCTGGACCATTACTGACGCTGAGGCACGAAAGCGTGG	Bacteria	Firmicutes	Clostridia	Peptostreptococcales-Tissierellales	Alkaliphilus	NA	0	0	6	0	6	1	0	0	0	0	0	0	0	0	0	0	0	0	33	0	0	31	64	1	0	0	0	0	0	0	8	0	0	8	1	3
TACGTAGGGGGCGAGCGTTGTCCGGAATCATTGGGCGTAAAGCGCGTGTAGGCGGCTTGGCAAGTCCGGTGTGAAAGCTCGAGGCTCAACCTCGAGTCTGCACTGGAAACTGCCTTGCTAGAGTCCGGAAGAGGAGACTGGAATTCCTGGTGTAGCGGTGAAATGCGCAGATATCAGGAAGAACACCGGTGGCGAAGGCGGGTCTCTGGGACGGTACTGACGCTGAGACGCGAAAGCGTG	Bacteria	Actinobacteriota	Thermoleophilia	Gaiellales	NA	NA	0	0	0	0	0	0	16	0	9	25	1	0	0	0	0	0	0	0	0	0	0	0	0	0	0	0	8	0	8	1	0	7	5	12	1	3
TACGGAGGGTGCAAGCGTTGTTCGGAATTACTGGGCGTAAAGCGCGTGTAGGCGGCCTTGCAAGTCAGGCGTGAAAGCCCTCGGCTTAACCGGGGAAGTGCGTCTGAAACTGCTTGGCTTGAGTACGGGAGAGGGAGGCGGAATTCCCAGTGTAGAGGTGAAATTCGTAGATATTGGGAGGAACACCGGTGGCGAAAGCGGCCTCCTGGACCGATACTGACGCTGAGACGCGAGAGCGTG	Bacteria	MBNT15	NA	NA	NA	NA	0	0	0	0	0	0	5	0	0	5	1	0	0	0	0	0	0	0	0	0	0	0	0	0	0	3	5	0	8	1	0	7	8	15	1	3
TACGTAGGGGGCAAGCGTTATCCGGATTTACTGGGTGTAAAGGGAGCGTAGACGGCGCAGCAAGTCTGATGTGAAAGGCAGGGGCTTAACCCCTGGACTGCATTGGAAACTGCTGTGCTTGAGTGCCGGAGGGGTAAGCGGAATTCCTAGTGTAGCGGTGAAATGCGTAGATATTAGGAGGAACACCAGTGGCGAAGGCGGCTTACTGGACGGTAACTGACGTTGAGGCTCGAAAGCGTG	Bacteria	Firmicutes	Clostridia	Lachnospirales	Lachnospiraceae	Blautia	8	14	0	24	46	1	0	0	0	0	0	10	0	0	0	10	1	0	0	17	0	0	17	1	0	0	0	0	0	0	0	0	0	0	0	3
TACGTAGGGTGCAAGCGTTGTCCGGAATTACTGGGCGTAAAGAGCTCGTAGGCGGTTTGTCGCGTCGTCTGTGAAAACCAGCAGCTCAACTGTTGGCTTGCAGGCGATACGGGCAGACTTGAGTATTTCAGGGGAGACTGGAATTCCTGGTGTAGCGGTGAAATGCGCAGATATCAGGAGGAACACCGGTGGCGAAGGCGGGTCTCTGGGAAATAACTGACGCTGAGGAGCGAAAGCGTG	Bacteria	Actinobacteriota	Actinobacteria	Corynebacteriales	Nocardiaceae	Rhodococcus	0	0	0	0	0	0	0	0	0	0	0	3	5	0	0	8	1	12	21	0	0	6	39	1	0	0	0	0	0	0	8	0	0	8	1	3
TACGTAGGGTGCGAGCGTTGTCCGGAATTATTGGGCGTAAAGAGCTCGTAGGCGGCCTGTCGCGTCTGCTGTGAAATCCCGGGGCTTAACTCCGGGACTGCAGTGGATACGGGCAGGCTAGAGTCCGGCAGGGGAGACTGGAATTCCTGGTGTAGCGGTGAAATGCGCAGATATCAGGAGGAACACCGGTGGCGAAGGCGGGTCTCTGGGCCGGTACTGACGCTGAGGAGCGAAAGCGTG	Bacteria	Actinobacteriota	Actinobacteria	Propionibacteriales	Propionibacteriaceae	NA	0	0	0	0	0	0	0	0	0	0	0	0	13	6	0	19	1	11	16	0	8	0	35	1	0	0	0	0	0	0	0	0	4	4	1	3
TACGTAGGGTGCAAGCGTTGTCCGGAATTATTGGGCGTAAAGAGCTCGTAGGTGGTCTGTTGCGTCGGCTGTGAAACCCCGAGGCTCAACCTCGGGCCTGCAGCCGATACGGGCAGACTAGAGTTCGGCAGGGGAGACTGGAATTCCTGGTGTAGCGGTGAAATGCGCAGATATCAGGAGGAACACCGGTGGCGAAGGCGGGTCTCTGGGCCGATACTGACACTGAGGAGCGAAAGCGTG	Bacteria	Actinobacteriota	Actinobacteria	Frankiales	Frankiaceae	Jatrophihabitans	0	0	0	0	0	0	0	0	0	0	0	0	6	4	0	10	1	0	23	0	0	0	23	1	0	0	0	0	0	0	0	0	15	15	1	3
TACGTAGGGGGCAAGCGTTGTCCGGAATTACTGGGCGTAAAGCGCACGCAGGCTGACTTATAAGTCGGTAGTCAAAGGCGGAGGCTCAACTTTCGTTTATCTATCGATACTGTAAGACTAGAGTATGTGAGAGGGAAGTGGAATTCCCGGTGTAGCGGTGAAATGCGTAGATATCGGGAGGAACACCAGTGGCGAAGGCGACTTCCTGGCACAATACTGACGCTCATGTGCGAAAGCTAG	Bacteria	Synergistota	Synergistia	Synergistales	Synergistaceae	NA	0	0	0	0	0	0	19	0	16	35	1	0	0	0	0	0	0	0	0	0	0	0	0	0	0	4	0	0	4	1	0	7	3	10	1	3
TACGTAGGGGGCAAGCGTTGTCCGGAATCACTGGGCGTAAAGGGCGCGTAGGCGGTTTGTTAAGTCAGGTGTGAAAGTTTTCAGCTTAACTGGAAAAGTGCACTTGAAACTAACTTACTTGAGTACTGGAGAGGTAAGCGGAATTCCTAGTGTAGCGGTGAAATGCGTAGATATTAGGAAGAACACCGGTGGCGAAGGCGGCTTACTGGACAGAGACTGACGCTGAGGCGCGAAAGCGTG	Bacteria	Firmicutes	Clostridia	Eubacteriales	Anaerofustaceae	Anaerofustis	0	0	0	0	0	0	16	0	3	19	1	0	0	0	0	0	0	0	0	0	0	0	0	0	0	5	0	0	5	1	2	13	8	23	1	3
TACGTAGGAGGCGAGCGTTGTCCGGAGTTACTGGGCGTAAAGGGTGCGCAGGCGGCGGTTCGCGTGGCGAGATGAAATCTCCTGGCTTACCTGGGAGGGTGGTCGCCAGACGGGATCGCTTGAGGGTCGGAGAGGGGCGTGGAATTCCGGGTGGAGCGGTGAAATGCGTAGAGATCCGGAGGAACACCGACGGCGTAGGCAGCGCCCTGGACGACACCTGACGCTGAGGCACGAAAGCTG	Bacteria	Chloroflexi	Ktedonobacteria	Ktedonobacterales	JG30-KF-AS9	NA	0	0	0	0	0	0	16	0	16	32	1	0	0	0	0	0	0	0	0	0	0	0	0	0	0	0	3	0	3	1	0	3	16	19	1	3
CACGTAGGGGACAAGCGTTGTTCGGAATTACTGGGCGTAAAGGGCATGTAGGCGGTTTGGTAAGCCTGGCGTGAAAGCCCACAGCTTAACTGTGGGATTGCGTTGGGTACTGCCGAGCTTGAGTCGCGGAGAGGAAGCTAGAATTCCAGGTGTAGGGGTGAAATCTGTAGAGATCTGGAAGAATACCGGTGGCGAAGGCGAGCTTCTGGCCGATGACTGACGCTGAGGTGCGAAAGTGTG	Bacteria	Spirochaetota	Spirochaetia	Spirochaetales	Spirochaetaceae	NA	0	0	0	0	0	0	14	0	3	17	1	0	0	0	0	0	0	0	0	0	0	0	0	0	0	4	0	0	4	1	0	0	8	8	1	3
GACGTAGGGTCCGAGCGTTGTCCGGAGTTACTGGGCGTAAAGCGCGCGCAGGCGGTTTCATACGTCGGGTGTGAAAGCCCCCCGCTCAACGGGGGAGGGTCATTCGAAACGGTGAAACTGGAGGCAGGGAGAGGTCGGTGGAATTCCCGGTGTAGTGGTGAAATGCGTAGATATCGGGAGGAACACCAGTGGCGAAGGCGGCCGACTGGACCTGTACTGACGCTGAGGCGCGAAGGCGTG	Bacteria	Chloroflexi	Chloroflexia	Thermomicrobiales	AKYG1722	NA	0	0	0	0	0	0	2	0	0	2	1	0	0	0	0	0	0	9	5	8	5	17	44	1	0	0	0	0	0	0	3	6	5	14	1	3
TACGTAGGGGGCAAGCGTTGTCCGGATTTATTGGGCGTAAAGAGCGTGTAGGCGGCCAGACAAGTCCGTTGTGAAAACTAGAGGCTTAACCTCTAGACGTCGATGGAAACTGTTTGGCTAGAGTCCGGAAGAGGAGAATGGAATTCCTGGTGTAGCGGTGAAATGCGCAGATATCAGGAAGAACACCCGTGGCTAAGGCGGTTCTCTAGTACGGTACTGACGCTGAGACGCGAAAGCGTG	Bacteria	Actinobacteriota	Thermoleophilia	Gaiellales	Gaiellaceae	Gaiella	0	0	0	0	0	0	0	0	0	0	0	0	7	0	0	7	1	0	34	0	0	8	42	1	0	0	0	0	0	0	10	0	0	10	1	3
TACGTAGGGGCCGAGCGTTGTCCGGAGTTACTGGGCGTAAAGCGCGCGCAGGCGGCTCGTCAAGCCTGACGTGAAAGCCCCCGGCTCAACCGGGGAGGGTCGTCGGGGACTGGCGAGCTTGAGGTCGGCAGGGGCTGGTGGAATTCCCGGTGTAGTGGTGAAATGCGTAGAGATCGGGAGGAACACCCGTGGCGAAGGCGGCCAGCTGGGCCGTACCTGACGCTGAGGCGCGAAGGCGTG	Bacteria	Chloroflexi	Chloroflexia	Thermomicrobiales	JG30-KF-CM45	NA	0	0	5	0	5	1	0	0	0	0	0	12	17	0	0	29	1	0	0	0	0	0	0	0	0	0	0	0	0	0	13	0	0	13	1	3
GACGTAGGGGGCGAGCGTTGTCCGGATTCATTGGGCGTAAAGAGCGCGTAGGCGGCTCGGAAAGTGGGATGTGAAAACCCGAGGCTCAACCTCGGGCGTGCATTCCAAACTCCCGGGCTCGAGGCAGGTAGGGGAGATCGGAATTCCTGGTGTAGCGGTGAAATGCGCAGATATCAGGAGGAACACCGGTGGCGAAGGCGGATCTCTGGGCCTGATCTGACGCTGAGGCGCGAAAGCTAG	Bacteria	Actinobacteriota	MB-A2-108	NA	NA	NA	0	0	0	0	0	0	10	0	12	22	1	0	0	0	0	0	0	0	0	0	0	0	0	0	0	0	3	0	3	1	0	0	11	11	1	3
TACGGAGGATCCGAGCGTTATCCGGATTTATTGGGTTTAAAGGGTGCGTAGGTGGATTGATAAGTCAGCGGTGAAAGTTTGCAGCTTAACTGTAAAATTGCCGTTGAAACTGTCGGTCTTGAGTGCAAATGAGGTAGGCGGAATGTGTTGTGTAGCGGTGAAATGCTTAGATATAACACAGAACTCCGATTGCGAAGGCAGCTTACTGGGATGCAACTGACACTGATGCACGAAAGCGTG	Bacteria	Bacteroidota	Bacteroidia	Bacteroidales	Paludibacteraceae	Paludibacter	0	0	0	0	0	0	7	0	13	20	1	0	0	0	0	0	0	0	0	0	0	0	0	0	0	9	5	0	14	1	0	0	5	5	1	3
GACGGGGGGGGCAAGTGTTCTTCGGAATGACTGGGCGTAAAGGGCACGTAGGCGGTGAATCGGGTTGAAAGTGAAAGTCGCCAAAAACTGGTGGAATGCTCTCGAAACCAATTCACTTGAGTGAGACAGAGGAGAGTGGAATTTCGTGTGTAGGGGTGAAATCCGGAGATCTACGAAGGAACGCCAAAAGCGAAGGCAGCTCTCTGGGTCCCTACCGACGCTGGAGTGCGAAAGCATGGG	Bacteria	Proteobacteria	Alphaproteobacteria	Rickettsiales	Mitochondria	NA	0	0	0	0	0	0	0	4	0	4	1	0	0	0	0	0	0	0	0	0	0	0	0	0	0	0	0	30	30	1	20	0	3	23	1	3
TACGGAGGGAGCTAGCGTTGTTCGGAATTACTGGGCGTAAAGCGCACGTAGGCGGCCATTCAAGTCAGAGGTGAAAGCCCGGGGCTCAACCCCGGAATAGCCTTTGAAACTAGATGGCTTGAATCCAGGAGAGGTGAGTGGAATTCCGAGTGTAGAGGTGAAATTCGTAGATATTCGGAAGAACACCAGTGGCGAAGGCGGCTCACTGGACTGGTATTGACGCTGAGGTGCGAAAGCGTG	Bacteria	Proteobacteria	Alphaproteobacteria	Sphingomonadales	Sphingomonadaceae	Sphingobium	8	11	15	0	34	1	0	10	0	10	1	0	0	0	0	0	0	0	0	19	0	0	19	1	0	0	0	0	0	0	0	0	0	0	0	3
TACGTAGGGGGCGAGCGTTGTCCGGAATCATTGGGCGTAAAGCGCGTGTAGGCGGCTTGGTAAGTCCGGTGTGAAACCTTGGGGCTCAACCCCAAGCCTGCACTGGATACTGCCTCGCTTGAGTCCGGGAGGGGAGAGCGGAATTCCTAGTGTAGCGGTGAAATGCGCAGATATTAGGAAGAACACCGGTGGCGAAGGCGGCTCTCTGGAACGGTACTGACGCTGAGACGCGAAAGCGTG	Bacteria	Actinobacteriota	Thermoleophilia	Gaiellales	NA	NA	0	7	0	0	7	1	0	0	0	0	0	7	0	0	0	7	1	0	22	0	0	0	22	1	0	0	0	0	0	0	0	0	0	0	0	3
TACGTAGGAGACGAGCGTTGTCCGGAGTTACTGGGCGTAAAGGGTGCGCAGGTGGCGGCGCGCGTGGGGGGTGAAATCGCCCGGCTTAACTGGGCGGGGGCCTTCCAGACGGCGTGGCTTGAGCAGCGGAGGGGGACGTGGAATTCCGGGTGGAGCGGTGAAATGCGTAGAGATCCGGAGGAACACCGACGGCGCAGGCAGCGTCCTGGCCGCTTGCTGACACTGAGGCACGAAAGCTGG	Bacteria	Chloroflexi	Ktedonobacteria	Ktedonobacterales	JG30-KF-AS9	NA	0	0	0	0	0	0	18	0	14	32	1	0	0	0	0	0	0	0	0	0	0	0	0	0	0	5	0	0	5	1	0	5	8	13	1	3
TACGGAGGGTGCGAGCGTTGTCCGGAATCATTGGGCGTAAAGGGCGCGTAGGTGGCCCGGTCAGTTCGTGGTGAAAGCGCGGGGCTCAACCCTGCGTCGGCCATGAATACTGCCGCGGCTGGAGCACTGTAGAGGCAGGCGGAATTCCGGGTGTAGCGGTGGAATGCGTAGAGATCCGGAAGAACACCGGTGGCGAAGGCGGCCTGCTGGGCAGTTGCTGACACTGAGGCGCGACAGCGT	Bacteria	Gemmatimonadota	Gemmatimonadetes	Gemmatimonadales	Gemmatimonadaceae	Gemmatimonas	0	0	0	0	0	0	4	0	11	15	1	0	0	0	0	0	0	0	0	0	0	0	0	0	0	3	3	0	6	1	0	4	10	14	1	3
TACGTAGGGGGCAAGCGTTGTCCGGAATTACTGGGCGTAAAGGGCGTGTAGGCGGTTTTTTAAGTCAGATGTGAAAGTTCGGGGCTCAACCTCGGAATTGCATTTGAAACTGGAGAACTTGAGTACTGGAGAGGTAAGTGGAATTCCTAGTGTAGCGGTGAAATGCGTAGATATTAGGAGGAACACCAGTGGCGAAGGCGACTTACTGGACAGATACTGACGCTGAGGCGCGAAAGCGTG	Bacteria	Firmicutes	Clostridia	Eubacteriales	Alkalibacteraceae	Alkalibacter	14	17	0	25	56	1	2	0	0	2	1	0	0	0	0	0	0	0	0	0	0	0	0	0	0	0	0	0	0	0	2	0	2	4	1	3
TACGTAGGGTGCAAGCGTTGTCCGGAATTATTGGGCGTAAAGAGCTCGTAGGCGGTTTGTCGCGTCGGCTGTGAAAGCCCGGAGCTCAACTCCGGGTCTGCAGTCGATACGGGCAGACTTGAGTGTTGCAGGGGAGACTGGAATTCCTGGTGTAGCGGTGAAATGCGCAGATATCAGGAGGAACACCGGTGGCGAAGGCGGGTCTCTGGGCAACAACTGACGCTGAGGAGCGAAAGCGTG	Bacteria	Actinobacteriota	Actinobacteria	Frankiales	Geodermatophilaceae	Klenkia	6	17	0	14	37	1	0	0	0	0	0	0	0	9	0	9	1	0	0	0	0	0	0	0	0	0	0	0	0	0	0	4	0	4	1	3
TACGTAGGTGGCGAGCGTTGTCCGGAATTATTGGGCGTAAAGGATGTGTAGGTGGATAATTAAGTCAGATGTGAAACCCCCGAGCTTAACTTGGGGCATGCATATGAAACTGGATATCTAGAGTGCAGGAGAGGTAAGCGGAATTCCTAGTGTAGCGGTGAAATGCGTAGATATTAGGAAGAACATCGGTGGCGAAGGCGGCTTACTGGACTGTAACTGACACTGAGGCATGAAAGCGTG	Bacteria	Firmicutes	Clostridia	Clostridiales	Clostridiaceae	NA	0	0	0	13	13	1	0	0	0	0	0	5	0	0	0	5	1	11	14	0	0	12	37	1	0	0	0	0	0	0	0	0	0	0	0	3
TACGTAGGGGGCAAGCGTTGTCCGGATTTATTGGGCGTAAAGAGCTCGTAGGCGGTTCGATAAGTCGGGTGTGAAATCTCCAGGCTCAACCTGGAGGCGCCACTCGATACTGTCGTGACTTGAGTTCGGTAGAGGAGTATGGAATTCCCGGTGTAGCGGTGAAATGCGCAGATATCGGGAGGAACACCCGTAGCGAAGGCGGTACTCTGGGCCGAAACTGACGCTGAGGAGCGAAAGCGT	Bacteria	Actinobacteriota	Acidimicrobiia	IMCC26256	NA	NA	3	0	0	3	6	1	0	0	0	0	0	7	10	4	0	21	1	0	6	0	0	0	6	1	0	0	0	0	0	0	0	0	0	0	0	3
TACGGAGGGGGCGAGCGTTGTCCGAATTTATTGGGCGTAAAGCGCGTGTAGGCGGATTTTTAAGCCTGAGGTGAAAGGTTGGGGCTCAACCCCATACAGTGCCTTGGGGACTGGGAGTCTGGAGGCAGGCAGAGGAGTGTGGAATTCCTGGTGTAGCGGTGGAATGCGTAGATATCAGGAAGAACACCCGTGGCGAAGGCGGCACTCTGGGCCTGTACTGACGCTGAGACGCGAAAGCGC	Bacteria	Armatimonadota	NA	NA	NA	NA	0	0	0	0	0	0	4	0	11	15	1	0	0	0	0	0	0	0	0	0	0	0	0	0	0	5	6	0	11	1	0	6	0	6	1	3
TACGTAGGGGGCAAGCGTTATCCGGAATCACTGGGCGTAAAGGGTGCGTAGGCGGCTGATCAAGCCAGGGGTGAAAGGCAATAGCTTAACTATTGTAAGCCTTTGGAACTGGTCAGCTTGAGTGCAGGAGAGGAAAGCGGAATTCCTAGTGTAGCGGTGAAATGCGTAGATATTAGGAGGAACACCCGTGGCGAAGGCGGCTTTCTGGACTGTAACTGACGCTGAGGCACGAAAGCGTGG	Bacteria	Firmicutes	Clostridia	Peptostreptococcales-Tissierellales	Acidaminobacteraceae	Acidaminobacter	0	0	0	0	0	0	8	0	12	20	1	0	0	0	0	0	0	0	0	0	0	0	0	0	0	0	8	0	8	1	0	10	0	10	1	3
GACGGGGGGGGCAAGTGTTCTTCGGAATGACTGGGCGTAAAGGGCACGTAGGCGGTGAATCGGGTTGAAAGTTAAAGTCGCCAAAAACTGGTGGAATGCTCTCGAAACCAATTCACTTGAGTGAGACAGAGGAGAGTGGAATTTCGTGTGTAGGGGTGAAATCCGGAGATCTACGAAGGAACGCCAAAAGCGAAGGCAGCTCTCTGGGTCCCTACCGACGCTGGAGTGCGAAAGCATGGG	Bacteria	Proteobacteria	Alphaproteobacteria	Rickettsiales	Mitochondria	NA	0	0	0	0	0	0	0	0	0	0	0	9	0	0	0	9	1	6	0	8	6	0	20	1	0	0	0	0	0	0	0	26	0	26	1	3
TACGTAGGGGGCAAGCGTTATCCGGATTTACTGGGTGTAAAGGGAGCGTAGACGGAATGGCAAGTCTGATGTGAAAGGCCGGGGCTCAACCCCGGGACTGCATTGGAAACTGTCAATCTAGAGTACCGGAGGGGTAAGTGGAATTCCTAGTGTAGCGGTGAAATGCGTAGATATTAGGAGGAACACCAGTGGCGAAGGCGGCTTACTGGACGGTAACTGACGTTGAGGCTCGAAAGCGTG	Bacteria	Firmicutes	Clostridia	Lachnospirales	Lachnospiraceae	[Ruminococcus] gauvreauii group	17	9	0	19	45	1	0	0	0	0	0	0	0	0	10	10	1	0	0	6	0	0	6	1	0	0	0	0	0	0	0	0	0	0	0	3
TACGTAGGTGGCAAGCGTTATCCGGATTCACTGGGCGTAAAGCGCGTGCAGGCGGTTTCGTAAGTCGGACGTGAAAGCTCCTGGCTTAACTGGGAGAGGTCGTTCGATACTGCGGGGCTTGAGGTCGGGAGAGGGACGTGGAATTCCCGGTGTAGTGGTGGAATGCGTAGATATCGGGAGGAACACCAGTGGCGAAGGCGACGTCCTGGCCCGCACCTGACGCTGAGACGCGAAAGCGTG	Bacteria	Chloroflexi	Anaerolineae	NA	NA	NA	0	0	0	0	0	0	8	0	9	17	1	0	0	0	0	0	0	0	0	0	0	0	0	0	0	5	2	0	7	1	0	6	0	6	1	3
GACGTAGGAGGCGAGCGTTGTCCGGATTCATTGGGCGTAAAGAGCGCGCAGGCGGCTTGGTAAGTCGGATGTGAAAACCCGAGGCTCAACCTCGGGCGTGCATCCGATACTGCTCGGCTAGAGGTAGGTAGGGGAGATCGGAATTCCTGGTGTAGCGGTGAAATGCGCAGATATCAGGAGGAACACCGGTGGCGAAGGCGGATCTCTGGGCCTTACCTGACGCTCAGGCGCGAAAGCTAG	Bacteria	Actinobacteriota	MB-A2-108	NA	NA	NA	0	4	0	0	4	1	15	0	10	25	1	0	0	0	0	0	0	0	0	0	0	0	0	0	0	0	0	0	0	0	0	0	12	12	1	3
TACGTAGGGGGCAAGCGTTGTCCGGAATTACTGGGTGTAAAGGGTGTGCAGGCGTCTTGCTAAGTTGGGTGTGAAATCCCGGAGCTCAACTCCGGAGCGGCATCCAATACTGACAAGATCGAGGTTATGAGAGGGAAGCGGAACTCCCGGTGTAGCGGTGAAATGCGTAGAGATCGGGAAGAACACCAGAGGCGAAGGCGGCTTCCTAACATAATACTGACGCTCAGACACGAAAGCTAG	Bacteria	Caldisericota	Caldisericia	Caldisericales	WCHB1-02	NA	0	0	0	0	0	0	6	0	15	21	1	0	0	0	0	0	0	0	0	0	0	0	0	0	0	4	0	0	4	1	0	3	8	11	1	3
TACGTAGGGAGCAAGCGTTGTCCGGAATCACTGGGCGTAAAGAGCACGTAGGCGGTCATTTAAGTCAGATGTGAAAACCAAGGGCTCAACCCGTGGACTGCATTTGAAACTGGACGACTTGAGGACAGGAGAGGTAAGTGGAATTCCTAGTGTAGCGGTGAAATGCGTAGATATTAGGAGGAACACCAGTGGCGAAGGCGACTTACTGGCCTGTAACTGACGCTGAGGTGCGAAAGCGTG	Bacteria	Firmicutes	Clostridia	Peptococcales	Peptococcaceae	Desulfitispora	4	0	0	0	4	1	0	0	0	0	0	0	23	8	0	31	1	0	5	0	4	7	16	1	0	0	0	0	0	0	0	0	0	0	0	3
TACGAAGGGGGCTAGCGTTGCTCGGAATGACTGGGCGTAAAGGGCGCGTAGGCGGTTTGTACAGTCGGATGTGAAATTCCTGGGCTTAACCTGGGGGCTGCATTCGATACGTGCAGGCTTGAGTGTGGAAGAGGGTTGTGGAATTCCCAGTGTAGAGGTGAAATTCGTAGATATTGGGAAGAACACCGGTGGCGAAGGCGGCAACCTGGTCCATAACTGACGCTGAGGCGCGAAAGCGTG	Bacteria	Proteobacteria	Alphaproteobacteria	Acetobacterales	Acetobacteraceae	NA	0	0	0	37	37	1	0	0	0	0	0	0	0	0	0	0	0	0	0	15	0	0	15	1	0	0	0	6	6	1	0	0	0	0	0	3
GACGGAGGGTGCTAGCGTTGTTCGGAATCACTGGGCGTAAAGCGCGTGTAGGCGGTTCGATAAGTCGGATGTGAAAGCCCGAAGCTCAACTTCGGAAGTGCATCCGAAACTGTCGGGCTTGAGTACGGGAGAGGGAAGCGGAATTCCTGGTGTAGAGGTGAAATTCGTAGATATCAGGAGGAACACCGGTGGCGAAGGCGGCTTCCTGGACCGATACTGACGCTGAGACGCGAAAGCGTG	Bacteria	Desulfobacterota	Desulfomonilia	Desulfomonilales	Desulfomonilaceae	Desulfomonile	0	0	0	0	0	0	5	0	4	9	1	0	0	0	0	0	0	0	0	0	0	0	0	0	0	6	3	0	9	1	0	5	3	8	1	3
TACGAAGGTGGCAAGCGTTGTTCGGATTTACTGGGCGTACAGGGAGCGTAGGCGGTTCGGTAAGCCCTCTGTGAAATCTCCAGGCTTAACCTGGAACAGTCGGAGGGGACTGCCGGGCTAGAGGACGGGAGAGGAGCGCGGAATTCCCGGTGTAGCGGTGAAATGCGTAGAGATCGGGAGGAAGGCCGGTGGCGAAGGCGGCGCTCTGGAACGTTTCTGACGCTGAGGCTCGAAAGCGTG	Bacteria	Nitrospirota	Nitrospiria	Nitrospirales	Nitrospiraceae	Nitrospira	0	0	0	0	0	0	0	0	4	4	1	0	0	0	0	0	0	0	0	0	0	0	0	0	0	9	0	0	9	1	0	18	0	18	1	3
TACGTAGGGTGCAAGCGTTGTCCGGAATTATTGGGCGTAAAGAGCTCGTAGGCGGTTTGCTGCGTCGGCTGTGAAAACCTGGGGCTCAACTCCGGGCCTGCAGCCGATACGGGCAGACTTGAGTTCGGCAGGGGAGACTGGAATTCCTGGTGTAGCGGTGAAATGCGCAGATATCAGGAGGAACACCGGTGGCGAAGGCGGGTCTCTGGGCCGATACTGACGCTGAGGAGCGAAAGCGTG	Bacteria	Actinobacteriota	Actinobacteria	Frankiales	NA	NA	0	0	18	14	32	1	0	0	0	0	0	0	0	0	0	0	0	0	16	0	0	0	16	1	0	0	0	0	0	0	9	0	0	9	1	3
GACGTAGGACGCGAGCGTTATCCGGATTTACTGGGCGTAAAGCGTCTGTAGGCGGAACAGTAAGTTGGGCGTGAAAGCTTCGGGCTTAACCCGGAGAGGACGTACAAGACTGCTGAACTAGAGGCCACCAGAGGGGCGTGGAATTTCCGGTGTAGCGGTAAAATGCGCAGATATCGGAAGGAACACCAGTGGCGAAGGCGGCGCCCTGGGGTGGGCCTGACGCTAAGAGACGAAAGCTAG	Bacteria	Chloroflexi	Anaerolineae	SBR1031	NA	NA	0	0	0	0	0	0	7	0	8	15	1	0	0	0	0	0	0	0	0	0	0	0	0	0	0	4	0	0	4	1	0	3	2	5	1	3
TACATGGGGTGCAAACGTTGCTCGGAATTATTGGGCGTAAAGCGCACGTAGGTGGTCTGTTATGTCAGATGTGAAAGCCCTCGGCTTAACTGAGGAAGTGCACCTGAAACTGGCAGGCTTGAGTACGAAAGAGGGTCGCGGAATTCCCGGTGTAGAGGTGAAATTCGTAGATATCGGGAGGAACACCGGTGGCGAAGGCGGCGACCTGGTTCGATACTGACACTGAGGTGCGAAAGCGTG	Bacteria	Myxococcota	Polyangia	Haliangiales	Haliangiaceae	Haliangium	0	0	0	0	0	0	7	0	11	18	1	0	0	0	0	0	0	0	0	0	0	0	0	0	0	8	0	0	8	1	0	3	6	9	1	3
TACGTAGGGTGCAAGCGTTGTCCGGAATTATTGGGCGTAAAGAGCGTGTAGGCGGCCCGATTAGTCCGCTGTGAAAGTCCAGGGCTCAACCCTGGAATGCCGGTGGATACTGTCGGGCTAGAGTCCGGAAGGGGCGAGTGGAATTCCTGGTGTAGCGGTGAAATGCGCAGATATCAGGAGGAACACCAATGGCGAAGGCAGCTCGCTGGGACGTGACTGACGCTGAGACGCGAAAGCGTG	Bacteria	Actinobacteriota	Thermoleophilia	Solirubrobacterales	Solirubrobacteraceae	NA	0	7	17	0	24	1	0	0	10	10	1	0	0	0	0	0	0	0	0	0	0	0	0	0	0	0	0	0	0	0	8	0	0	8	1	3
TACGTAGGGCGCAAGCGTTGTCCGGAATTATTGGGCGTAAAGAGCTCGTAGGTGGCTTGTCGCGTCTGCCGTGAAAGCTCATGGCTTAACTGTGGGTCTGCGGTGGATACGGGCTGGCTAGAGGTAGGTAGGGGCAAGCGGAATTCCTGGTGTAGCGGTGAAATGCGCAGATATCAGGAGGAACACCGGTGGCGAAGGCGGCTTGCTGGGCCTTACCTGACGCTGAGGAGCGAAAGCGTG	Bacteria	Actinobacteriota	Actinobacteria	Streptosporangiales	Streptosporangiaceae	Sphaerisporangium	0	0	0	13	13	1	0	0	0	0	0	0	6	0	0	6	1	13	14	0	8	0	35	1	0	0	0	0	0	0	0	0	0	0	0	3
CACGTAGGGGGCAAGCGTTGTTCGGAATTACTGGGCGTAAAGGGCATGTAGGCGGCCTTGTAAGCTTGGCGTGAAAGTCCACGGCTTAACCGTGGGATTGCGTTGAGAACTGCGAGGCTTGAGTGACGGAGAGGGAGCTAGAATTCCTGGTGTAGGGGTGGAATCTGTAGAGATCAGGAAGAATACCAATGGCGAAGGCAAGCTCCTGGCCGATGACTGACGCTGAGGTGCGAAAGTGTG	Bacteria	Spirochaetota	Spirochaetia	Spirochaetales	Spirochaetaceae	NA	0	0	0	0	0	0	5	0	5	10	1	0	0	0	0	0	0	0	0	0	0	0	0	0	0	8	6	0	14	1	0	0	7	7	1	3
TACAGAGGGTGCGAGCGTTGTTCGGAATTATTGGGCGTAAAGGGCGCGTAGGCGGCGCCACAAGTCACTTGTGAAAACTCTGGGCTCAACTCAGAGCCTGCAAGCGAAACTGTGGTGCTGGAGTATGGGAGAGGTGCGTGGAATTCCCGGTGTAGCGGTGAAATGCGTAGATATCGGGAGGAACACCTGTGGCGAAAGCGGCGCACTGGACCATAACTGACGCTGAGGCGCGAAAGCTAG	Bacteria	Acidobacteriota	Acidobacteriae	Acidobacteriales	NA	NA	0	0	0	0	0	0	11	0	0	11	1	0	0	0	0	0	0	0	0	0	0	0	0	0	0	7	0	0	7	1	0	13	0	13	1	3
AACGTAGGAGGCGAGCGTTATCCGGATTTACTGGGCGTAAAGCGTGTGCAGGCGGTTTGGTTAGTTGGATGTGAAAGCTCCTGGCTTAACTGGGAGAGGTCGTTCAATACTGCCAGACTTGAGGATGGGAGAGGAAGGTGGAATTCCGAGTGTAGTGGTGAAATGCGTAGATATTCGGAGGAACACCAGTGGCGAAAGCGGCCTTCTGGCCCATCTCTGACGCTCATACACGAAAGCTAG	Bacteria	Chloroflexi	Anaerolineae	Anaerolineales	Anaerolineaceae	Leptolinea	0	0	0	0	0	0	8	0	10	18	1	0	0	0	0	0	0	0	0	0	0	0	0	0	0	4	0	0	4	1	0	6	0	6	1	3
TACGAAGGGGGCGAGCGTTGTTCGGAATTACTGGGCGTAAAGGGCGCGTAGGCGGCGACCCAAGTCAGATGTGAAAGTCCTGGGCTTAACCTGGGGACTGCATTTGATACTGGGTTGCTTGAATTCGGGAGAGGATAGCGGAATTCCCAGTGTAGAGGTGAAATTCGTAGATATTGGGAAGAACACCGGTGGCGAAGGCGGCTATCTGGACCGACATTGACGCTGAGGCGCGAAAGCGTG	Bacteria	Proteobacteria	Alphaproteobacteria	Dongiales	Dongiaceae	Dongia	2	0	0	0	2	1	6	0	7	13	1	0	0	0	0	0	0	0	0	0	0	0	0	0	0	0	0	0	0	0	0	0	14	14	1	3
TACGTAGGGCGCAAGCGTTGTCCGGAATTATTGGGCGTAAAGAGCTCGTAGGCGGTCTGTCACGTCTGCCGTGAAAACCCGAGGCTTAACCTCGTGGCTTGCGGTGGATACGGGCAGACTAGAGGTAGGTAGGGGAGAACGGAATTCCCGGTGTAGCGGTGAAATGCGCAGATATCGGGAGGAACACCGGTGGCGAAGGCGGTTCTCTGGGCCTTACCTGACGCTGAGGAGCGAAAGCAT	Bacteria	Actinobacteriota	Actinobacteria	Streptosporangiales	Thermomonosporaceae	Actinoallomurus	0	16	0	0	16	1	0	0	0	0	0	0	8	0	8	16	1	0	20	0	0	0	20	1	0	0	0	0	0	0	0	0	0	0	0	3
TACGTAGGGTGCGAGCGTTGTCCGGAATTATTGGGCGTAAAGAGCTTGTAGGCGGCTTGTCGCGTCTGCTGTGAAATCCCGGGGCTTAACCCCGGGCTTGCAGTGGGTACGGGCAGGCTAGAGTGTGGTAGGGGAGACTGGAATTCCTGGTGTAGCGGTGGAATGCGCAGATATCAGGAGGAACACCGATGGCGAAGGCAGGTCTCTGGGCCATTACTGACGCTGAGAAGCGAAAGCGTG	Bacteria	Actinobacteriota	Actinobacteria	Micrococcales	Intrasporangiaceae	Ornithinimicrobium	0	0	0	0	0	0	0	0	11	11	1	0	0	0	0	0	0	0	31	0	0	0	31	1	0	0	0	0	0	0	10	0	0	10	1	3
GACGGAGGATGCAAGCGTTATCCGGAATGATTGGGCGTAAAGCGTCTGTAGGTGGTTTATTAAGTCTGCTGTTAAAGCACAGGGCTTAACCCTGTATAGGCGGTAGAAACTGGTAGGCTTGAGTATGGTAGGGGTAGAGGGAATTCCCGATGTAGTGGTGAAATGCGTTGATATCGGGAAGAACACCAAAGGCGAAAGCACTCTGCTGGGCCAATACTGACACTAAGAGACGAAAGCTAG	Bacteria	Cyanobacteria	Cyanobacteriia	Chloroplast	NA	NA	0	0	0	0	0	0	0	0	0	0	0	0	0	0	0	0	0	0	0	2	0	0	2	1	0	0	3	21	24	1	12	10	4	26	1	3
TACGAAGGGGGCTAGCGTTGTTCGGAATTACTGGGCGTAAAGCGCGCGCAGGCGGCTATCCAAGTCAGTGGTGAAAGCCCGGAGCTCAACTCCGGAACTGCCATTGAAACTGTTTAGCTTGAGGACGAGAGAGGTGAGTGGAATTCCCAGTGTAGAGGTGAAATTCGTAGATATTGGGAAGAACACCGGTGGCGAAGGCGGCTCACTGGCTCGTATCTGACGCTCAGGCGCGATAGCGTG	Bacteria	Proteobacteria	Alphaproteobacteria	Micropepsales	Micropepsaceae	NA	0	5	10	0	15	1	0	0	0	0	0	3	0	0	0	3	1	0	0	11	0	0	11	1	0	0	0	0	0	0	0	0	0	0	0	3
GACGGAGGGTGCTAGCGTTGTTCGGAATTACTGGGCGTAAAGGGCGCGTAGGCGGCCCGAGAAGTCGGATGTGAAAGCCCGGGGCTCAACCTCGGAACTGCATTCGAAACTTTCGGGCTAGAGGACGGAAGAGGAGAGTGGAATACCCAGTGTAGAGGTGAAATTCGTAGATATTGGGTGGAACACCGGTGGCGAAAGCGGCTCTCTGGTCCGGTTCTGACGCTGAGGCGCGAAAGCGTG	Bacteria	Proteobacteria	Alphaproteobacteria	Tistrellales	Geminicoccaceae	NA	11	0	0	4	15	1	0	0	0	0	0	0	0	0	0	0	0	0	0	0	0	0	0	0	2	0	0	0	2	1	0	3	0	3	1	3
TACGGAGGGTGCAAGCGTTAATCGGAATTACTGGGCGTAAAGCGCACGTAGGCGGTTAGTTAAGCCAGCTGTGAAATCCCCGGGCTCAACCTGGGCACTGCAGTTGGAACTGGCTAGCTAGAGTATGGTAGAGGGGTGTGGAATTTCAGGTGTAGCGGTGAAATGCGTAGATATCTGAAGGAACACCAGTGGCGAAGGCGGCACCCTGGACCAATACTGACGCTGAGGTGCGAAAGCGTG	Bacteria	Proteobacteria	Gammaproteobacteria	Cellvibrionales	Cellvibrionaceae	Cellvibrio	8	0	0	0	8	1	0	0	0	0	0	7	0	0	0	7	1	0	0	13	22	0	35	1	0	0	0	0	0	0	0	0	0	0	0	3
TACAGAGGGTGCAAGCGTTAATCGGATTTACTGGGCGTAAAGCGCGCGTAGGTGGCCAATTAAGTCAAATGTGAAATCCCCGAGCTTAACTTGGGAATTGCATTCGATACTGGTTGGCTAGAGTATGGGAGAGGATGGTAGAATTCCAGGTGTAGCGGTGAAATGCGTAGAGATCTGGAGGAATACCGATGGCGAAGGCAGCCATCTGGCCTAATACTGACACTGAGGTGCGAAAGCATG	Bacteria	Proteobacteria	Gammaproteobacteria	Pseudomonadales	Moraxellaceae	Acinetobacter	0	0	0	5	5	1	0	0	0	0	0	0	0	0	0	0	0	0	0	0	4	0	4	1	0	0	0	0	0	0	16	25	0	41	1	3
TACGTAGGGTGCGAGCGTTGTCCGGAATTATTGGGCGTAAAGAGCTTGTAGGCGGTTTGTCGCGTCTGCGGTGAAATTTCGGGGCTTAACCCCGGACGTGCCGTGGGTACGGGCAGGCTAGAGTGTGGTAGGGGAGACTGGAATTCCTGGTGTAGCGGTGAAATGCGCAGATATCAGGAGGAACACCGATGGCGAAGGCAGGTCTCTGGGCCATAACTGACGCTGAGAAGCGAAAGCATG	Bacteria	Actinobacteriota	Actinobacteria	Micrococcales	Dermatophilaceae	NA	5	0	0	0	5	1	0	0	0	0	0	18	9	11	0	38	1	0	0	0	0	0	0	0	0	0	0	6	6	1	0	0	0	0	0	3
TACGTAGGGTGCGAGCGTTGTCCGGAATTATTGGGCGTAAAGAGCTCGTAGGCGGTACATCACGTCTGCTGTGAAATCTCGGGGCTCAACCCCGAGCGTGCAGTGGATACGGGTGAACTCGAGTTCGGATGGGGAGACTGGAATTCCTGGTGTAGCGGTGGAATGCGCAGATATCAGGAGGAACACCGGTGGCGAAGGCGGGTCTCTGCACCGATACTGACGCTGAGGAGCGAAAGCGTG	Bacteria	Actinobacteriota	Actinobacteria	NA	NA	NA	0	0	5	8	13	1	0	0	0	0	0	0	0	0	0	0	0	3	24	0	5	0	32	1	0	0	0	0	0	0	0	0	4	4	1	3
GACGAACCGTGCGAACGTTATTCGGAATCACTGGGCTTAAAGCGCGTGTAGGCGGATTGGAGCGTCGGCGCCTGAAATCCCCCGGCTCAACCGGGGAACGTGGCCCGAAACGACCAGTCTGGAGGGACGTAGGGGGGTCTGGAACTTCCGGTGGAGCGGTGAAATGCGTTGAGATCGGAAGGAACGCCCGTGGCGAAAGCGAGACCCTGGACGTCTACTGACGCTGAGACGCGAAAGCTA	Bacteria	Planctomycetota	Planctomycetes	Isosphaerales	Isosphaeraceae	Paludisphaera	0	0	31	0	31	1	0	0	0	0	0	0	6	0	3	9	1	0	0	9	0	0	9	1	0	0	0	0	0	0	0	0	0	0	0	3
CACGTATGAGGCGAGCGTTGTTCGGATTTATTGGGCGTAAAGAGCGTGTAGGCGGGGAATTAAGTTAGGTGTGAAATCCAATGGCTCAACCAGTGAATTGCACTTAATACTGATTCTCTTGAGTTCGGGAGAGGAGAGCGGAATTCTCGGTGTAGCGGTGAAATGCGTAGATATCGAGAAGAACACCAGTGGCGAAGGCGGCTCTCTGGCCTAGAACTGACGCTGAGACGCGAAAGCGTG	Bacteria	Spirochaetota	Leptospirae	Leptospirales	Leptospiraceae	RBG-16-49-21	0	0	0	0	0	0	3	0	4	7	1	0	0	0	0	0	0	0	0	0	0	0	0	0	0	0	8	0	8	1	0	7	8	15	1	3
TACGTAGGGGGCAAGCGTTATCCGGAATTACTGGGTGTAAAGGGTGAGTAGGCGGTTAAATAAGCCATATGTGAAATCTTAGAGCTCAACTTTAAGACTGCATAAGGAACTGTATAACTAGAGTGCAGGAGAGGTAAGTGGAATTCCTAGTGTAGCGGTGAAATGCGTAGATATTAGGAGGAACACCAGTGGCGAAGGCGACTTACTGGACTGAAACTGACGCTGAGTCACGAAAGCGTG	Bacteria	Firmicutes	Clostridia	Lachnospirales	Lachnospiraceae	Tyzzerella	0	0	0	0	0	0	0	0	0	0	0	6	11	9	3	29	1	3	0	10	0	0	13	1	0	0	0	0	0	0	2	0	5	7	1	3
TACGTAGGCAGCGAGCGTTGTTCGGAGTTACTGGGCGTAAAGAGTATGTAGGCGGTTCTCCAAGTCTGGTGTGAAATCTCCCGGCTCAACCGGGAGGGTGCATTGGAAACTGGGGGGCTGGAGTGCGGGAGAGGGAAGCGGAATTCCTGGTGTAGCGGTGAAATGCGTAGATATCAGGAGGAACACCCGCGGTGTAGACGGCTTCCTGGACCGTAACTGACGCTGAGATACGAAAGCGTG	Bacteria	Acidobacteriota	Acidobacteriae	Bryobacterales	Bryobacteraceae	Bryobacter	0	0	0	0	0	0	3	0	0	3	1	0	0	0	0	0	0	0	0	0	0	0	0	0	0	0	8	0	8	1	26	0	0	26	1	3
GACAGGAGGAGCGAGCGTTATTCAGCTTGATTGGGCGTAAAGGGTACGTAGGTGGTCAATCAAAGTACTAGCTGAAATTCAAGGACTAGATCTCGTTGGAGGGCTTTTACAATTAATTGGCTGGAGTAGTGAGGACGTCGGTGAGAACTGCCCGAGGAGTGTTAAAATACTAAGATACGGGTAGGAATACTGAATGCGTAAGCAACCGTCGACTTACTTAACTGACGCTGAGGTACGAAA	Bacteria	Proteobacteria	Alphaproteobacteria	Rickettsiales	Mitochondria	NA	0	0	0	0	0	0	0	0	0	0	0	0	0	5	5	10	1	9	17	4	0	4	34	1	0	0	0	0	0	0	0	2	0	2	1	3
TACGGAGGGGGCTAGCGTTGTTCGGAATTACTGGGCGTAAAGCGTCCGTAGGCGGCTTTTTAAGTCAGAGGTGAAATCCCACGACTCAATCGTGGAACTGCCTTTGAGACTGGATCGCTTGAAGATGGGAGAGGTTAGTGGAATTCCGAGTGTAGAGGTGAAATTCGTAGATATTCGGAAGAACACCAGTGGCGAAGGCGGCTAACTGGACCATTCTTGACGCTGAGGGACGAAAGCGTG	Bacteria	Proteobacteria	Alphaproteobacteria	Sphingomonadales	Sphingomonadaceae	Polymorphobacter	14	15	0	0	29	1	0	0	0	0	0	0	0	8	0	8	1	0	8	0	2	0	10	1	0	0	0	0	0	0	0	0	0	0	0	3
TACGAAGGGGGCAAGCGTTGTTCGGAATTACTGGGCGTAAAGGGCGCGTAGGCGGCTTATCAAGTCAGGCGTGAAATTCCCGGGCTCAACCTGGGGGCTGCGCTTGATACTGATGAGCTTGAATGCGGGAGAGGATAGTGGAATTCCCAGTGTAGAGGTGAAATTCGTAGATATTGGGAAGAACACCGGTGGCGAAGGCGGCTATCTGGCCCGTAATTGACGCTGAGGCGCGAAAGCGTG	Bacteria	Proteobacteria	Alphaproteobacteria	Dongiales	Dongiaceae	Dongia	0	0	0	0	0	0	5	0	6	11	1	0	3	0	0	3	1	0	0	0	0	0	0	0	0	0	0	0	0	0	0	0	5	5	1	3
TACGTAGGGGGCGAGCGTTGTCCGGAATTATTGGGCGTAAAGAGCGTGTAGGCGGTTCGGTAAGTCTACTGTGAAATCCTGGGGCTCAACCCTGGGCGTGCAGCGGATACTGCCGGGCTAGAGGATGGTAGAGGCGAGTGGAATTCCGAGTGTAGCGGTGAAATGCGCAGATATTCGGAGGAACACCAGTAGCGAAGGCGGCTCGCTGGGCCATTCCTGACGCTGAGACGCGAAAGCGTG	Bacteria	Actinobacteriota	Rubrobacteria	Rubrobacterales	Rubrobacteriaceae	Rubrobacter	0	0	0	0	0	0	0	0	0	0	0	0	0	2	0	2	1	0	27	5	7	0	39	1	0	0	0	0	0	0	0	5	0	5	1	3
GACAGAGGGTGCTAGCGTTGTTCGGAATTACTGGGCGTAAAGGGCGCGTAGGCGGCTTGTTTAGTCGGGTGTGAAATCCCGGGGCTCAACCCCGGAACTGCATTCGATACTGGCAGGCTAGAGACCGGAAGAGGTGGGTGGAATACCCAGTGTAGAGGTGAAATTCGTAGATATTGGGTGGAACACCGGTGGCGAAGGCGGCTCACTGGTCCGGTTCTGACGCTGAGGCGCGAAAGCGTG	Bacteria	Proteobacteria	Alphaproteobacteria	Tistrellales	Geminicoccaceae	Geminicoccus	16	6	6	0	28	1	0	0	0	0	0	0	6	0	0	6	1	0	0	0	5	3	8	1	0	0	0	0	0	0	0	0	0	0	0	3
TACGGAGGGTGCAAGCGTTAATCGGAATTACTGGGCGTAAAGGGTCCGTAGGCGGTTGCGTAAGTCAGATGTGAAAGCCCTGGGCTCAACCTAGGAATTGCATTTGAAACTGTGCAACTAGAGTTCAGGAGAGGAGTGGAGAATTCCCGGTGTAGCGGTGAAATGCGTAGAGATCGGGAGGAATATCGATGGCGAAGGCACCACTCTGGACTGAAACTGACGCTGAGGGACGAAAGCGTG	Bacteria	Proteobacteria	Gammaproteobacteria	NA	NA	NA	3	0	0	0	3	1	2	0	0	2	1	2	0	0	0	2	1	0	0	0	0	0	0	0	0	0	0	0	0	0	0	0	0	0	0	3
TACGTAGGGTGCAAGCGTTAATCGGAATTACTGGGCGTAAAGCGTGCGCAGGCGGTTGTGCAAGACCGATGTGAAATCCCCGGGCTTAACCTGGGAATGGCATTGGTGACTGCACGGCTAGAGTGTGTCAGAGGGGGGTAGAATTCCACGTGTAGCAGTGAAATGCGTAGAGATGTGGAGGAATACCGATGGCGAAGGCAGCCCCCTGGGATAACACTGACGCTCATGCACGAAAGCGTG	Bacteria	Proteobacteria	Gammaproteobacteria	Burkholderiales	Oxalobacteraceae	Noviherbaspirillum	0	8	0	0	8	1	0	0	24	24	1	0	13	0	0	13	1	0	0	0	0	0	0	0	0	0	0	0	0	0	0	0	0	0	0	3
TACAGAGGTCTCAAGCGTTGTTCGGAATCACTGGGCGTAAAGGGTGCGTAGGCGGCAAGGCAAGTCAGATGTGAAAGCCCGGGGCTCAACCTCGGAACTGCATCCGATACTGCCTTGCTAGAGAACTGGAGAGGAGTCTGGAATTCACGGTGGAGCAGTGAAATGCGTAGAGATCGCGAGGAAGACCAATGGCGAAAGCAAGACTCTGGACAGCTTCTGACGCTGAGGCACGAAGGCTAG	Bacteria	Verrucomicrobiota	Verrucomicrobiae	Verrucomicrobiales	Verrucomicrobiaceae	NA	0	0	0	2	2	1	0	0	0	0	0	0	0	3	0	3	1	8	6	7	0	17	38	1	0	0	0	0	0	0	0	0	0	0	0	3
TACGTAGGGGGCAAGCGTTGTCCGGAATGACTGGGCGTAAAGGGCGCGTAGGCGGCCGCACAAGTCCGGAGTGGAAGTCCTGTTTTCAAGGCAGGAATGGCTCTGGAAACTGTGAGGCTTGAGTGCGGGAGAGGTTATCGGAATTCCCGGTGTAGCGGTGAAATGCGTAGAGATCGGGAGGAACACCAGTGGCGAAGGCGGGTAACTGGACCGCAACTGACGCTGAGGCGCGAAAGTGTG	Bacteria	Firmicutes	Clostridia	Christensenellales	Christensenellaceae	Christensenellaceae R-7 group	0	0	0	0	0	0	5	0	12	17	1	0	0	0	0	0	0	0	0	0	0	0	0	0	0	4	0	0	4	1	0	4	0	4	1	3
CACGTAGGGGGCGAGCGTTGTCCGGATTTATTGGGCGTAAAGAGCTCGTAGGCGGCTCGGTAAGTCAACTGTGAAAGCTCCGGGCTCAACTCGGAGAGGCCAGTTGATACTGCTGTGGCTAGAGTCCGGTAGGGGAGCGTGGAATTCCTGGTGTAGCGGTGAAATGCGCAGATATCAGGAGGAACACCAGCGGCGAAGGCGGCGCTCTGGGCCGGAACTGACGCTGAGGAGCGAAAGCGT	Bacteria	Actinobacteriota	Acidimicrobiia	Microtrichales	NA	NA	0	0	0	0	0	0	0	0	0	0	0	7	0	0	0	7	1	0	0	0	0	7	7	1	0	0	0	0	0	0	8	0	0	8	1	3
TACGGAGGATCCAAGCGTTATCCGGATTTATTGGGTTTAAAGGGTGCGTAGGCGGGCTAATAAGTCAGTGGTGAAAGTTTGCAGCTTAACTGTAAAATTGCCATTGAAACTGTTAGTCTTGAGTACAGTAGAGGTAGGCGGAATGTGTAGTGTAGCGGTGAAATGCATAGATATTACACAGAACACCAATTGCGTAGGCAGCTTACTGGAGTGTCACTGACGCTGAGGCACGATAGCGTG	Bacteria	Bacteroidota	Bacteroidia	Bacteroidales	Paludibacteraceae	NA	5	10	6	10	31	1	0	0	0	0	0	0	0	0	0	0	0	0	0	11	0	0	11	1	2	0	0	0	2	1	0	0	0	0	0	3
TACGGAGGGTGCAAACGTTGCTCGGAATCATTGGGCGTAAAGCGCACGTAGGCGGCGAAGCAAGTTGGGTGTGAAAGCCCTGGGCTCAACCCAGGAAGTGCATTCAAAACTGCTTCGCTTGAATCTCGGAGGGGGTCAGAGAATTCCCGGTGTAGAGGTGAAATTCGTAGATATCGGGAGGAATACCAGTGGCGAAGGCGCTGACCTGGACGAAGATTGACGCTGAGGTGCGAAAGCGCG	Bacteria	Myxococcota	Polyangia	Nannocystales	Nannocystaceae	Nannocystis	5	0	0	0	5	1	0	0	0	0	0	0	0	0	0	0	0	0	0	5	0	0	5	1	4	0	0	0	4	1	0	0	0	0	0	3
TACAGAGGGTGCGAGCGTTAATCGGAATTACTGGGCGTAAAGGGCGTGTAGGTGGTTATGTAAGTTTGATGTGAAAGCCCCGGGCTTAACCTGGGAACTGCGTTGAAAACTGCAAGACTAGAGTTGGACAGAGGGTGGTGGAATTTCCGGTGTAGCGGTGAAATGCGTAGAGATCGGAAAGAACATCCGTGGCGAAGGCGGCCACCTGGGTCCAAACTGACACTGAGGCGCGAAAGCGTG	Bacteria	Proteobacteria	Gammaproteobacteria	Diplorickettsiales	Diplorickettsiaceae	NA	0	3	0	0	3	1	0	0	0	0	0	0	17	2	0	19	1	0	0	2	0	0	2	1	0	0	0	0	0	0	0	0	0	0	0	3
TACGTAGGTGGCGAGCGTTGTCCGGAATTATTGGGCGTAAAGAGCGCGTAGGCGGCTTGTCAGGTCTGACGTGAAATGCCGGGGCTCAACCCCGGACGTGCGTCAGAAACCGGCTTGCTAGAGTCTGGGAGAGGGAAGTGGAATTCCTGGTGTAGCGGTGAAATGCGCAGATATCAGGAGGAACACCGGTAGCGAAGGCTGCTTCCTGGAACAGTACTGACGCTGAGGCGCGAAAGCTAG	Bacteria	Actinobacteriota	Thermoleophilia	Gaiellales	NA	NA	0	0	0	0	0	0	10	0	0	10	1	0	0	0	0	0	0	0	0	0	0	0	0	0	0	5	0	0	5	1	0	3	0	3	1	3
CACGTAGGGGGCCAGCGTTGTCCGGAATTACTGGGCGTAAAGAGCGCGTAGGCTGTTTGGTAAGCGGAGGGTGAAATTCCGGGGCTCAACCCCGGAGCTGCTCTCCGAACTGCCAGACTAGAGTTTGGGAGAGGGTAGTGGAATTCCTGGTGTAGCGGTGGAATGCGTAAATATCAGGAAGAACACCTGTGGCGAAGGCTGCTACCTGGAACAATACTGACGCTGAGGCGCGAAAGCTAG	Bacteria	WS1	NA	NA	NA	NA	0	0	0	0	0	0	5	0	0	5	1	0	0	0	0	0	0	0	0	0	0	0	0	0	0	6	0	0	6	1	0	4	3	7	1	3
TACGGAGGGTGCGAGCGTTAATCGGAATTACTGGGCGTAAAGCGCATGCAGGTGGTTTGTTAAGTCAGATGTGAAAGCCCGGGGCTCAACCTCGGAGTTGCATTTGAAACTGGCAGGCTAGAGTACTGTAGAGGGGGGTAGAATTTCAGGTGTAGCGGTGAAATGCGTAGAGATCTGAAGGAATACCGGTGGCGAAGGCGGCCCCCTGGACAGATACTGACACTCAGATGCGAAAGCGTG	Bacteria	Proteobacteria	Gammaproteobacteria	Vibrionales	Vibrionaceae	Vibrio	0	0	0	0	0	0	0	2	0	2	1	0	0	2	0	2	1	0	0	0	0	0	0	0	0	0	0	0	0	0	3	5	3	11	1	3
TACGAAGGGGGCTAGCGTTGCTCGGAATCACTGGGCGTAAAGGGTGCGTAGGCGGACATTTAAGTCAGGGGTGAAAGCCTGAGGCTCAACCTCAGAATTGCCTTTGATACTGGGTGTCTCGAGACCGGTAGAGGTGAGTGGAACTGCGAGTGTAGAGGTGAAATTCGTAGATATTCGCAAGAACACCAGTGGCGAAGGCGGCTCACTGGACCGGTTCTGACGCTGAGGCACGAAAGCGTG	Bacteria	Proteobacteria	Alphaproteobacteria	Rhizobiales	Beijerinckiaceae	Psychroglaciecola	0	5	12	0	17	1	0	0	0	0	0	5	0	0	0	5	1	5	7	5	0	0	17	1	0	0	0	0	0	0	0	0	0	0	0	3
TACGTAGGGGGCAAGCGTTACTCGGATTTATTGGGCGTAAAGAGAATTAAGGCGGTCATGTAAGTCAGTGGTGAAATCCCTCGGCTCAACTGGGGAATGGCCTTTGATACTGCGTGACTCGAGGACAGGAGAGGAAGGCGGAATTCCCGGTGTAGCGGTGGAATGCGTAGATATCGGGAGGAACACCTGAGGCGAAGGCGGCTTTCTGGACTGGTCCTGACGCTGATATTCGAAAGCTAG	Bacteria	Acidobacteriota	Aminicenantia	Aminicenantales	NA	NA	0	0	0	0	0	0	13	0	5	18	1	0	0	0	0	0	0	0	0	0	0	0	0	0	0	7	0	0	7	1	0	7	0	7	1	3
TACGTAGGTGGCAAGCGTTGTCCGGATTTATTGGGCGTAAAGCGAGTGCAGGCGGCTCGATAAGTCTGATGTGAAAGCCTTCGGCTCAACCGGAGAATTGCATCAGAAACTGTCGAGCTTGAGTACAGAAGAGGAGAGTGGAACTCCATGTGTAGCGGTGAAATGCGTAGATATATGGAAGAACACCGGTGGCGAAGGCGGCTCTCTGGTCTGTTACTGACGCTGAGGCTCGAAAGCATG	Bacteria	Firmicutes	Bacilli	Lactobacillales	Lactobacillaceae	Lactobacillus	0	0	0	0	0	0	0	7	0	7	1	0	9	0	6	15	1	0	0	13	0	0	13	1	0	0	0	0	0	0	0	0	0	0	0	3
TACGGAGGATGCAAGCGTTATCCGGAATCATTGGGCGTAAAGGGTCCTGAGGTGGTTTGCCCAGTCTACTGTGAAAGATTAGGGCTCAACCCTGAAAATGCGGTGGAAACTAGCAGGCTAGAATACGGTAGGGGCAGGGGGAATTCCCGGTGTAGCGGTGAAATGCATAGATATCGGGAAGAACACCAATGGCGAAAGCACCCTGCTGGGCCGATATTGACACTGACAGACGAAAGCTAG	Bacteria	Cyanobacteria	Cyanobacteriia	Chloroplast	NA	NA	0	0	0	0	0	0	0	0	0	0	0	0	0	3	0	3	1	15	0	10	5	5	35	1	0	0	0	0	0	0	3	0	0	3	1	3
TACGTAGGGTGCGAGCGTTAATCGGAATTACTGGGCGTAAAGCGTGCGCAGGCGGCGCCGCAAGTCGAGTGTGAAATCCCCGAGCTTAACTTGGGAATTGCGCTCGAAACTACGGTGCTGGAGTGTGGCAGAGGGAGGTGGAATTCCACGTGTAGCGGTGAAATGCGTAGAGATGTGGAGGAACACCGATGGCGAAGGCAGCCTCCTGGGCCAACACTGACGCTCATGCACGAAAGCGTG	Bacteria	Proteobacteria	Gammaproteobacteria	Burkholderiales	Nitrosomonadaceae	MND1	0	0	2	0	2	1	0	0	7	7	1	12	0	0	0	12	1	0	0	0	0	0	0	0	0	0	0	0	0	0	0	0	0	0	0	3
TACGAAAGGTGCGAGCGTTAATCGGAATTACTGGGCGTAAAGCGCGCGTAGGCGGTTAGTTAAGTCTGATGTGAAAGCCCAGGGCTCAACCTTGGAACTGCATCGGATACTGGCTAGCTAGAGTGCAGTAGAGGGAGGTGGAATTTCCGGTGTAGCGGTGAAATGCGTAGAGATCGGAAGGAACACCAGTGGCGAAGGCGGCCTCCTGGACTGACACTGACGCTGAGGTGCGAAAGCGTG	Bacteria	Proteobacteria	Gammaproteobacteria	Oceanospirillales	Alcanivoracaceae1	Alcanivorax	0	0	0	0	0	0	0	0	3	3	1	0	0	0	0	0	0	5	0	0	0	0	5	1	0	0	0	0	0	0	6	8	0	14	1	3
TACGTAGGGGGCGAGCGTTATCCGGAATTACTGGGCGTAAAGCGCGCGCAGGCGGCCTGTTAAGTCGGGTGTGAAAGACCACGGCTCAACCGTGGGGGTGCATCCGAAACTGGCGGGCTTGAGTGCAGGAGAGGGGAGCGGAATTCCCGGTGTAGCGGTGGAATGCGTAGAGATCGGGAGGAACACCAGTGGCGAAGGCGGCTCTCTGGCCTGTAACTGACGCTGAGGCGCGAAAGCGTG	Bacteria	Firmicutes	Bacilli	Thermoactinomycetales	Thermoactinomycetaceae	Polycladomyces	0	0	0	0	0	0	0	0	0	0	0	0	9	2	0	11	1	11	9	0	9	0	29	1	0	0	0	0	0	0	2	0	0	2	1	3
TACGTAGGGTGCGAGCGTTAATCGGAATTACTGGGCGTAAAGCGTGCGCAGGCGGTTTTGTAAGACAGGCGTGAAATCCCCGGGCTCAACCTGGGAATTGCGCTTGTGACTGCAAGGCTAGAGTGCGTCAGAGGGGGGTAGAATTCCACGTGTAGCAGTGAAATGCGTAGAGATGTGGAGGAATACCGATGGCGAAGGCAGCCCCCTGGGACGTGACTGACGCTCATGCACGAAAGCGTG	Bacteria	Proteobacteria	Gammaproteobacteria	Burkholderiales	Burkholderiaceae	Cupriavidus	5	0	0	0	5	1	0	0	0	0	0	0	5	0	0	5	1	0	11	0	0	0	11	1	0	0	0	0	0	0	0	0	0	0	0	3
TACGTAGGGGGCAAGCGTTGTCCGGAATTATTGGGCGTAAAGCGCGTGTAGGCGGCTTGGTAAGTCCGTTCTGAAAGCCCAGGGCTCAACCCTGGGAGGCGGATGGATACTGTCAAGCTCGAGTCCGGAAGAGGCGAGTGGAATTCCCGGTGTAGCGGTGAAATGCGCAGATATCGGGAGGAACACCAATGGCGAAGGCAGCTCGCTGGGACGTGACTGACGCTGAGACGCGAAAGCGTG	Bacteria	Actinobacteriota	Thermoleophilia	Solirubrobacterales	Solirubrobacteraceae	Conexibacter	0	0	0	7	7	1	0	0	0	0	0	0	0	0	0	0	0	0	10	0	0	0	10	1	0	0	0	0	0	0	12	0	0	12	1	3
TACGGAGGGGGCGAGCGTTATTCGGAATTATTGGGCGTAAAGGGCGCGTAGGCGGCCCTGTAAGTCAAAGGTGAAATCCCTCGGCTCAACTGAGGAACTGCCTTTGAAACTGCAGGGCTTGAGGCCGGGAGGGGGTAGCGGAATTCCCAATGTAGCGGTGAAATGCGTAGATATTGGGAGGAACACCAGTGGCGAAGGCGGCTACCTGGACCGGTTCTGACGCTGAGGCGCGAAAGCGTG	Bacteria	Acidobacteriota	Thermoanaerobaculia	Thermoanaerobaculales	Thermoanaerobaculaceae	Subgroup 10	0	0	0	0	0	0	0	0	0	0	0	0	0	0	0	0	0	0	0	10	0	0	10	1	7	0	0	0	7	1	0	15	9	24	1	3
TACGTAGGGGGCAAGCGTTGTCCGGAATTATTGGGCGTAAAGCGCGCGCAGGCGGTTTTTTAAGTCTGGGGTATAAGTGCGGGGCTCAACCCCGTGAGGCCCTGGAAACTGGGGAACTGGAGTGTAGGAGAGGAAAGTGGAATTCCACGTGTAGCGGTGAAATGCGTAGAGATGTGGAGGAACACCAGTGGCGAAGGCGACTTTCTGGCCTATAACTGACGCTGAGGCGCGAAAGCGTGG	Bacteria	Firmicutes	Bacilli	Paenibacillales	Paenibacillaceae	Paenibacillus	0	0	6	0	6	1	0	0	0	0	0	4	0	0	0	4	1	0	0	17	8	0	25	1	0	0	0	0	0	0	0	0	0	0	0	3
TACGTAGGTGGCGAGCGTTGTCCGGAATTACTGGGTGTAAAGGGTGCGCAGGCGGGACGGCAAGTTGGATGTGAAATACCCGCGCTCAACGTGGGGGCTGCATTCAAAACTGTCGTTCTTGAGTGAGGTAGAGGTAGGCGGAATTCCCGGTGTAGCGGTGAAATGCGTAGATATCGGGAGGAACACCAGTGGCGAAGGCGGCCTACTGGGCCTTTACTGACGCTGAGGCACGAAAGCATG	Bacteria	Firmicutes	Clostridia	Oscillospirales	Ethanoligenenaceae	Incertae Sedis	0	0	0	16	16	1	0	0	0	0	0	0	0	2	0	2	1	0	0	12	10	0	22	1	0	0	0	0	0	0	0	0	0	0	0	3
TACGTAGGGGGCAAGCGTTGTCCGGAATTATTGGGCGTAAAGCGCGCGCAGGCGGCTTGGAAAGTCGGGTGTTTAAGCTCGGGGCTCAACCCCGATACGCACCCGAAACTGCCAGGCTTGAGTGCAGAAGAGGAAAGTGGAATTCCACGTGTAGCGGTGAAATGCGTAGAGATGTGGAGGAACACCAGTGGCGAAGGCGACTTTCTGGGCTGTAACTGACGCTGAGGCGCGAAAGCGTGG	Bacteria	Firmicutes	Bacilli	Paenibacillales	Paenibacillaceae	Paenibacillus	0	0	0	0	0	0	0	0	0	0	0	8	0	0	0	8	1	15	0	7	0	0	22	1	0	3	0	0	3	1	0	0	0	0	0	3
TACGTAGGGGGCGAGCGTTGTCCGGAATTACTGGGCGTAAAGGGTACGCAGGCGGTTTCATAAGTCAGGTGTAAAAGGCATTGGCTCAACCAATGTAAGCATTTGAAACTGTGAGGCTTGAGTATAGGAGAGGTAAGTGGAATTCCTAGTGTAGCGGTGAAATGCGTAGATATTAGGAGGAACACCAGTGGCGAAGGCGACTTACTGGACTATAACTGACGCTGAGGTACGAAAGCGTGG	Bacteria	Firmicutes	Clostridia	Peptostreptococcales-Tissierellales	Dethiosulfatibacteraceae	Dethiosulfatibacter	4	0	9	5	18	1	0	0	0	0	0	0	0	0	0	0	0	0	8	0	0	0	8	1	0	0	0	3	3	1	0	0	0	0	0	3
TACGTAGGGGGCGAGCGTTGTCCGGAATCACTGGGCGTAAAGCGTGCGTAGGCGGTTTGTTAAGTCCGAAGTGAAAGTCCAGGGCTCAACCTTGGGATTGCTTTGGAAACTGGCAGACTTGAGTGCTGGAGAGGCAAGGGGAATTCCACGTGTAGCGGTGAAATGCGTAGATATGTGGAGGAATACCAGTGGCGAAGGCGCCTTGCTGGACAGTGACTGACGCTGAGGCACGAAAGCGTG	Bacteria	Firmicutes	Bacilli	Alicyclobacillales	Alicyclobacillaceae	Alicyclobacillus	0	0	0	0	0	0	0	0	0	0	0	0	0	0	10	10	1	7	11	0	9	0	27	1	0	0	0	0	0	0	2	0	0	2	1	3
TACAGAGGTCTCAAGCGTTGTTCGGAATCACTGGGCGTAAAGGGTGCGTAGGTTGTTCCCTAAGTCAGATGTGAAAGACCGGAGCTCAACTTCGGAACTGCATTTGATACTGGGGGACTGGAGGGTTCGAGGGGAGTCTGGAATTCACGGTGTAGCAGTGAAATGCGTGGATATCGTGAGGAACACTAGTGGCGAAGGCGGGACTCTGGAGAACACCTGACACTGAGGCACGAAGGCCAG	Bacteria	Verrucomicrobiota	Verrucomicrobiae	Verrucomicrobiales	Verrucomicrobiaceae	NA	6	10	8	4	28	1	0	2	0	2	1	0	0	0	0	0	0	0	0	5	0	3	8	1	0	0	0	0	0	0	0	0	0	0	0	3
GACAGAGGGTGCAAACGTTGTTCGGAATTACTGGGCGTAAAGCGCATGTAGGCGGTCTAGCAGGTCGGATGTGAAAGCCCTCGGCTCAACCGAGGAAGTGCATTCGAAACCGCAAGACTCGAGTCCCGGAGAGGGTAGTGGAATTCTCGGTGTAGAGGTGAAATTCGTAGATATCGAGAGGAACACCGGTGGCGAAAGCGGCTACCTGGACGAGGACTGACGCTGAGATGCGAAAGCGTG	Bacteria	Myxococcota	Polyangia	Polyangiales	Phaselicystidaceae	Phaselicystis	4	3	4	0	11	1	0	0	0	0	0	0	4	0	0	4	1	0	0	2	0	0	2	1	0	0	0	0	0	0	0	0	0	0	0	3
TACGTAGGGCGCGAGCGTTGTCCGGAATTATTGGGCGTAAAGGGCTTGTAGGCGGTTGGTCGCGTCTGCCGTGAAATCCTCTGGCTTAACTGGGGGCGTGCGGTGGGTACGGGCTGACTTGAGTGCGGTAGGGGAGACTGGAACTCCTGGTGTAGCGGTGGAATGCGCAGATATCAGGAAGAACACCGGTGGCGAAGGCGGGTCTCTGGGCCGTTACTGACGCTGAGGAGCGAAAGCGTG	Bacteria	Actinobacteriota	Actinobacteria	Actinomycetales	Actinomycetaceae	Actinomyces	0	0	0	8	8	1	0	0	0	0	0	11	0	0	0	11	1	0	0	13	0	0	13	1	0	0	0	0	0	0	0	0	0	0	0	3
TACAGAGGGTGCGAGCGTTGTTCGGAATTATTGGGCGTAAAGGGTGCGTAGGCGGTGCCACAAGTCACTTGTGAAATCCCCAGGCTTAACCTGGGGCCTGCAGGCGAAACTGTGGTGCTGGAGTATGGGAGAGGTGCGTGGAATTCCCGGTGTAGCGGTGAAATGCGTAGATATCGGGAGGAACACCTGTGGCGAAAGCGGCGCACTGGACCATAACTGACGCTGATGCACGAAAGCTAG	Bacteria	Acidobacteriota	Acidobacteriae	Acidobacteriales	NA	NA	0	0	0	0	0	0	4	0	0	4	1	0	0	0	0	0	0	0	0	0	0	0	0	0	0	5	0	0	5	1	0	15	0	15	1	3
TACGTAGGTGGCAAGCGTTATCCGGAATTACTGGGTGTAAAGGGTGTGTAGGCGGGACAGCAAGTCAGATGTGAAAATAACGGGCTCAACCCGTTACCTGCATTTGAAACTACGGTTCTTGAGAGTCGGAGAGGTAAATGGAATTCCCGGTGTAGCGGTGAAATGCGTAGATATCGGGAGGAACACCAGTGGCGAAGGCGATTTACTGGACGACAACTGACGCTGAGACACGAAAGCGTG	Bacteria	Firmicutes	Clostridia	Oscillospirales	UCG-010	NA	0	0	0	0	0	0	0	0	4	4	1	0	0	0	0	0	0	0	0	0	0	0	0	0	0	4	0	0	4	1	0	2	0	2	1	3
TACGTAGGGCGCAAGCGTTGTCCGGAATTATTGGGCGTAAAGAGCTTGTAGGTGGCTTGTCGCGTCTGCCGTGAAAACCCGAGGCTTAACCTTGGGCGTGCGGTGGGTACGGGCAGGCTAGAGTGCGGTAGGGGAGACTGGAATTCCTGGTGTAGCGGTGAAATGCGCAGATATCAGGAGGAACACCGATGGCGAAGGCAGGTCTCTGGGCCGTTACTGACACTGAGAAGCGAAAGCATG	Bacteria	Actinobacteriota	Actinobacteria	Micrococcales	Dermabacteraceae	Dermabacter	0	0	0	25	25	1	0	0	7	7	1	0	0	5	0	5	1	0	0	0	0	0	0	0	0	0	0	0	0	0	0	0	0	0	0	3
TACGGAGGGAGCTAGCGTTGTTCGGAATTACTGGGCGTAAAGCGCACGTAGGCGGTTATTCAAGTCAGAGGTGAAAGCCCAGTGCTCAACACTGGAACTGCCTTTGAAACTAGATAGCTTGAATCCAGGAGAGGTGAGTGGAATTCCGAGTGTAGAGGTGAAATTCGTAGATATTCGGAAGAACACCAGTGGCGAAGGCGGCTCACTGGACTGGTATTGACGCTGAGGTGCGAAAGCGTG	Bacteria	Proteobacteria	Alphaproteobacteria	Sphingomonadales	Sphingomonadaceae	Sphingobium	10	0	0	0	10	1	0	0	0	0	0	0	0	0	5	5	1	0	0	5	0	0	5	1	0	0	0	0	0	0	0	0	0	0	0	3
TACGTAGGGGGCAAGCGTTGTCCGGAATTATTGGGCGTAAAGCGCGCGCAGGCGGCCTTGTAAGTCTGATGTTTAATCTCGGGGCTCAACCCCGATACGCATTGGAAACTGCAAAGCTTGAGTACAGAAGAGGAAAGTGGAATTCCACGTGTAGCGGTGAAATGCGTAGAGATGTGGAGGAACACCAGTGGCGAAGGCGACTTTCTGGGCTGTAACTGACGCTGAGGCGCGAAAGCGTGG	Bacteria	Firmicutes	Bacilli	Paenibacillales	Paenibacillaceae	Paenibacillus	6	0	0	0	6	1	0	0	0	0	0	0	8	0	0	8	1	21	0	0	0	0	21	1	0	0	0	0	0	0	0	0	0	0	0	3
TACGGAGGGGACTAGCGTTGTTCGGAATTACTGGGCGTAAAGCGCGCGTAGGCGGATTTGCAAGTCGGGGGTGAAAGCCCGAGGCTCAACCTCGGAACTGCCTTCGATACTGCAAATCTCGAGTCCGAGAGAGGTGAGTGGAATTCCTAGTGTAGAGGTGAAATTCGTAGATATTAGGAAGAACACCAGTGGCGAAGGCGGCTCACTGGCTCGGTACTGACGCTGAGGCGCGAAAGCGTG	Bacteria	Proteobacteria	Alphaproteobacteria	Rhizobiales	Methyloligellaceae	NA	0	0	0	0	0	0	0	0	0	0	0	0	0	0	0	0	0	0	16	0	5	6	27	1	0	0	2	0	2	1	0	6	0	6	1	3
TACGGAGGGGGCTAGCGTTGTTCGGAATTACTGGGCGTAAAGCGCGCGTAGGCGGTTTTTTAAGTCAGAGGTGAAAGCCTGGAGCTCAACTCCAGAACTGCCTTTGAAACTGGAAGACTTGAATCATGGAGAGGTTAGTGGAATTCCGAGTGTAGAGGTGAAATTCGTAGATATTCGGAAGAACACCAGTGGCGAAGGCGACTAACTGGACATGTATTGACGCTGAGGTGCGAAAGCGTG	Bacteria	Proteobacteria	Alphaproteobacteria	Sphingomonadales	Sphingomonadaceae	Sphingorhabdus	10	0	0	0	10	1	0	0	0	0	0	10	0	0	0	10	1	0	0	5	0	0	5	1	0	0	0	0	0	0	0	0	0	0	0	3
TACGGAGGGTGCAAGCGTTGTTCGGAATCACTGGGCGTAAAGGGCGTGTAGGCGGCCTGTTAAGTCCGATGTGAAATCCCCTCGCTCAACGAGGGAACTGCGTCGGAAACTGGCAGGCTCGAGTACCGGAGAGGAAGGTGGAATTCCCGGTGTAGCGGTGAAATGCGTAGATATCGGGAGGAACACCGGTGGCGAAGGCGGCCTTCTGGACGGATACTGACGCTGATACGCGAAAGCGTG	Bacteria	MBNT15	NA	NA	NA	NA	0	0	0	0	0	0	0	0	10	10	1	0	0	0	0	0	0	0	0	0	0	0	0	0	0	4	0	0	4	1	0	0	10	10	1	3
TACGTAGGGAGCAAGCGTTATCCGGATTTATTGGGTGTAAAGGGTGCGTAGACGGGACAACAAGTTAGTTGTGAAATCCCTCGGCTTAACTGAGGAACTGCAACTAAAACTATTGTTCTTGAGTGTTGGAGAGGAAAGTGGAATTCCTAGTGTAGCGGTGAAATGCGTAGATATTAGGAGGAACACCGGTGGCGAAGGCGACTTTCTGGACAATAACTGACGTTGAGGCACGAAAGTGTG	Bacteria	Firmicutes	Clostridia	Clostridia UCG-014	NA	NA	14	0	0	0	14	1	0	14	0	14	1	0	5	0	0	5	1	0	0	0	0	0	0	0	0	0	0	0	0	0	0	0	0	0	0	3
TACGTAGGGGCCTAGCGTTGTCCGGATTTATTGGGCGTAAAGAGCTCGTAGGCGGTTTGGTGAGTCGGGTGTGAAATCTCCACGCTCAACGTGGAGGGGCCACCCGATACTGCCATGACTAGAGTCCGGTAGGGGAGTGTGGAATTCCCGGTGTAGCGGTGAAATGCGCAGATATCGGGAGGAACACCAGTAGCGAAGGCGACACTCTGGGCCGGTACTGACGCTGAGGAGCGAAAGCGT	Bacteria	Actinobacteriota	Acidimicrobiia	IMCC26256	NA	NA	0	0	0	0	0	0	0	0	0	0	0	0	0	0	0	0	0	0	10	12	0	0	22	1	3	0	0	0	3	1	0	8	0	8	1	3
TACGTAGGGGGCGAGCGTTGTCCGGAATTACTGGGCGTAAAGGGTGCGTAGGCGGCCGATCAAGTCAGATGTGAAATACCACGGCTCAACTGTGGGGGTGCATTTGAAACTGGTTGGCTTGAGTGCAGGAGAGGAAAGTGGAATTCCTAGTGTAGCGGTGAAATGCGTAGATATTAGGAGGAACACCAGTGGCGAAGGCGACTTTCTGGACTGTAACTGACGCTGAGGCACGAAAGCGTG	Bacteria	Firmicutes	Clostridia	Caldicoprobacterales	Caldicoprobacteraceae	Caldicoprobacter	0	0	14	0	14	1	0	0	0	0	0	0	0	5	0	5	1	7	0	6	0	0	13	1	0	0	0	0	0	0	0	0	0	0	0	3
TACGTAGGGGGCGAGCGTTGTCCGGAGTTACTGGGCGTAAAGGGCGCGCAGGCGGTCTGGCAAGTTTGGAGTGACAGTGCTCGGCTTAACTGAGCAAGGCCTTCGAAAACTGTCGGACTTGAGAGCTTCAGAGGGACATAGAATTCCGGGTGGAGTGGTGAAATGCGTAGATATCCGGAGGAATACCAAAGGCGAAGGCAGTGTCCTGGGGAGCTTCTGACGCTCAGGCGCGAAAGCCAG	Bacteria	Chloroflexi	Ktedonobacteria	Ktedonobacterales	Ktedonobacteraceae	NA	0	0	0	4	4	1	0	0	0	0	0	0	3	0	0	3	1	20	5	0	0	0	25	1	0	0	0	0	0	0	0	0	0	0	0	3
TACGTATGGGGCAAGCGTTATCCGGAATTATTGGGCGTAAAGAGTGCGTAGGTGGTGGCTTAAGCGCAGGGTTTAAGGCAATGGCTTAACTATTGTTCGCCTTGCGAACTGGGTCACTTGAGTACAGGAGAGGAAAGCGGAATTCCTAGTGTAGCGGTGAAATGCATAGATATTAGGAGGAACACCGGTGGCGAAGGCGGCTTTCTGGACTGCAACTGACACTGAGGCACGAAAGCGTGG	Bacteria	Firmicutes	Clostridia	Peptostreptococcales-Tissierellales	Anaerovoracaceae	S5-A14a	0	6	0	15	21	1	0	0	0	0	0	0	0	0	0	0	0	0	0	5	0	0	5	1	0	0	0	0	0	0	2	0	0	2	1	3
TACGTAGGTGGCAAGCGTTGTCCGGAATTATTGGGCGTAAAGGGCGCGTAGGCGGTCCCTTAAGTCAGATGTGAAATCCCGAGGCTTAACCTCGGGCGTGCATTTGAAACTGGGGGACTAGAGTGCAGGAGAGGTAAGTGGAATTCCTAGTGTAGCGGTGAAATGCGTAGATATTAGGAGGAACACCAGTGGCGAAGGCGACTTACTGGACTGTAACTGACGCTGAGGCGCGAAAGCGTG	Bacteria	Firmicutes	Clostridia	Gracilibacteraceae	Lutispora	NA	0	0	6	0	6	1	0	0	0	0	0	0	0	5	5	10	1	0	0	0	0	15	15	1	0	0	0	0	0	0	0	0	0	0	0	3
TACGTAGGGGGCGAGCGTTATCCGGAATTATTGGGCGTAAAGAGTACGTAGGTGGTTTTTTAAGCGCAGGGTTTAAGGCGATGGCTCAACTGTCGTTCGCCCTGTGAACTGGAAGACTTGAGTACAGGAGAGGAAAGCGGAATTCCTAGTGTAGCGGTGAAATGCATAGATATTAGGAGGAACACCAGTGGCGAAGGCGGCTTTCTGGACTGTAACTGACACTGAGGTACGAAAGCGTGG	Bacteria	Firmicutes	Clostridia	Peptostreptococcales-Tissierellales	Anaerovoracaceae	NA	0	0	0	0	0	0	3	0	4	7	1	0	0	0	0	0	0	0	0	0	0	0	0	0	0	0	4	0	4	1	0	0	2	2	1	3
TACGTAGGGCGCAAGCGTTGTCCGGAATTATTGGGCGTAAAGAGCTCGTAGGTGGCTGGTCGCGTCTGCCGTGAAAGCCCGCAGCTTAACTGCGGGTCTGCGGTGGATACGGGCCGGCTAGAGGTAGGTAGGGGCAAGTGGAATTCCTGGTGTAGCGGTGAAATGCGCAGATATCAGGAGGAACACCGGTGGCGAAGGCGGCTTGCTGGGCCTTACCTGACGCTGAGGAGCGAAAGCGTG	Bacteria	Actinobacteriota	Actinobacteria	Streptosporangiales	Streptosporangiaceae	Nonomuraea	5	0	5	0	10	1	0	0	0	0	0	0	0	0	5	5	1	0	0	0	0	0	0	0	0	0	0	0	0	0	0	0	15	15	1	3
TACGGGGGGAGCAAACGTTGTTCGGAATCACTGGGCGTAAAGGGCGTGTAGGCGGCTGAATAAGTGGGATGTTAAATCCCCCGGCTCAACCGGGGACCTGCATCTCATACTGTTCAGCTCGAGCACATCAGAGGAGACTGGAATTCCCGGTGTAGCGGTGAAATGCGTAGATATCGGGAGGAACACCAGTGGCGAAGGCGAGTCTCTGGGATGATGCTGACGCTGAGGCGCGAAAGCCAG	Bacteria	Latescibacterota	NA	NA	NA	NA	0	0	0	0	0	0	5	0	11	16	1	0	0	0	2	2	1	0	0	0	0	0	0	0	0	0	0	0	0	0	0	0	2	2	1	3
TACGTAGGGTGCGAGCGTTAATCGGAATTACTGGGCGTAAAGCGTGCGTAGGCGGTTCCTCAAGTCCGTTGTGAAAGCCCCGGGCTCAACCTGGGAATGGCAGTGGAAACTAGGGGACTGGAATCTGGCAGAGGGGGGTGGAATGCCGCGTGTAGCAGTGAAATGCGTAGAGATGCGGCGGAACACCGATGGCGAAGGCAGCCCCCTGGGCTGAGATTGACGCTCAGGCACGAAAGCGTG	Bacteria	Proteobacteria	Gammaproteobacteria	Burkholderiales	A21b	NA	0	0	0	0	0	0	0	0	8	8	1	0	0	0	0	0	0	0	0	0	0	0	0	0	0	14	0	0	14	1	0	0	4	4	1	3
TACGTAGGGGGCAAGCGTTGTCCGGATTTATTGGGCGTAAAGAGCGTGTAGGCGGCCAGACAGGTCCGTTGTGAAAACTAGAGGCTTAACCTCTAGACGTCGATGGAAACCGTCTGGCTAGAGTCCGGAAGAGGAGAATGGAATTCCTGGTGTAGCGGTGAAATGCGCAGATATCAGGAAGAACACCCGTGGCTAAGGCGGTTCTCTAGTACGGTACTGACGCTGAGACGCGAAAGCGTG	Bacteria	Actinobacteriota	Thermoleophilia	Gaiellales	Gaiellaceae	Gaiella	0	0	0	0	0	0	0	0	0	0	0	0	0	0	0	0	0	0	0	0	4	0	4	1	0	0	0	2	2	1	0	0	10	10	1	3
TACGTAGGGGGCAAGCGTTGTCCGGAATTATTGGGCGTAAAGAGCGCGTAGGCGGTCCGGTAAGTCGGTTGTGAAAGTCGGGGGCTCAACCCTCGGATGCCGATCGATACTGTCGGGCTAGAGTCCGGAAGAGGCGAGTGGAATTCCTGGTGTAGCGGTGAAATGCGCAGATATCAGGAGGAACACCAATGGCGAAGGCAGCTCGCTGGGACGGTACTGACGCTGAGGCGCGAAAGCGTG	Bacteria	Actinobacteriota	Thermoleophilia	Solirubrobacterales	67-14	NA	0	0	4	0	4	1	0	0	0	0	0	9	0	7	0	16	1	0	0	0	9	0	9	1	0	0	0	0	0	0	0	0	0	0	0	3
TACGTAGGGGGCTAGCGTTGTCCGGAATCATTGGGCGTAAAGCGCGTGTAGGCGGCTTGACAAGTCTGCTGTGAAAGTCCAGGGCTCAACCCTGGAATGCCGGTGGAAACTGTCAAGCTAGAGTCCGGAAGGGGAGTGTGGAATTCCTGGTGTAGCGGTGAAATGCGCAGATATCAGGAGGAACACCAATGGCGAAGGCAGCACTCTGGGACGTGACTGACGCTGAGACGCGAAAGCGTG	Bacteria	Actinobacteriota	Thermoleophilia	Solirubrobacterales	Solirubrobacteraceae	Conexibacter	0	0	0	7	7	1	0	0	0	0	0	0	6	5	0	11	1	0	0	0	0	0	0	0	0	0	0	0	0	0	0	0	3	3	1	3
TACGAAGGGGGCTAGCGTTGCTCGGAATGACTGGGCGTAAAGGGCGCGTAGGCGGAATGCTTTGTCGGGCGTGAAATTCCAGGGCTTAACCTTGGGGCTGCGTTCGAGACGGGTATTCTAGAGTGGAGAAGAGGGTCGTGGAATTCCCAGTGTAGAGGTGAAATTCGTAGATATTGGGAAGAACACCGGTGGCGAAGGCGGCGACCTGGTCTTTTACTGACGCTGAGGCGCGAAAGCGTG	Bacteria	Proteobacteria	Alphaproteobacteria	Acetobacterales	Acetobacteraceae	Acidiphilium	11	7	0	0	18	1	0	5	0	5	1	0	0	0	0	0	0	0	0	5	0	0	5	1	0	0	0	0	0	0	0	0	0	0	0	3
TACGGAGGGTGCAAGCGTTGTCCGGATTTATTGGGTTTAAAGGGTGCGTAGGCGGCTTATTAAGTCAGTGGTGAAAGCCAACAGCTCAACTGTTGAACTGCCATTGATACTGATAAGCTTGAGTACAGACGAGGTAGGCGGAATTGAAGATGTAGCGGTGAAATGCATAGATATCTTCAAGAACACCGATTGCGTAGGCAGCTTACTAGGCTGTAACTGACGCTGAGGCACGAAAGCGTG	Bacteria	Bacteroidota	Bacteroidia	Cytophagales	Hymenobacteraceae	Adhaeribacter	3	4	0	0	7	1	0	4	0	4	1	0	6	9	0	15	1	0	0	0	0	0	0	0	0	0	0	0	0	0	0	0	0	0	0	3
GACAGAGAGAGCAAGCGTTATTCAGCATGATTGGGCGTAAAGGGTACGTAGGTTGCCACTTAGGTCAATTGACGAAAGACCGGTATGTGATATATTGGAAGCGCAGTTGAAACCGAGTGGGCTAGAGTTTGGGGAATGTCTATTGAATTTTTTGAGAAGTGTTGAAATGCTAATATACTTAAAGGACTGCTGATTGTGAAAGTATTATTCAACCCCTTACTGACGCTGAGGTACTAAGGC	Bacteria	Proteobacteria	Alphaproteobacteria	Rickettsiales	Mitochondria	NA	0	19	0	0	19	1	0	0	0	0	0	0	0	0	0	0	0	0	7	0	0	0	7	1	0	0	0	0	0	0	0	2	0	2	1	3
AACGTAGGTCACAAGCGTTGTCCGGAATTACTGGGTGTAAAGGGAGCGCAGGCGGGCGATCAAGTTGGAAGTGAAATCCATGGGCTCAACCCATGAACTGCTTTCAAAACTGGTCGTCTTGAGTAGTGCAGAGGTAGGCGGAATTCCCGGTGTAGCGGTGGAATGCGTAGATATCGGGAGGAACACCAGTGGCGAAGGCGGCCTACTGGGCACCAACTGACGCTGAGGCTCGAAAGTGTG	Bacteria	Firmicutes	Clostridia	Oscillospirales	Ruminococcaceae	Faecalibacterium	0	7	0	14	21	1	0	3	0	3	1	0	0	0	0	0	0	0	0	0	0	3	3	1	0	0	0	0	0	0	0	0	0	0	0	3
GACGTAGGACGCAAGCGTTATCCGGAATTATTGGGCGTAAAGAGTTCGTAGACGAACTGTTAAGTAGAATGTAAAAGGCCAGGGCCCAACCCTGGTAGCGTGTTCTAAACTGGCAGAATAGAGTAATGCAGGGGCAAGTGGAATTCTGTGTGTAGGGGTAATATCCGTAGATACACAGAGGAACACCAAAAGCGAAGGCAGCTTGCTGGGCATTTACTGACGTTCAAGAACGAAAGCGTG	Bacteria	Patescibacteria	Gracilibacteria	Candidatus Peregrinibacteria	NA	NA	0	0	0	0	0	0	3	0	2	5	1	0	0	0	0	0	0	0	0	0	0	0	0	0	0	0	2	0	2	1	0	3	0	3	1	3
CACGTAGGGGGCAAGCGTTGTCCGGAATTACTGGGCGTAAAGCGCGCGCAGGCTGTTTGGTCAGCAGCGGGTGAAATCACAGGGCTCAACTCTGTGGCTGCTCGCTGAACTGCCAGACTAGGGTTCGGGAGAGGGCAGTGGAATTCCTGGTGTAGCGGTGGAATGCGTAAATATCAGGAGGAACACCCGTGGCGAAAGCTGCTGCCTGGAACGATACCGACGCTGAGGCGCGAAAGCTAG	Bacteria	WS1	NA	NA	NA	NA	0	0	0	0	0	0	2	0	0	2	1	0	0	0	0	0	0	0	0	0	0	0	0	0	0	4	4	0	8	1	0	5	8	13	1	3
TACGTAGGGTCCAAGCGTTGTCCGGATTTATTGGGCGTAAAGAGCTCGTAGGTGGTTCGCTAAGTCGGATGTGAAAACTCGGGGCTCAACCCCGAGACGCCATCCGATACTGGCGTGACTTGAGTCTGGTAGGGGAGATCGGAATTCCTGGTGTAGCGGTGAAATGCGCAGATATCAGGAGGAACACCGGTGGCGAAGGCGGATCTCTGGGCCAGTACTGACACTGAGGAGCGAAAGCGT	Bacteria	Actinobacteriota	Acidimicrobiia	NA	NA	NA	7	8	0	0	15	1	0	0	0	0	0	0	0	0	0	0	0	0	2	0	0	0	2	1	0	0	0	0	0	0	5	4	0	9	1	3
TACGGAGGGTGCGAGCGTTGTCCGGAATCACTGGGCGTAAAGGGCGCGTAGGCGGCCTGATAAGTAGGGGGTGAAATCTTGCGGCTTAACCGCAAGGCTGCCTTCTAAACTGTCAGGCTAGAGCACAGTAGAGGCAGGTGGAATTCCCGGTGTAGCGGTGGAATGCGTAGAGATCGGGAAGAACATCAGTGGCGAAGGCGGCCTGCTGGGCTGTTGCTGACGCTGAGGCGCGACAGCGTG	Bacteria	Gemmatimonadota	Gemmatimonadetes	Gemmatimonadales	Gemmatimonadaceae	NA	0	0	0	0	0	0	0	0	0	0	0	0	0	16	0	16	1	0	0	5	0	0	5	1	5	0	0	0	5	1	0	0	0	0	0	3
TACGTAGGGTGCAAGCGTTGTCCGGAATTATTGGGCGTAAAGAGCTCGTAGGTGGCTTGTCACGTCGGGTGTGAAATCCCAGGGCTTAACCCTGGGTCTGCATTCGATACGGGCTGGCTAGGGTCCTTCAGGGGAGACTGGAATTCCTGGTGTAGCGGTGAAATGCGCAGATATCAGGAGGAACACCGGTGGCGAAGGCGGGTCTCTGGGAAGGTACCGACGCTGAGGAGCGAAAGCGTG	Bacteria	Actinobacteriota	Actinobacteria	Streptosporangiales	Streptosporangiales Incertae Sedis	Motilibacter	8	0	0	0	8	1	0	0	0	0	0	0	0	0	0	0	0	0	0	0	6	0	6	1	0	0	0	0	0	0	0	4	3	7	1	3
TACGAAGGGGGCTAGCGTTGCTCGGAATCACTGGGCGTAAAGCGCACGTAGGCGGATCTTTAAGTCAGGGGTGAAATCCTGGAGCTCAACTCCAGAACTGCCTTTGATACTGGGGATCTCGAGTCCGGAAGAGGTGAGTGGAACTCCGAGTGTAGAGGTGAAATTCGTAGATATTCGGAAGAACACCAGTGGCGAAGGCGGCTCACTGGTCCGGTACTGACGCTGAGGTGCGAAAGCGTG	Bacteria	Proteobacteria	Alphaproteobacteria	Rhizobiales	Xanthobacteraceae	Rhodoplanes	0	0	0	0	0	0	0	11	0	11	1	0	4	0	0	4	1	0	0	0	10	0	10	1	0	0	0	0	0	0	0	0	0	0	0	3
TACGTAGGGGTCGAGCGTTGTCCGGAGTTACTGGGCGTAAAGCGCGCGCAGGCGGCGCGATAAGACCGGCGTGAAAGCCCCCGGCTCAACCGGGGAGGGTCGTTGGTGACTGTCGCGCTTGAAGGCAGCAGGGGTGAGTGGAATTCCCGGTGTAGTGGTGAAATGCGTAGAGATCGGGAGGAACACCCGTGGCGAAGGCGGCTCACTGGGCTGACCTTGACGCTGAGGCGCGAAGGCGTG	Bacteria	Chloroflexi	Chloroflexia	Thermomicrobiales	JG30-KF-CM45	NA	0	7	0	0	7	1	0	0	0	0	0	0	0	0	0	0	0	0	8	0	0	0	8	1	0	0	0	0	0	0	0	6	2	8	1	3
TACGTAGGGGGCAAGCGTTATCCGGATTTACTGGGTGTAAAGGGAGCGCAGGCGGCATGATAAGTCTGATGTGAAAACCCAAGGCTCAACCATGGGACTGCATTGGAAACTGTCGTGCTGGAGTGTCGGAGAGGTAAGCGGAATTCCTAGTGTAGCGGTGAAATGCGTAGATATTAGGAGGAACACCAGTGGCGAAGGCGGCTTACTGGACGATGACTGACGCTGAGGCTCGAAAGCGTG	Bacteria	Firmicutes	Clostridia	Lachnospirales	Lachnospiraceae	NA	0	0	0	8	8	1	0	0	0	0	0	0	12	0	0	12	1	0	0	3	0	0	3	1	0	0	0	0	0	0	0	0	0	0	0	3
TACGTAGGGGGCAAGCGTTGTCCGGATTTATTGGGCGTAAAGAGCGTGTAGGCGGCTTGGTAGGTCTTGCGTCAAAACCTGAGGCTCAACCTCAGTTCGCGTGGGAAACCACCTAGCTAGAGTCCGGAAGAGGAGAACGGAATTCCCAGTGTAGCGGTGAAATGCGCAGATATTGGGAAGAACACCAGTGGCGAAGGCGGTTCTCTGGGACGGTACTGACGCTGAGACGCGAAAGCGTGG	Bacteria	Actinobacteriota	Thermoleophilia	Gaiellales	NA	NA	0	0	0	0	0	0	0	0	0	0	0	4	0	0	0	4	1	0	14	0	0	0	14	1	0	0	0	0	0	0	0	3	0	3	1	3
TACGGAGGATCCAAGCGTTATCCGGATTTACTGGGCGTAAAGAGTTGCGTAGGTGGTCTGTTAAGTAAATAGTGAAATCTTGTGGCTCAACCATAAGGCTATTATTTAAACTGGCAGACTCGAGAATGAGAGAGGTCACTGGAATTCCCTGTGTAGGAGTGAAATCCGTAGATATAGGGAGGAACACCAATGGCGTAGGCAGGTGACTGGCTCATTTCTGACACTGAGGCACGAAAGCGT	Bacteria	Patescibacteria	Saccharimonadia	Saccharimonadales	NA	NA	0	4	0	0	4	1	0	0	0	0	0	0	0	3	0	3	1	4	0	4	0	0	8	1	0	0	0	0	0	0	0	0	0	0	0	3
CACGTAGGGGGCAAGCGTTGTCCGGATTTATTGGGCGTAAAGGGCTCGTAGGCGGTTCGACAAGTCGGGTGTGAAACCTCCAGGCTCAACCTGGAGTCGCCGCTCGAAACTGTTGTGACTAGAGTCCGGTAGAGGAGCATGGAATTTGTGGTGTAGCGGTGGAATGCGCAGATATCACAAGGAACACCAGTAGCGAAGGCGATGCTCTGGGCCGGTACTGACGCTGAGGAGCGAAAGCAT	Bacteria	Actinobacteriota	Acidimicrobiia	Microtrichales	Iamiaceae	Iamia	0	0	0	0	0	0	0	0	0	0	0	0	9	0	0	9	1	0	6	0	0	5	11	1	0	0	0	2	2	1	0	0	0	0	0	3
ATGTCCATCACAAGGTCTGTTTTTTGGATCTCTGCGTATTCAAAAACTTTATCGTACAACTTGACTGTTTGTTGAGGGTTAACCTGAAAAAATGCATGTGGGGAAATCTGAAATGTGAGTTGGTTTAACCGGTCCATCAAGTACGCCTTACCATAAACCACCTGAATTTCTTTGCCCATGACAACATTTGTCTTTTTGATATTATGATTTAGGCATACACTCACAAGACCTGGTATTTCC	Bacteria	Proteobacteria	Alphaproteobacteria	Rickettsiales	Mitochondria	NA	0	0	0	0	0	0	0	5	0	5	1	0	0	0	0	0	0	0	0	0	0	0	0	0	4	0	0	0	4	1	0	8	4	12	1	3
TACGGAGGGTGCAAGCGTTGTCCGGATTCACTGGGTGTAAAGGGCGTGTAGGCGGGAGAATGTGTCGGAAGTGAAATCGTACGGCTTAACCGTATCAATGGCTTCCGAAACTGTTCTTCTTGAATGCAGGAGAGGCAGATGGAATTCCTGGTGTAGCGGTGGAATGCGTAGATATCAGGAAGAACACCGGTGGCGAAGGCGGTCTGCTGGCCTGTGATTGACGCTGAGGCGCGAAAGTGC	Bacteria	Fibrobacterota	Chitinivibrionia	NA	NA	NA	0	0	0	0	0	0	3	0	7	10	1	0	0	0	0	0	0	0	0	0	0	0	0	0	0	3	0	0	3	1	0	3	0	3	1	3
TACGTAGGGTGCGAGCGTTGTCCGGAATTATTGGGCGTAAAGAGCTCGTAGGCGGTTCGTTGCGTCTGCGGTGAAACCTCGGGGCTCAACCCCGAGCCTGCCGTGGATACGGGCGAGCTAGAGTCCAGCAGGGGAGATCGGAATTCCTGGTGTAGCGGTGAAATGCGCAGATATCAGGAGGAACACCGGTGGCGAAGGCGGATCTCTGGGCTGGTACTGACGCTGAGGAGCGAAAGCGTG	Bacteria	Actinobacteriota	Actinobacteria	NA	NA	NA	0	0	0	0	0	0	0	0	0	0	0	10	5	0	0	15	1	0	0	0	0	3	3	1	0	0	0	0	0	0	0	2	0	2	1	3
TACGGAGGGGGCTAGCGTTGTTCGGAATTACTGGGCGTAAAGCGTACGTAGGCGGCTTTTTAAGTCAGAGGTGAAATCCCGGTGCTCAACACCGGAACTGCCTTTGAGACTGGATCGCTTGATCACGGGAGAGGTTAGTGGAATTCCGAGTGTAGAGGTGAAATTCGTAGATATTCGGAAGAACACCAGTGGCGAAGGCGGCTAACTGGACCGTTGATGACGCTGAGGTACGAAAGCGTG	Bacteria	Proteobacteria	Alphaproteobacteria	Sphingomonadales	Sphingomonadaceae	Polymorphobacter	8	0	0	0	8	1	0	0	0	0	0	0	0	0	0	0	0	0	0	8	0	0	8	1	0	3	0	0	3	1	0	0	0	0	0	3
TACGTAGGGTGCAAGCGTTGTCCGGAATTATTGGGCGTAAAGAGCTCGTAGGCGGTTTGTCGCGTCTGCTGTGAAAACGCGGGGCTCAACCCCGCGCCTGCAGTGGGTACGGGCAGACTAGAGTGCAGTAGGGGAGACTGGAATTCCTGGTGTAGCGGTGGAATGCGCAGATATCAGGAGGAACACCGGTGGCGAAGGCGGGTCTCTGGGCTGTAACTGACGCTGAGGAGCGAAAGCGTG	Bacteria	Actinobacteriota	Actinobacteria	Kineosporiales	Kineosporiaceae	Quadrisphaera	7	0	0	0	7	1	0	0	0	0	0	0	0	0	0	0	0	8	0	0	0	0	8	1	0	0	0	0	0	0	4	0	0	4	1	3
TACAGAGGGTGCGAGCGTTGTCCGGAATCACTGGGCGTAAAGGGCGCGTAGGCGGCCGATCAAGTGTGTGGTGAAAGCCCGGGGCTCAACCCCGGGTCTGCCGTGCAAACTGGTTGGCTAGAGCACTGTAGAGGCAGGTGGAATTCCGGGTGTAGCGGTGGAATGCGTAGAGATCCGGAAGAACACCGGTGGCGAAGGCGGCCTGCTGGGCAGTAGCTGACGCTGAGGCGCGACAGCGTG	Bacteria	Gemmatimonadota	Gemmatimonadetes	Gemmatimonadales	Gemmatimonadaceae	Gemmatimonas	4	0	0	0	4	1	0	0	0	0	0	0	0	3	0	3	1	0	0	6	2	0	8	1	0	0	0	0	0	0	0	0	0	0	0	3
TACGTAGGGGGCAAGCGTTATCCGGATTTACTGGGTGTAAAGGGAGCGTAGGCGGCGGAGCAAGTCAGAAGTGAAAGCCCGGGGCTCAACCCCGGGACGGCTTTTGAAACTGCCCTGCTTGATTTCAGGAGAGGTAAGCGGAATTCCTAGTGTAGCGGTGAAATGCGTAGATATTAGGAGGAACACCAGTGGCGAAGGCGGCTTACTGGACTGACAATGACGCTGAGGCTCGAAAGCGTG	Bacteria	Firmicutes	Clostridia	Lachnospirales	Lachnospiraceae	Coprococcus	0	3	0	8	11	1	0	4	0	4	1	0	0	0	0	0	0	0	0	2	0	0	2	1	0	0	0	0	0	0	0	0	0	0	0	3
TACGTAGGTGACAAGCGTTATCCGGATTTACTGGGTGTAAAGGGCGTGTAGGCGGTTTCGTAAGTTGGATGTGAAATCCTCAGGCTTAACCTGAGAGGGTCATCCAAAACTGCAAAACTTGAGTACTGGAGAGGATAGTGGAATTCCTAGTGTAGCGGTAAAATGCGTAGATATTAGGAGGAACACCAGTGGCGAAGGCGACTATCTGGACAGTAACTGACGCTGAGGCGCGAAAGCGTG	Bacteria	Firmicutes	Clostridia	Hungateiclostridiaceae	NA	NA	0	0	0	3	3	1	0	3	0	3	1	0	0	0	0	0	0	0	0	4	0	7	11	1	0	0	0	0	0	0	0	0	0	0	0	3
TACGGAGGGTGCAAGCGTTGTCCGGAATCACTGGGCGTAAAGGGCGCGTAGGCGGCTCGGTAAGTAGGGGGTGAAATCCTGCGGCTTAACCGCAGGGCTGCCTTCTAAACTGTCGAGCTTGAGCACGGTAGAGGCAGATGGAATTCCCGGTGTAGCGGTGGAATGCGTAGAGATCGGGAAGAACATCAGTGGCGAAGGCGGTCTGCTGGGCCGTTGCTGACGCTGAGGCGCGACAGCGTG	Bacteria	Gemmatimonadota	Gemmatimonadetes	Gemmatimonadales	Gemmatimonadaceae	NA	0	0	0	0	0	0	4	0	0	4	1	0	0	0	0	0	0	0	0	0	0	0	0	0	0	0	2	0	2	1	0	0	4	4	1	3
CCTGTTTGCTCCCCACACTTTCGCACCTCAGCGTCAGTATCGAGCCAGTGAGCCGCCTTCGCCACTGGTGTTCCTCCGAATATCTACGAATTTCACCTCTACACTCGGAATTCCACTCACCTCTCTCGAACTCCAGACTGATAGTTTTGGAGGCAGTTCCGGGGTTGAGCCCCGGGATTTCACCCCCAACTTTCCAATCCGCCTACGCGCGCTTTACGCCCAGTAATTCCGAACAACGCT	Bacteria	NA	NA	NA	NA	NA	0	0	0	0	0	0	0	0	0	0	0	6	0	0	0	6	1	0	0	0	7	0	7	1	0	0	0	0	0	0	0	0	4	4	1	3
TACGGAGGGTGCAAGCGTTGTCCGGATTTATTGGGTTTAAAGGGTGCGTAGGCGGCTCTTTAAGTCAGTGGTGAAAGACCCCGGCTCAACCGGGGCAGTGCCATTGATACTGGGGAGCTTGAGTGTTGGAGAGGTACATGGAATTGATGGTGTAGCGGTGAAATGCATAGATACCATCAGGAACACCGATAGCGAAGGCATTGTACTGGCCAACAACTGACGCTGAGGCACGAAAGCATG	Bacteria	Bacteroidota	Bacteroidia	Cytophagales	Cyclobacteriaceae	Algoriphagus	7	0	0	0	7	1	0	2	0	2	1	0	0	0	0	0	0	0	0	7	0	0	7	1	0	0	0	0	0	0	0	0	0	0	0	3
GACGAACCGTGCAAACGTTATTCGGAATCACTGGGCATAAAGGGCGCGTAGGCGGCTCCAAAAGTCAGGGGTGAAATCCGGCAGCTTAACTGTCGCAGTGCCTTTGATACTGTGGAGCTAGAGGGAGGTAGGGGTCTGTGGAACTTCCGGTGGAGCGGTGAAATGCGTTGATATCGGAAGGAACGCCGGTGGCGAAAGCGACGGACTGGATCTCTTCTGACGCTGAGGCGCGAAAGCCAG	Bacteria	Planctomycetota	Planctomycetes	Gemmatales	Gemmataceae	NA	0	0	0	0	0	0	2	0	0	2	1	0	0	2	0	2	1	0	0	0	0	0	0	0	0	0	0	0	0	0	0	0	2	2	1	3
TACGTAGGAGACTAGTGTTATTCATCTTTAGTAGGTTTAAAGGGTACCTAGACGGTTTAATTAGTCACTTATAGCCGCCCCGGCTTCCTTACCCTGCTACGCTATGGAACCTTACCTTCGATTAGAAGCGTCAGTGCTGTTACGCTGGCGGGTTATAAGCAAGACGGGGGGGTTAGTGATACGGTTTTCCTAGAGTTATATATGAGGAGGCGAGAATTTGGGGAGTAGAGTTGAAATTCG	Bacteria	Proteobacteria	Alphaproteobacteria	Rickettsiales	Mitochondria	NA	0	0	0	0	0	0	0	0	0	0	0	0	4	3	0	7	1	0	0	0	0	0	0	0	0	3	0	4	7	1	0	0	2	2	1	3
GACGAACCTGACAAACGTTATTCGGAATTACTGGGCTTAAAGGGTGCGTAGGCGGCGTGGCAAGTTGGGTGTGAAATCCCTCGGCTCAACCGAGGAACTGCGCTCAATACTGCCATGCTCGAGGGAGACAGAGGTGAGCGGAACTTAGGGTGGAGCGGTGAAATGCGTTGATATCCTAAGGAACACCGGTAGCGAAAGCGGCTCACTGGGTCTTTTCTGACGCTGAGGCACGAAAGCTAG	Bacteria	Planctomycetota	Planctomycetes	Pirellulales	Pirellulaceae	NA	0	0	0	6	6	1	0	0	0	0	0	5	0	0	0	5	1	0	3	0	0	0	3	1	0	0	0	0	0	0	0	0	0	0	0	3
TACGTAGGGGGCGAGCGTTGTCCGGATTTATTGGGCGTAAAGCGTGCGTAGGCGGCCAGGTAAGTTGGATGTCAAAGCCAGCGGCTCAACCGCTGTCCGCATCCAAAACTGTCTGGCTTGAGTGCAGGAGAGGAGAGCGGAATTCCCGGTGTAGCGGTGGAATGCGTAGAGATCGGGAGGAACACCAGTGGCGAAGGCGGCTCTCTGGCCTGTTACTGACGCTGAGGCACGAAAGCGTGG	Bacteria	Firmicutes	Bacilli	Thermoactinomycetales	Thermoactinomycetaceae	Thermoflavimicrobium	0	0	0	0	0	0	0	0	0	0	0	2	0	0	0	2	1	0	0	0	3	7	10	1	0	0	0	0	0	0	2	0	0	2	1	3
CCTGTTTGCTCCCCACGCTTTCGTGACTCACCGTCAGTTTCAGTCCAGTTAGCCGCCTTCGCCACTGGTGTTCTTCCTTATATCTACGCATTTCACCGCTACACAAGGAATTCCGCTAACCTCTCCTGTACTCTAGTTTAGCAGTTTCTCATGCAGTCCCGAGGTTGAGCCTCGGAATTTCACATGTGACTTGCCAAACCGGCTACTCACCCTTTACACCCAGTAATTCCGGATAACGCT	Bacteria	NA	NA	NA	NA	NA	2	0	0	0	2	1	0	0	0	0	0	0	0	0	0	0	0	4	4	0	0	0	8	1	3	0	0	0	3	1	0	0	0	0	0	3
TACGTAGGTGGCAAGCGTTGTCCGGATTTACTGGGCGTAAAGCGAACGCAGGCGGATACTTAAGTAGAGAGTGAAAGGCGGGAGCTCAACTCCTGGACTGCTCCCTATACTGGGTGTCTTGAGTGGCGGAGAGGAAGATGGAACAAATCGTGTAGCGGTGAAATGCGTAGATATGATTTGGAACACCAATGGCGAAAGCAATCTTCTGGACGCATACTGACGCTGAGGTTCGAAAGCCAT	Bacteria	Abditibacteriota	Abditibacteria	Abditibacteriales	Abditibacteriaceae	Abditibacterium	0	3	0	3	6	1	0	3	0	3	1	0	0	0	0	0	0	0	0	4	0	0	4	1	0	0	0	0	0	0	0	0	0	0	0	3
TACGTAGGAGGCGAGCGTTGTCCGGAGTTACTGGGCGTAAAGCGCACGCAGGCGGTCAGATCAGTCTGGAGTGACAGTCGTCGGCTTAACCGACGAAGTGTTCTGGAAACTGTCTGACTTGAGGGCTTCAGAGGGACACGGAATTCCGGGTGGAGTGGTGAAATGCGTAGATATCCGGAGGAACACCAATGGCGAAGGCAGTGTCCTGGGAAGTACCTGACGCTCAGGTGCGAAAGCTAG	Bacteria	Chloroflexi	Ktedonobacteria	Ktedonobacterales	Ktedonobacteraceae	Ktedonobacter	0	0	0	6	6	1	0	0	0	0	0	0	0	2	0	2	1	0	3	0	0	0	3	1	0	0	0	0	0	0	0	0	0	0	0	3
TACGGAGGGGGCTAGCGTTGTTCGGAATTACTGGGCGTAAAGCGCACGTAGGCGGCTGTTCAAGTCAGAGGTGAAAGCCCGGAGCTCAACTCCGGAATTGCCTTTGAAACTAGACAGCTTGATCGTCGGAGAGGTGAGTGGAATTCCGAGTGTAGAGGTGAAATTCGTAGATATTCGGAAGAACACCAGTGGCGAAGGCGGCTCACTGGACGACTGATGACGCTGAGGTGCGAAAGCGTG	Bacteria	Proteobacteria	Alphaproteobacteria	Sphingomonadales	Sphingomonadaceae	Rhizorhapis	0	0	0	0	0	0	0	3	0	3	1	0	0	0	0	0	0	0	0	0	0	0	0	0	0	3	0	0	3	1	7	0	0	7	1	3
TACGTAGGGTGCGAGCGTTAATCGGAATTACTGGGCGTAAAGCGTGCGCAGGCGGTCTGTTAAGACCGATGTGAAATCCCCGGGCTTAACCTGGGAACTGCATTGGTGACTGGCAGGCTTTGAGTGTGGCAGAGGGAGGTAGAATTCCACGTGTAGCAGTGAAATGCGTAGAGATGTGGAGGAATACCGATGGCGAAGGCAGCCTCCTGGGCCAACACTGACGCTCATGCACGAAAGCGT	Bacteria	Proteobacteria	Gammaproteobacteria	Burkholderiales	Burkholderiaceae	Burkholderia-Caballeronia-Paraburkholderia	0	0	0	0	0	0	4	0	0	4	1	0	0	0	0	0	0	0	0	0	0	0	0	0	0	0	3	0	3	1	0	0	5	5	1	3
TACGTAGGTGGCGAGCGTTATCCGGAATCATTGGGCGTAAAGAGGGAGCAGGCGGCCGCAAGGGTCTGTGGTGAAAGACCGAAGCTAAACTTCGGTAAGCCATGGAAACCGGGCGGCTAGAGTGCGGAAGAGGATCGTGGAATTCCATGTGTAGCGGTGAAATGCGTAGATATATGGAGGAACACCAGTGGCGAAGGCGACGGTCTGGGCCGCAACTGACGCTCATTCCCGAAAGCGTGG	Bacteria	Firmicutes	Bacilli	Erysipelotrichales	Erysipelatoclostridiaceae	Catenibacterium	0	0	0	0	0	0	0	7	0	7	1	0	2	0	0	2	1	0	0	0	0	0	0	0	0	0	3	0	3	1	0	0	0	0	0	3
TACGAAGGGGGCTAGCGTTGTTCGGAATTACTGGGCGTAAAGCGCACGTAGGCGGACTTGTCAGTCAGAGGTGAAATCCCGAAGCTTAACTTCGGAACTGCCTTTGATACTGCAAGTCTTGAGGATGAGAGAGGTAAGTGGAACTGCGAGTGTAGAGGTGAAATTCGTAGATATTCGCAAGAACACCAGTGGCGAAGGCGGCTTACTGGCTCATTTCTGACGCTGAGGTGCGAAAGCGTG	Bacteria	Proteobacteria	Alphaproteobacteria	Rhizobiales	D05-2	NA	0	0	3	0	3	1	0	0	0	0	0	0	0	0	0	0	0	0	5	0	0	0	5	1	0	2	0	0	2	1	0	0	0	0	0	3
TACGGAAGGTCCGGGCGTTATCCGGATTTATTGGGTTTAAAGGGAGCGTAGGCCGGGTTTTAAGCGTGCCGTGAAATGTCGGGGCTCAACCTTGACACTGCGGCGCGAACTGGAGTCCTTGAGTGCGCGGAACGTATGCGGAATTCGTGGTGTAGCGGTGAAATGCTTAGATATCACGAAGAACCCCGATTGCGAAGGCAGCATACGGCAGCGCTACTGACGCTGAAGCTCGAAGGCGCG	Bacteria	Bacteroidota	Bacteroidia	Bacteroidales	Prevotellaceae	Prevotellaceae UCG-001	0	0	0	2	2	1	0	0	0	0	0	0	0	3	0	3	1	0	0	0	0	4	4	1	0	0	0	0	0	0	0	0	0	0	0	3
TACGAGGGGTCCTAGCGTTGCTCGGAATCATTGGGCGTAAAGCGGGTGTAGGCGGACAACCAAGTCAGATGTGAAAGCCCCGGGCTCAACCCGGGAAGTGCATTTGAAACTGGTTATCTTGAGTGCAGTAGAGGAAGGTGGAATTCCAAGTGTAGTGGTGAAATACGTAGATATTTGGAGGAACATCGGTGGCGAAGGCGACCTTCTGGACTGTTACTGACGCTGAGACCCGAAAGCGTG	Bacteria	Bdellovibrionota	Bdellovibrionia	Bdellovibrionales	Bdellovibrionaceae	Bdellovibrio	2	0	0	0	2	1	0	0	0	0	0	0	0	0	0	0	0	2	0	0	0	0	2	1	0	0	0	0	0	0	2	0	0	2	1	3
TACGTAGGGTGCGAGCGTTAATCGGAATTACTGGGCGTAAAGCGTGCGCAGGCGGATTGTTAAGCAAGATGTGAAATCCCCGGGCTTAACCTGGGAATGGCATTTTGAACTGGCAGTCTAGAGTGTGTCAGAGGGGGGTAGAATTCCACGTGTAGCAGTGAAATGCGTAGAGATGTGGAGGAATACCGATGGCGAAGGCAGCCCCCTGGGATAACACTGACGCTCATGTACGAAAGCGTG	Bacteria	Proteobacteria	Gammaproteobacteria	Burkholderiales	Hydrogenophilaceae	Thiobacillus	36	0	0	0	36	1	0	0	0	0	0	0	31	0	21	52	1	0	0	0	0	0	0	0	0	0	0	0	0	0	0	0	0	0	0	2
TACAGAGGCGGCAAGCGTTGTTCGGAATTATTGGGCGTAAAGAGCACGTAGGCGGCTGTGTAAGTCGGTTGTGAAAGCCTTCCGCTCAACGGAAGAACGGCATCCGATACTGCATAGCTTGAGTGTGGGAGGGGAGAGTGGAACTTCTGGTGGAGCGGTGAAATGCGTAGATATAAGAAGGAACACCGGCGGCGAAGGCGACTCTCTGGTCCATAACTGACGCTGAGTGTGCGAAAGCTA	Bacteria	Planctomycetota	Brocadiae	Brocadiales	Brocadiaceae	Candidatus Brocadia	0	0	0	0	0	0	0	0	0	0	0	0	0	0	0	0	0	0	0	0	0	0	0	0	0	0	479	0	479	1	1688	1694	595	3977	1	2
TACGGAGGGTCCGAGCGTTAATCGGAATTACTGGGCGTAAAGCGTGCGCAGGCGGTTTGTTAAGCGAGATGTGAAAGCCCTGGGCTCAACCTAGGAATCGCATTTCGAACTGACCAACTAGAGTCTTGTAGAGGGGGGTAGAATTCCAGGTGTAGCGGTGAAATGCGTAGAGATCTGGAGGAATACCGGTGGCGAAGGCGGCCCCCTGGACAAAGACTGACGCTCATGCACGAAAGCGTG	Bacteria	Proteobacteria	Gammaproteobacteria	Alteromonadales	Shewanellaceae	Shewanella	0	0	0	0	0	0	0	0	0	0	0	0	0	0	0	0	0	0	0	0	0	0	0	0	502	0	0	452	954	1	9	3	13	25	1	2
TACGTAGGTGGCAAGCGTTGTCCGGATTTACTGGGCGTAAAGGATGTGTAGGCGGATATTTAAGTGAGATGTGAAATCCCCGGGCTCAACTTGGGGGCTGCATTTCAAACTGGATATCTAGAGTGCAGGAGAGGAAAGCGGAATTCCTAGTGTAGCGGTGAAATGCGTAGAGATTAGGAAGAACATCAGTGGCGAAGGCGGCTTTCTGGACTGTAACTGACGCTGAGGCATGAAAGCGTG	Bacteria	Firmicutes	Clostridia	Clostridiales	Clostridiaceae	Clostridium sensu stricto 11	0	0	0	0	0	0	0	0	0	0	0	0	0	0	0	0	0	0	0	0	0	0	0	0	0	386	451	0	837	1	564	577	922	2063	1	2
TACGTAGGGGGCAAGCGTTGTCCGGATTTACTGGGTGTAAAGGGCGCGCAGGCGGAATGGAAAGTCAGTGGTGAAATCCTACAGCTTAACTGTAGAACTGCCTTTGATACTTTCATTCTTGAGTTCGGGAGAGAGAGACGGAATTCCAGGTGTAGTGGTGAAATACGTAGATATCTGGAAGAACACCAGTTGCGAAGGCGGTCTCTTGGTCCGATACTGACGCTGAGGCGCGAAAGCGTG	Bacteria	Bacteroidota	Ignavibacteria	Ignavibacteriales	PHOS-HE36	NA	0	0	0	0	0	0	0	0	0	0	0	0	0	0	0	0	0	0	0	0	0	0	0	0	0	0	164	0	164	1	677	647	308	1632	1	2
TACGTAGGGTGCGAGCGTTAATCGGAATTACTGGGCGTAAAGCGTGCGCAGGCGGTTGTGTAAGACAGGTGTGAAATCCCCGGGCTTAACCTGGGAATGGCGCTTGTGACTGCACGGCTAGAGTACGGCAGAGGGGGGTGGAATTCCACGTGTAGCAGTGAAATGCGTAGAGATGTGGAGGAACACCGATGGCGAAGGCAGCCCCCTGGGCCGATACTGACGCTCATGCACGAAAGCGTG	Bacteria	Proteobacteria	Gammaproteobacteria	Burkholderiales	Rhodocyclaceae	Azoarcus	0	0	0	0	0	0	0	0	0	0	0	0	16	0	10	26	1	0	0	0	0	0	0	0	55	0	0	65	120	1	0	0	0	0	0	2
TACGTAGGGTGCAAGCGTTAATCGGAATTACTGGGCGTAAAGCGTGCGCAGGCGGCTATGCAAGACAGATGTGAAATCCCCGGGCTCAACCTGGGAACTGCATTTGTGACTGCATGGCTAGAGTACGGTAGAGGGGGATGGAATTCCGCGTGTAGCAGTGAAATGCGTAGATATGCGGAGGAACACCGATGGCGAAGGCAATCCCCTGGACCTGTACTGACGCTCATGCACGAAAGCGTG	Bacteria	Proteobacteria	Gammaproteobacteria	Burkholderiales	Comamonadaceae	Rhizobacter	75	39	0	0	114	1	0	0	0	0	0	67	69	0	54	190	1	0	0	0	0	0	0	0	0	0	0	0	0	0	0	0	0	0	0	2
TACGTAGGGGGCAAGCGTTGTCCGGATTCACTGGGTGTAAAGGGCGCGCAGGCGGGTTAGCAAGTCAGAGGTGAAATCCTACAGCTTAACTGTAGAACTGCCTTTGAAACTGTTAATCTTGAGTGCGGAAGAGAGAGACGGAATTCCAGGTGTAGCGGTGAAATGCGTAGATATCTGGAAGAACACCAGTTGCGAAGGCGGTCTCTTGGTCCGTAACTGACGCTCAGGCGCGAAAGCGTG	Bacteria	Bacteroidota	Ignavibacteria	Ignavibacteriales	Ignavibacteriaceae	Ignavibacterium	0	0	0	0	0	0	0	0	0	0	0	0	0	0	0	0	0	0	0	0	0	0	0	0	0	0	116	0	116	1	484	393	157	1034	1	2
TACGTAGGGTGCAAGCGTTAATCGGAATTACTGGGCGTAAAGCGTGCGCAGGCGGCTTTGCAAGACAGATGTGAAATCCCCGGGCTCAACCTGGGAACTGCATTTGTGACTGCAAGGCTAGAGTACGGTAGAGGGGGATGGAATTCCGCGTGTAGCAGTGAAATGCGTAGATATGCGGAGGAACACCGATGGCGAAGGCAATCCCCTGGACCTGTACTGACGCTCATGCACGAAAGCGTG	Bacteria	Proteobacteria	Gammaproteobacteria	Burkholderiales	Comamonadaceae	Rhizobacter	86	0	0	0	86	1	0	0	0	0	0	0	32	0	0	32	1	0	0	0	0	0	0	0	0	0	0	0	0	0	0	0	0	0	0	2
TACGGAGGGTGCGAGCGTTAATCGGAATTACTGGGCGTAAAGCGCGCGTAGGCGGCTGAATCAGTCGGGTGTGAAATCCCTGGGCTCAACCTGGGAACTGCATCCGATACTGTTCGGCTTGAGTATGGGAGAGGGCAGTGGAATTCCACGTGTAGCGGTGAAATGCGTAGATATGTGGAGGAACACCAGTGGCGAAGGCGACTGCCTGGCCCAATACTGACGCTGAGGTGCGAAAGCGTG	Bacteria	Proteobacteria	Gammaproteobacteria	Oceanospirillales	Gven-F17	NA	247	0	0	0	247	1	0	0	0	0	0	206	64	0	125	395	1	0	0	0	0	0	0	0	0	0	0	0	0	0	0	0	0	0	0	2
TACGGAGGGTGCAAGCGTTAATCGGAATTACTGGGCGTAAAGCGCGCGTAGGCGGCTTTGTAAGTCGGATGTGAAAGCCCCGGGCTTAACCTGGGAATTGCATTCGATACTGCAGAGCTAGAGTATGGTAGAGGGAAGTGGAATTCCGGGTGTAGCGGTGAAATGCGTAGATATCCGGAGGAACACCAGTGGCGAAGGCGACTTCCTGGGCCAATACTGACGCTGAGGTGCGAAAGCGTG	Bacteria	Proteobacteria	Gammaproteobacteria	Steroidobacterales	Woeseiaceae	Woeseia	203	0	0	0	203	1	0	0	0	0	0	131	119	0	169	419	1	0	0	0	0	0	0	0	0	0	0	0	0	0	0	0	0	0	0	2
TACGGAGGGGGCTAGCGTTGTTCGGAATTACTGGGCGTAAAGCGCACGTAGGCGGACCGGAAAGTCAGAGGTGAAATCCCAGAGCTCAACTTTGGAACTGCCTTTGAAACTCCTGGTCTTGAGGTCGAGAGAGGTGAGTGGAATTCCGAGTGTAGAGGTGAAATTCGTAGATATTCGGAGGAACACCAGTGGCGAAGGCGGCTCACTGGCTCGATACTGACGCTGAGGTGCGAAAGCGTG	Bacteria	Proteobacteria	Alphaproteobacteria	Rhodobacterales	Rhodobacteraceae	Rhodobacter	31	0	19	0	50	1	0	0	0	0	0	39	48	14	46	147	1	0	0	0	0	0	0	0	0	0	0	0	0	0	0	0	0	0	0	2
TACGGAGGGTGCGAGCGTTAATCGGAATTACTGGGCGTAAAGCGCATGCAGGCGGTCAAATCAGTCAGATGTGAAATCCCCGGGCTCAACCCGGGAATGGCATTTGATACTGTTTGACTAGAGTCCTTGAGAGGGGGGTAGAATTTCAGGTGTAGCGGTGAAATGCGTAGAGATCTGAAGGAATACCAGTGGCGAAGGCGGCCCCCTGGCAAGAGACTGACGCTCAGATGCGAAAGCGTG	Bacteria	Proteobacteria	Gammaproteobacteria	Alteromonadales	Shewanellaceae	Ferrimonas	339	0	0	0	339	1	0	0	0	0	0	189	23	0	65	277	1	0	0	0	0	0	0	0	0	0	0	0	0	0	0	0	0	0	0	2
TACGTAGGGTGCAAGCGTTAATCGGAATTACTGGGCGTAAAGCGTGCGCAGGCGGTGATGTAAGACAGTCGTGAAATCCCCGGGCTCAACCTGGGAATTGCGATTGTGACTGCATCGCTGGAGTGCGGCAGAGGGGGATGGAATTCCGCGTGTAGCAGTGAAATGCGTAGATATGCGGAGGAACACCGATGGCGAAGGCAATCCCCTGGGCCTGCACTGACGCTCATGCACGAAAGCGTG	Bacteria	Proteobacteria	Gammaproteobacteria	Burkholderiales	Comamonadaceae	Hydrogenophaga	120	311	178	130	739	1	0	0	0	0	0	0	0	0	0	0	0	0	0	87	58	12	157	1	0	0	0	0	0	0	0	0	0	0	0	2
TACGGAGGGGGCTAGCGTTGTTCGGAATTACTGGGCGTAAAGCGCACGTAGGCGGACGGAGAAGTCAGAGGTGAAATCCCAGGGCTCAACCTTGGAACTGCCTTTGAAACTTTCTGTCTTGAGGTCGAGAGAGGTGAGTGGAATTCCGAGTGTAGAGGTGAAATTCGTAGATATTCGGAGGAACACCAGTGGCGAAGGCGGCTCACTGGCTCGATACTGACGCTGAGGTGCGAAAGCGTG	Bacteria	Proteobacteria	Alphaproteobacteria	Rhodobacterales	Rhodobacteraceae	Rhodobacter	61	0	61	0	122	1	0	0	0	0	0	0	46	0	0	46	1	0	0	0	0	0	0	0	0	0	0	0	0	0	0	0	0	0	0	2
TACGTAGGTGGCAAGCGTTGTCCGGATTTATTGGGCGTAAAGCGAGCGCAGGCGGTTTTTTAAGTCTGATGTGAAAGCCTTCGGCTTAACCGGAGAAGTGCATCGGAAACTGGGAGACTTGAGTGCAGAAGAGGACAGTGGAACTCCATGTGTAGCGGTGGAATGCGTAGATATATGGAAGAACACCAGTGGCGAAGGCGGCTGTCTAGTCTGTAACTGACGCTGAGGCTCGAAAGCATG	Bacteria	Firmicutes	Bacilli	Lactobacillales	Lactobacillaceae	Lactobacillus	0	0	0	0	0	0	0	0	0	0	0	0	0	0	0	0	0	0	0	0	0	0	0	0	0	0	12	0	12	1	9	251	414	674	1	2
TACGTAGGACCCGAGCGTTGTCCGGAATTACTGGGTATAAAGGGTGCGCAGGCGGCCGTGTGCGTCAGAGGTGAAATCTCCGGGCTTAACCCGGAGGGTGCCTTTGATACGGCATGGCTTGAGTCCGAGAGAGGGTGATGGAATTCCTGGTGTAGCAGTGAAATGCGTAGATATCAGGAGGAACACCGGTGGCGAAGGCGGTCACCTGGCTCGGCACTGACGCTTAGGCACGAAAGCGTG	Bacteria	Bacteroidota	Kapabacteria	Kapabacteriales	NA	NA	0	0	0	0	0	0	0	0	0	0	0	0	0	0	0	0	0	0	0	0	0	0	0	0	0	0	118	0	118	1	265	249	198	712	1	2
TACGGAGGGTGCGAGCGTTGTTCGGAATTACTGGGCGTAAAGGGCGCGTAGGCGGCCGGATATGTCAGGTGTGAAAGTCCACGGCTCAACCGTGGAAGTGCATTTGAAACTGTCCGGCTTGAGTATCGGAGGGGAGTGTGGAATTCCCGGTGTAGAGGTGAAATTCGTAGAGATCGGGAGGAACACCGGTGGCGAAGGCGACACTCTGGACGAATACTGACGCTGAGGCGCGAAAGCGTG	Bacteria	Desulfobacterota	Desulfobulbia	Desulfobulbales	Desulfobulbaceae	NA	161	0	0	0	161	1	0	0	0	0	0	86	90	0	118	294	1	0	0	0	0	0	0	0	0	0	0	0	0	0	0	0	0	0	0	2
TACGGAGGGTGCAAGCGTTGTTCGGAATTATTGGGCGTAAAGAGCGTGTAGGCGGCTTGGTAAGTCAGATGTGAAAGCCCTGGGCTCAACCCAGGAAGTGCATTTGAAACTACCAGACTTGAGTACGGGAGAGGAGGGGGGAATTCCCGGTGTAGAGGTGAAATTCGTAGATATCGGGAGGAATACCGGTGGCGAAGGCGCCCCTCTGGACCGATACTGACGCTGAGACGCGAAAGCGTG	Bacteria	Desulfobacterota	Syntrophobacteria	Syntrophobacterales	NA	NA	109	0	0	0	109	1	0	0	0	0	0	123	40	0	118	281	1	0	0	0	0	0	0	0	0	0	0	0	0	0	0	0	0	0	0	2
TACGGAGGGTGCAAGCGTTATCCGGATTCACTGGGTTTAAAGGGTGCGTAGGTGGGCAGGTAAGTCCGCGGTGAAATCCCCGAGCTTAACTTGGGAACTGCCGTTGATACTATCTGTCTTGAATGTCGTGGAGGTAAGCGGAATATGTCATGTAGCGGTGAAATGCTTAGAGATGACATAGAACACCAATTGCGAAGGCAGCTTGCTACACGAAAATTGACACTGAGGCACGAAAGCGTG	Bacteria	Bacteroidota	Bacteroidia	Chitinophagales	Chitinophagaceae	Dinghuibacter	10	0	0	0	10	1	0	0	0	0	0	9	9	0	7	25	1	0	0	0	0	0	0	0	0	0	0	0	0	0	0	0	0	0	0	2
TACGGAGGGTGCGAGCGTTAATCGGAATTACTGGGCGTAAAGCGCGCGTAGGCGGTTTTGTAAGTCGGATGTGAAAGCCCCGGGCTTAACCTGGGAATTGCATTCGATACTGCTTAACTAGAGTACGGTAGAGGGAAGTGGAATTTCCGGTGTAGCGGTGAAATGCGTAGATATCGGAAGGAACACCAGTGGCGAAGGCGACTTCCTGGGCCAGTACTGACGCTGAGGTGCGAAAGCGTG	Bacteria	Proteobacteria	Gammaproteobacteria	Steroidobacterales	Woeseiaceae	Woeseia	90	0	0	0	90	1	0	0	0	0	0	114	130	0	137	381	1	0	0	0	0	0	0	0	0	0	0	0	0	0	0	0	0	0	0	2
TACGTAGGGTGCAAGCGTTAATCGGAATTACTGGGCGTAAAGCGTGCGCAGGCGGTTATGCAAGACAGATGTGAAATCCCCGGGCTCAACCTGGGAACTGCATTTGTGACTGCATGACTTGAGTACGGTAGAGGGGGATGGAATTCCGCGTGTAGCAGTGAAATGCGTAGATATGCGGAGGAACACCGATGGCGAAGGCAATCCCCTGGACCTGTACTGACGCTCATGCACGAAAGCGTG	Bacteria	Proteobacteria	Gammaproteobacteria	Burkholderiales	Comamonadaceae	Rhizobacter	29	0	0	0	29	1	0	0	0	0	0	16	26	0	16	58	1	0	0	0	0	0	0	0	0	0	0	0	0	0	0	0	0	0	0	2
TACGGAGGGTGCTAGCGTTGTTCGGAATCACTGGGCGTAAAGGGCGTGTAGGCGGTCTGCTAAGTCCGATGTGAAATCCCCTCGCTCAACGAGGGAACTGCGTCGGATACTGGTAGGCTAGAGTACCGGAGAGGAAGGTGGAATTCCCGGTGTAGCGGTGAAATGCGTAGATATCGGGAGGAACATCGGTGGCGAAGGCGGCCTTCTGGACGGATACTGACGCTGAGACGCGAAAGCGTG	Bacteria	Desulfobacterota	NA	NA	NA	NA	0	0	0	0	0	0	0	0	0	0	0	0	0	0	0	0	0	0	0	0	0	0	0	0	0	0	86	0	86	1	235	213	157	605	1	2
TACAGAGGGTGCGAGCGTTAATCGGAATTACTGGGCGTAAAGCGCGCGTAGGCGGCTTGGTCAGTCGGATGTGAAAGCCCCGGGCTTAACCTGGGAATTGCATTCGATACTGCCAGGCTGGAGTGTAGTAGAGGGAAGCGGAATTCCGGGTGTAGCGGTGAAATGCGTAGAGATCCGGAGGAACATCAGTGGCGAAGGCGGCTTCCTGGACTAACACTGACGCTGAGGTGCGAAAGCGTG	Bacteria	Proteobacteria	Gammaproteobacteria	B2M28	NA	NA	141	0	0	0	141	1	0	0	0	0	0	78	0	0	139	217	1	0	0	0	0	0	0	0	0	0	0	0	0	0	0	0	0	0	0	2
TACGGAGGGTGCGAGCGTTAATCGGAATTACTGGGCGTAAAGCGCGCGTAGGCGGCTCTGTAAGTCGGATGTGAAAGCCCTGGGCTTAACCTGGGAATTGCATTCGATACTGCAGAACTAGAGTATGGTAGAGGGAAGTGGAATTTCCGGTGTAGCGGTGAAATGCGTAGATATCGGAAGGAACACCAGTGGCGAAGGCGACTTCCTGGGCCAATACTGACGCTGAGGTGCGAAAGCGTG	Bacteria	Proteobacteria	Gammaproteobacteria	Steroidobacterales	Woeseiaceae	Woeseia	170	0	0	0	170	1	0	0	0	0	0	114	0	0	122	236	1	0	0	0	0	0	0	0	0	0	0	0	0	0	0	0	0	0	0	2
TACGGGTAGCGCTAGTGTTATTCCTCTTGATTGGGCGTAAAGGGTGTGTAGGCGGTATAATAAGTTAGAAATGAAAAACTATGCTAGTCAATTGTAAGTTTCTAAAACTATTATACTAGAGTAATAATAAAGATAGTGGAACCTTTAAAATCAGAGTTGAAATTCGTATACATTAAAGGGAACCCCAAAGGCGAAAGCAACTATCTATTAATTTCTGACGCTGAGACACGAAGGCATGGG	Bacteria	Proteobacteria	Alphaproteobacteria	Rickettsiales	Mitochondria	NA	0	0	0	0	0	0	0	0	0	0	0	2	5	0	0	7	1	3	2	0	0	0	5	1	0	0	0	0	0	0	0	0	0	0	0	2
TACGGAGGGTGCAAGCGTTGTTCGGAATCATTGGGCGTAAAGAGCGTGTAGGCGGCTAGGAAAGTCAGATGTGAAAGCCCTGGGCTCAACCCAGGAAGTGCATTTGAAACTCTCTAACTTGAGTACGGGAGAGGAGGGGGGAATTCCCGGTGTAGAGGTGAAATTCGTAGATATCGGGAGGAATACCGGTGGCGAAGGCGCCCCTCTGGACCGATACTGACGCTGAGACGCGAAAGCGTG	Bacteria	Desulfobacterota	Syntrophobacteria	Syntrophobacterales	NA	NA	106	0	0	0	106	1	0	0	0	0	0	77	67	0	122	266	1	0	0	0	0	0	0	0	0	0	0	0	0	0	0	0	0	0	0	2
TACGTAGGTGGCAAGCGTTGTCCGGATTTACTGGGCGTAAAGGGAGCGTAGGTGGATATTTAAGTGGGATGTGAAATACTCGGGCTTAACCTGGGTGCTGCATTCCAAACTGGATATCTAGAGTGCAGGAGAGGAAAGTAGAATTCCTAGTGTAGCGGTGAAATGCGTAGAGATTAGGAAGAATACCAGTGGCGAAGGCGACTTTCTGGACTGTAACTGACACTGAGGCTCGAAAGCGTG	Bacteria	Firmicutes	Clostridia	Clostridiales	Clostridiaceae	Clostridium sensu stricto 1	0	0	0	0	0	0	0	0	0	0	0	0	0	0	0	0	0	0	0	0	0	0	0	0	0	118	264	0	382	1	55	80	166	301	1	2
TACGGAGGGTGCAAACGTTGTTCGGAATTATTGGGCGTAAAGAGCATGTAGGCGGTCTGTCAAGTCTGATGTGAAAGCCCGGGGCTCAACCCCGGAAGTGCATTGGAAACTGGCAGACTTGAGTACGGGAGAGGAAAGTGGAATTTCGAGTGTAGGGGTGAAATCCGTAGATATTCGAAGGAACACCAGTGGCGAAGGCGGCTTTCTGGACCGATACTGACGCTGAGATGCGAAAGCGTG	Bacteria	Desulfobacterota	Desulfuromonadia	Sva1033	NA	NA	221	0	0	0	221	1	0	0	0	0	0	71	45	0	64	180	1	0	0	0	0	0	0	0	0	0	0	0	0	0	0	0	0	0	0	2
TACGGAGGGTGCAAACGTTGTTCGGAATTATTGGGCGTAAAGAGCATGTAGGCGGCTCGTCAAGTCTGATGTGAAAGCCCGGGGCTCAACCCCGGAAGTGCATTGGAAACTGGCGAACTTGAGTACGGGAGAGGAAAGTGGAATTTCGAGTGTAGGGGTGAAATCCGTAGATATTCGAAGGAACACCAGTGGCGAAGGCGGCTTTCTGGACCGATACTGACGCTGAGATGCGAAAGCGTG	Bacteria	Desulfobacterota	Desulfuromonadia	Sva1033	NA	NA	229	0	0	0	229	1	0	0	0	0	0	73	64	0	69	206	1	0	0	0	0	0	0	0	0	0	0	0	0	0	0	0	0	0	0	2
TACGTAGGGTGCGAGCGTTAATCGGAATTACTGGGCGTAAAGCGTGCGCAGGCGGTTTTGTAAGACAGGCGTGAAATCCCCGAGCTCAACTTGGGAATGGCGCTTGTGACTGCAAGGCTAGAGTATGTCAGAGGGGGGTAGAATTCCACGTGTAGCAGTGAAATGCGTAGAGATGTGGAGGAATACCGATGGCGAAGGCAGCCCCCTGGGACGTTACTGACGCTCATGCACGAAAGCGTG	Bacteria	Proteobacteria	Gammaproteobacteria	Burkholderiales	Burkholderiaceae	Cupriavidus	0	0	0	0	0	0	0	0	0	0	0	0	0	0	0	0	0	0	0	0	0	0	0	0	0	0	7	0	7	1	0	5	724	729	1	2
TACGTAGGGTGCGAGCGTTGTCCGGAATTATTGGGCGTAAAGAGCTTGTAGGCGGCTTGTCGCGTCTGCTGTGAAAGCCCGGGGCTTAACCCCGGGTCTGCAGTGGGTACGGGCAGGCTAGAGTATGGTAGGGGAGACTGGAATTCCTGGTGTAGCGGTGGAATGCGCAGATATCAGGAGGAACACCGATGGCGAAGGCAGGTCTCTGGGCCATTACTGACGCTGAGAAGCGAAAGCGTG	Bacteria	Actinobacteriota	Actinobacteria	Micrococcales	Intrasporangiaceae	Ornithinimicrobium	0	0	0	0	0	0	0	0	0	0	0	52	0	0	0	52	1	50	0	0	60	0	110	1	0	0	0	0	0	0	0	0	0	0	0	2
TACGAAGGGGGCTAGCGTTGCTCGGAATCACTGGGCGTAAAGCGCACGTAGGCGGACTCTTAAGTCGGGGGTGAAATCCTGGAGCTCAACTCCAGAACTGCCTTCGATACTGAGAGCCTTGAGTCCGGGAGAGGTGAGTGGAACTGCGAGTGTAGAGGTGAAATTCGTAGATATTCGCAAGAACACCAGTGGCGAAGGCGGCTCACTGGCCCGGTACTGACGCTGAGGTGCGAAAGCGTG	Bacteria	Proteobacteria	Alphaproteobacteria	Rhizobiales	Xanthobacteraceae	NA	0	0	0	0	0	0	0	0	0	0	0	0	0	0	0	0	0	0	0	0	0	0	0	0	0	0	40	0	40	1	237	238	81	556	1	2
TACGTAGGGTGCGAGCGTTAATCGGAATTACTGGGCGTAAAGCGTGCGCAGGCGGCGCCATAAGACAGATGTGAAATCCCCGGGCTTAACCTGGGAACTGCGTTTGTGACTGTGGTGCTCGAGTGCGGCAGAGGGGGGTGGAATTCCACGTGTAGCAGTGAAATGCGTAGAGATGTGGAGGAACACCGATGGCGAAGGCAGCCCCCTGGGTCGACACTGACGCTCATGCACGAAAGCGTG	Bacteria	Proteobacteria	Gammaproteobacteria	Burkholderiales	Rhodocyclaceae	Denitratisoma	0	0	0	0	0	0	0	0	0	0	0	0	0	0	0	0	0	0	0	0	0	0	0	0	0	0	79	0	79	1	178	214	94	486	1	2
TACGAAGGGGGCTAGCGTTGTTCGGATTTACTGGGCGTAAAGCGCACGTAGGCGGATCTTTAAGTCAGGGGTGAAATCCCGAGGCTCAACCTCGGAACTGCCTTTGATACTGGGGATCTCGAGTCCGGGAGAGGTGAGTGGAACTGCGAGTGTAGAGGTGAAATTCGTAGATATTCGCAAGAACACCAGTGGCGAAGGCGGCTCACTGGCCCGGTACTGACGCTGAGGTGCGAAAGCGTG	Bacteria	Proteobacteria	Alphaproteobacteria	Rhizobiales	Beijerinckiaceae	Methylocella	90	158	163	218	629	1	0	0	0	0	0	0	0	0	0	0	0	95	68	0	0	0	163	1	0	0	0	0	0	0	0	0	0	0	0	2
TACGTAGGGTGCGAGCGTTAATCGGAATTACTGGGCGTAAAGCGTGCGCAGGCGGATTGTTAAGCAAGATGTGAAATCCCCGGGCTTAACCTGGGAATGGCATTTTGAACTGGCAGTCTAGAGTGTGTCAGAGGGGGGTGGAATTCCACGTGTAGCAGTGAAATGCGTAGATATGTGGAGGAACACCAATGGCGAAGGCAGCCCCCTGGGATAACACTGACGCTCATGTACGAAAGCGTG	Bacteria	Proteobacteria	Gammaproteobacteria	Burkholderiales	Hydrogenophilaceae	Thiobacillus	39	0	0	0	39	1	0	0	0	0	0	13	37	0	12	62	1	0	0	0	0	0	0	0	0	0	0	0	0	0	0	0	0	0	0	2
TACGGAGGGTGCGAGCGTTAATCGGAATTACTGGGCGTAAAGCGCGCGTAGGCGGTTTTGTAAGTCGGATGTGAAAGCCCCGGGCTTAACCTGGGAATTGCATTCGATACTGCATAACTAGAGTACGGTAGAGGGAAGTGGAATTCCGGGTGTAGCGGTGAAATGCGTAGATATCCGGAGGAACACCAGTGGCGAAGGCGACTTCCTGGGCCAGTACTGACGCTGAGGTGCGAAAGCGTG	Bacteria	Proteobacteria	Gammaproteobacteria	Steroidobacterales	Woeseiaceae	Woeseia	92	0	0	0	92	1	0	0	0	0	0	77	104	0	63	244	1	0	0	0	0	0	0	0	0	0	0	0	0	0	0	0	0	0	0	2
TACAGAGGGTGCAAGCGTTAATCGGAATTACTGGGCGTAAAGCGCGCGTAGGCGGTTTGTTAAGTCGGATGTGAAAGCCCCGGGCTCAACCTGGGAACTGCATTCGATACTGGCAGGCTAGAGTATGGTAGAGGGAAGTGGAATTCCGGGTGTAGCGGTGAAATGCGTAGATATCCGGAGGAACATCAGTGGCGAAGGCGGCTTCCTGGACCAATACTGACGCTGAGGTGCGAAAGCGTG	Bacteria	Proteobacteria	Gammaproteobacteria	Ectothiorhodospirales	Ectothiorhodospiraceae	Thiogranum	96	0	0	0	96	1	0	0	0	0	0	80	59	0	73	212	1	0	0	0	0	0	0	0	0	0	0	0	0	0	0	0	0	0	0	2
TACGGAGGTTGCGAGCGTTGTTCGGAATTACTGGGCGTAAAGGGAGCGCAGGCGGACAGGTAAGTCTGAAGTGAAAGCCCGGGGCTCAACCCCGGAAATGCTTTGGATACTGCCTGACTAGAGTATGCGAGAGGAAGGCGGAATTCCAGGTGTAGCGGTGAAATGCGTAGATATCTGGAGGAACATCCGTGGCGAAAGCGGCCTTCTGGCGCAATACTGACGCTGAGGCTCGAAAGCGTG	Bacteria	Hydrogenedentes	Hydrogenedentia	Hydrogenedentiales	Hydrogenedensaceae	NA	0	29	0	0	29	1	0	0	0	0	0	0	0	0	0	0	0	64	168	0	72	47	351	1	0	0	0	0	0	0	0	0	0	0	0	2
TACGAAGGTGGCAAGCGTTATTCGGATTTACTGGGCGTACAGGGAGCGTAGGCGGTTCGGTAAGCCCTCTGTGAAATCTTCAGGCTTAACCTGGAAAAGTCGGAGGGGACTGCTGGGCTAGAGGACGGGAGAGGAGCGCGGAATTCCCGGTGTAGCGGTGAAATGCGTAGAGATCGGGAGGAAGGCCGGTGGCGAAGGCGGCGCTCTGGAACGTTTCTGACGCTGAGGCTCGAAAGCGTG	Bacteria	Nitrospirota	Nitrospiria	Nitrospirales	Nitrospiraceae	Nitrospira	40	0	0	0	40	1	0	0	0	0	0	47	23	0	21	91	1	0	0	0	0	0	0	0	0	0	0	0	0	0	0	0	0	0	0	2
TACGGAGGGTGCAAGCGTTAATCGGAATTACTGGGCGTAAAGCGCGCGTAGGCGGTTTTGTAAGTCGGATGTGAAAGCCCTGGGCTTAACCTGGGAATTGCATTCGATACTGCAGAACTAGAGTATGGTAGAGGGAAGTGGAATTTCCGGTGTAGCGGTGAAATGCGTAGATATCGGAAGGAACACCAGTGGCGAAGGCGACTTCCTGGGCCAATACTGACGCTGAGGTGCGAAAGCGTG	Bacteria	Proteobacteria	Gammaproteobacteria	Steroidobacterales	Woeseiaceae	Woeseia	62	0	0	0	62	1	0	0	0	0	0	109	101	0	114	324	1	0	0	0	0	0	0	0	0	0	0	0	0	0	0	0	0	0	0	2
TACGAAGGGGGCTAGCGTTGCTCGGAATCACTGGGCGTAAAGCGCACGTAGGCGGCTTTTTAAGTCAGGGGTGAAATCCTGGAGCTCAACTCCAGAACTGCCCTTGATACTGAGAAGCTTGAGTCCGGGAGAGGTGAGTGGAACTGCGAGTGTAGAGGTGAAATTCGTAGATATTCGCAAGAACACCAGTGGCGAAGGCGGCTCACTGGCCCGGTACTGACGCTGAGGTGCGAAAGCGTG	Bacteria	Proteobacteria	Alphaproteobacteria	Rhizobiales	Xanthobacteraceae	NA	75	0	0	0	75	1	0	0	0	0	0	0	69	0	39	108	1	0	0	0	0	0	0	0	0	0	0	0	0	0	0	0	0	0	0	2
TACGGAGGGTGCAAGCGTTAATCGGAATTACTGGGCGTAAAGCGAGTGTAGGCGGCTTCGTAAGTCGGATGTGAAAGCCCCGGGCTTAACCTGGGAATGGCATTCGATACTGCGCGGCTAGAGTCTGATAGAGGGAAGTGGAATTCCAGGTGTAGCGGTGAAATGCGTAGAGATCTGGAGGAACACCAGTGGCGAAGGCGGCTTCCTGGATCAAGACTGACGCTGAGGCTCGAAAGCGTG	Bacteria	Proteobacteria	Gammaproteobacteria	Gammaproteobacteria Incertae Sedis	Unknown Family	NA	117	0	0	0	117	1	0	0	0	0	0	88	75	0	58	221	1	0	0	0	0	0	0	0	0	0	0	0	0	0	0	0	0	0	0	2
TACGTAGGGTGCAAGCGTTAATCGGAATTACTGGGCGTAAAGCGTGCGCAGGCGGTTATGTAAGACAGATGTGAAATCCCCGGGCTCAACCTGGGAACTGCATTTGTGACTGCATAGCTAGAGTACGGTAGAGGGGGATGGAATTCCGCGTGTAGCAGTGAAATGCGTAGATATGCGGAGGAACACCGATGGCGAAGGCAATCCCCTGGACCTGTACTGACGCTCATGCACGAAAGCGTG	Bacteria	Proteobacteria	Gammaproteobacteria	Burkholderiales	Comamonadaceae	NA	124	273	209	0	606	1	0	0	0	0	0	0	0	0	0	0	0	0	0	89	0	0	89	1	0	0	0	0	0	0	0	0	0	0	0	2
TACGTAGGGTGCGAGCGTTAATCGGAATTACTGGGCGTAAAGCGTGCGCAGGCGGATTGTTAAGCAAGACGTGAAATCCCCGGGCTTAACCTGGGAATGGCGTTTTGAACTGGCAGTCTAGAGTGTGTCAGAGGGGGGTGGAATTCCACGTGTAGCAGTGAAATGCGTAGATATGTGGAGGAACACCAATGGCGAAGGCAGCCCCCTGGGATAACACTGACGCTCATGTACGAAAGCGTG	Bacteria	Proteobacteria	Gammaproteobacteria	Burkholderiales	Hydrogenophilaceae	Thiobacillus	0	0	0	0	0	0	0	0	0	0	0	0	0	0	0	0	0	0	0	15	0	0	15	1	13	0	0	15	28	1	0	0	0	0	0	2
TACGGAGGGTGCAAGCGTTGTCCGGAATCATTGGGTGTAAAGGGTGCGTAGGCTGGCGCCTAAGTCTGAGGTGAAATCTTGCCGCTTAACGGTAAAATTGCCTTGGATACTGGGTGTCTTGAATCTGACAGAGGTCGGTGGAATTCGTGGTGTAGCGGTGAAATGCATAGATATCACGAAGAACATCAGTGGCGAAGGCGGCCGGCTGGGTCAGTATTGACGCTGAGGCACGAGAGCGTG	Bacteria	Bacteroidota	Rhodothermia	Balneolales	Balneolaceae	NA	0	14	0	0	14	1	0	0	0	0	0	0	0	0	0	0	0	0	0	0	0	0	0	0	37	0	0	29	66	1	0	0	0	0	0	2
TACGGAGGGTGCGAGCGTTAATCGGAATTACTGGGCGTAAAGCGCGCGTAGGCGGTTTGTTAAGTCAGCTGTGAAAGCCCCGGGCTCAACCTGGGAACTGCAGTTGATACTGGCCGACTAGAGTACGAGAGAGGGAGGTAGAATTCCATGTGTAGCGGTGAAATGCGTAGATATATGGAGGAATACCAGTGGCGAAGGCGGCCTCCTGGCTCGATACTGACGCTGAGGTGCGAAAGCGTG	Bacteria	Proteobacteria	Gammaproteobacteria	Cellvibrionales	Halieaceae	OM60(NOR5) clade	62	0	0	0	62	1	0	0	0	0	0	14	65	0	28	107	1	0	0	0	0	0	0	0	0	0	0	0	0	0	0	0	0	0	0	2
TACGTAGGGGGCGAGCGTTGTCCGGATTTACTGGGCGTAAAGAGCTCGTAGGCGGTTTGGTAAGTCGGGTGTGAAATCTCCAGGCTCAACCTGGAGCGGCCACTCGATACTGCCATGACTAGAGTTCGGTAGAGGAGTGTGGAATTCCCGGTGTAGCGGTGAAATGCGCAGATATCGGGAGGAACACCCGTAGCGAAGGCGGCACTCTGGGCCGACACTGACGCTGAGGAGCGAAAGCGT	Bacteria	Actinobacteriota	Acidimicrobiia	IMCC26256	NA	NA	0	0	0	0	0	0	0	0	0	0	0	0	0	0	0	0	0	0	0	0	0	0	0	0	0	0	35	0	35	1	258	165	91	514	1	2
GACAGAGGGTGCAAACGTTGCTCGGAATCACTGGGCGTAAAGGGCGTGTAGGCGGGAAGGAAAGTCGGGCGTGAAATCCCTGGGCTCAACCCAGGAACTGCACTCGAAACTTCTTTTCTTGAGTGCCGGAGAGGAAAGCGGAATTCCTGGTGTAGAGGTGAAATTCGTAGATATCAGGAGGAACACCAGTGGCGAAGGCGGCTTTCTGGACGGTAACTGACGCTGAGACGCGAAAGCGTG	Bacteria	Myxococcota	Polyangia	Polyangiales	Sandaracinaceae	NA	20	0	0	0	20	1	0	0	0	0	0	32	41	0	33	106	1	0	0	0	0	0	0	0	0	0	0	0	0	0	0	0	0	0	0	2
TACGGAGGGTGCAAGCGTTGTTCGGAATTACTGGGCGTAAAGGGCGCGTAGGCGGCTGGATAAGTCAGATGTGAAAGTCCATGGCTCAACTGTGGAAGTGCATTTGAAACTGTCCGGCTTGAGTATCGGAGGGGAGTGTGGAATTCCCGGTGTAGAGGTGAAATTCGTAGAGATCGGGAGGAACACCGGTGGCGAAGGCGACACTCTGGACGAATACTGACGCTGAGGCGCGAAAGCGTG	Bacteria	Desulfobacterota	Desulfobulbia	Desulfobulbales	Desulfobulbaceae	NA	104	0	0	0	104	1	0	0	0	0	0	58	38	0	46	142	1	0	0	0	0	0	0	0	0	0	0	0	0	0	0	0	0	0	0	2
TACGGAGGGGGCTAGCGTTGTTCGGAATTACTGGGCGTAAAGCGCACGTAGGCGGACTGGAAAGTTGGGGGTGAAATCCCGGGGCTCAACCTCGGAACTGCCTTCAAAACTACCCGTCTGGAGTCCGAGAGAGGTGAGTGGAATTCCGAGTGTAGAGGTGAAATTCGTAGATATTCGGAGGAACACCAGTGGCGAAGGCGGCTCACTGGCTCGGTACTGACGCTGAGGTGCGAAAGCGTG	Bacteria	Proteobacteria	Alphaproteobacteria	Rhodobacterales	Rhodobacteraceae	Halodurantibacterium	0	0	0	0	0	0	20	8	15	43	1	0	0	0	0	0	0	0	0	0	0	0	0	0	0	39	8	0	47	1	0	0	0	0	0	2
TACGGAGGGTCCAAGCGTTATCCGGAATCATTGGGTTTAAAGGGTCCGTAGGCGGGCGATTAAGTCAGAGGTGAAATCCCACAGCTTAACTGTGGAACTGCCTTTGATACTGGTTGTCTTGAGTTATAGTGAAGTAGATAGAATATGTAGTGTAGCGGTGAAATGCATAGATATTACATAGAATACCGATTGCGAAGGCAGTCTACTAACTGTATACTGACGCTAATGGACGAAAGCGTG	Bacteria	Bacteroidota	Bacteroidia	Flavobacteriales	Flavobacteriaceae	Actibacter	101	0	0	0	101	1	0	0	0	0	0	95	65	0	56	216	1	0	0	0	0	0	0	0	0	0	0	0	0	0	0	0	0	0	0	2
TACGGAGGGTGCGAGCGTTAATCGGAATTACTGGGCGTAAAGCGCGCGTAGGCGGTTTTGTAAGTCGGATGTGAAATCCCCGGGCTTAACCTGGGAACTGCATTCGATACTGCTTAACTAGAGTATGGTAGAGGGAAGTGGAATTTCCGGTGTAGCGGTGAAATGCGTAGATATCGGAAGGAACACCAGTGGCGAAGGCGACTTCCTGGGCCAATACTGACGCTGAGGTGCGAAAGCGTG	Bacteria	Proteobacteria	Gammaproteobacteria	Steroidobacterales	Woeseiaceae	Woeseia	67	0	0	0	67	1	0	0	0	0	0	65	63	0	91	219	1	0	0	0	0	0	0	0	0	0	0	0	0	0	0	0	0	0	0	2
TACGGAGGGTGCAAGCGTTAATCGGAATTACTGGGCGTAAAGCGAGTGTAGGCGGCTTCGTAAGTCGGATGTGAAAGCCCCGGGCTTAACCTGGGAATGGCATTCGATACTGCGCGGCTAGAGTTTGATAGAGGGAAGTGGAATTCCAGGTGTAGCGGTGAAATGCGTAGATATCTGGAGGAACACCAGTGGCGAAGGCGGCTTCCTGGATCAAAACTGACGCTGAGGCTCGAAAGCGTG	Bacteria	Proteobacteria	Gammaproteobacteria	Gammaproteobacteria Incertae Sedis	Unknown Family	NA	55	0	0	0	55	1	0	0	0	0	0	105	76	0	104	285	1	0	0	0	0	0	0	0	0	0	0	0	0	0	0	0	0	0	0	2
[truncated: 18,890 more rows]

## Sheet: Just Transient community ASVs
ASV	Kingdom	Phylum	Class	Order	Family	Genus	JANUARY_CISTERN.35L.2.fastq	JANUARY_CISTERN.5.5L.fastq	JANUARY_CISTERN.5L.fastq	JANUARY_CISTERN.8L.fastq	JANUARY_2022_CISTERN	JULY_CISTERN.4.8L.fastq	JULY_CISTERN.7.45L.C.fastq	JULY_CISTERN.7.45L.fastq	JULY_2021_CISTERN	JUNE_CISTERN.28.2L.fastq	JUNE_CISTERN.3.6L.fastq	JUNE_CISTERN.3.75L.fastq	JUNE_CISTERN.38.19L.fastq	JUNE_2022_CISTERN	MARCH_CISTERN.1.5L.fastq	MARCH_CISTERN.2.5L.fastq	MARCH_CISTERN.35L.2.fastq	MARCH_CISTERN.4.1L.fastq	MARCH_CISTERN.4.4L.fastq	MARCH_2022_CISTERN	MAY_CISTERN.23L.fastq	MAY_CISTERN.9LA.fastq	MAY_CISTERN.9LB.fastq	MAY_CISTERN.STIRRED.2L.fastq	MAY_2021_CISTERN	OCTOBER_CISTERN.10.2L.fastq	OCTOBER_CISTERN.6.5L.fastq	OCTOBER_CISTERN.6L.fastq	OCTOBER_2021_CISTERN
[truncated: 17,159 more rows]

[truncated: 2 more sheets: Just Resident community ASVs, Just Core community ASVs]
