# Supplementary material for: Determining resident microbial community members and their correlations with geochemistry in a serpentinizing spring
Source: Front Microbiol. 2023 Jun 15;14:1182497. doi: 10.3389/fmicb.2023.1182497 (PMC10308030; doi:10.3389/fmicb.2023.1182497)
Supplement: Supplementary file 2 [file Data_Sheet_2.xlsx]

## Sheet: January 2022 cistern
PHYLUM	percent	reads	taxon_id	taxon_name
/kb/module/work/tmp/output_1655225070822/kaiju_output/JAN_5LB_1-1.kaiju	38.8438	352532	1224	Proteobacteria
/kb/module/work/tmp/output_1655225070822/kaiju_output/JAN_5LB_1-1.kaiju	27.8562	252813	201174	Actinobacteria
/kb/module/work/tmp/output_1655225070822/kaiju_output/JAN_5LB_1-1.kaiju	16.6266	150897	1239	Firmicutes
/kb/module/work/tmp/output_1655225070822/kaiju_output/JAN_5LB_1-1.kaiju	5.76147	52289	976	Bacteroidetes
/kb/module/work/tmp/output_1655225070822/kaiju_output/JAN_5LB_1-1.kaiju	3.16892	28760	544448	Tenericutes
/kb/module/work/tmp/output_1655225070822/kaiju_output/JAN_5LB_1-1.kaiju	1.70291	15455	203682	Planctomycetes
/kb/module/work/tmp/output_1655225070822/kaiju_output/JAN_5LB_1-1.kaiju	1.6898	15336	74201	Verrucomicrobia
/kb/module/work/tmp/output_1655225070822/kaiju_output/JAN_5LB_1-1.kaiju	0.117017	1062	10239	Viruses
/kb/module/work/tmp/output_1655225070822/kaiju_output/JAN_5LB_1-1.kaiju	0.882472	8009	NA	cannot be assigned to a (non-viral) phylum
/kb/module/work/tmp/output_1655225070822/kaiju_output/JAN_5LB_1-1.kaiju	3.35084	30411	NA	belong to a (non-viral) phylum with less than 0.5% of all reads
/kb/module/work/tmp/output_1655225070822/kaiju_output/JAN_5LB_1-1.kaiju	39.5183	592996	NA	unclassified
PHYLUM	percent	reads	taxon_id	taxon_name
/kb/module/work/tmp/output_1655225070822/kaiju_output/JAN_5LB_2-1.kaiju	38.82	192173	1224	Proteobacteria
/kb/module/work/tmp/output_1655225070822/kaiju_output/JAN_5LB_2-1.kaiju	28.7135	142142	201174	Actinobacteria
/kb/module/work/tmp/output_1655225070822/kaiju_output/JAN_5LB_2-1.kaiju	16.1756	80075	1239	Firmicutes
/kb/module/work/tmp/output_1655225070822/kaiju_output/JAN_5LB_2-1.kaiju	5.48142	27135	976	Bacteroidetes
/kb/module/work/tmp/output_1655225070822/kaiju_output/JAN_5LB_2-1.kaiju	3.11917	15441	544448	Tenericutes
/kb/module/work/tmp/output_1655225070822/kaiju_output/JAN_5LB_2-1.kaiju	1.70695	8450	203682	Planctomycetes
/kb/module/work/tmp/output_1655225070822/kaiju_output/JAN_5LB_2-1.kaiju	1.69301	8381	74201	Verrucomicrobia
/kb/module/work/tmp/output_1655225070822/kaiju_output/JAN_5LB_2-1.kaiju	0.114941	569	10239	Viruses
/kb/module/work/tmp/output_1655225070822/kaiju_output/JAN_5LB_2-1.kaiju	0.871452	4314	NA	cannot be assigned to a (non-viral) phylum
/kb/module/work/tmp/output_1655225070822/kaiju_output/JAN_5LB_2-1.kaiju	3.304	16356	NA	belong to a (non-viral) phylum with less than 0.5% of all reads
/kb/module/work/tmp/output_1655225070822/kaiju_output/JAN_5LB_2-1.kaiju	38.5254	310233	NA	unclassified
PHYLUM	percent	reads	taxon_id	taxon_name
/kb/module/work/tmp/output_1655225070822/kaiju_output/JAN_12L_1-1.kaiju	48.514	274687	1239	Firmicutes
/kb/module/work/tmp/output_1655225070822/kaiju_output/JAN_12L_1-1.kaiju	17.7511	100507	1224	Proteobacteria
/kb/module/work/tmp/output_1655225070822/kaiju_output/JAN_12L_1-1.kaiju	12.5823	71241	201174	Actinobacteria
/kb/module/work/tmp/output_1655225070822/kaiju_output/JAN_12L_1-1.kaiju	8.87053	50225	544448	Tenericutes
/kb/module/work/tmp/output_1655225070822/kaiju_output/JAN_12L_1-1.kaiju	2.15666	12211	976	Bacteroidetes
/kb/module/work/tmp/output_1655225070822/kaiju_output/JAN_12L_1-1.kaiju	1.05881	5995	28890	Euryarchaeota
/kb/module/work/tmp/output_1655225070822/kaiju_output/JAN_12L_1-1.kaiju	0.924407	5234	203682	Planctomycetes
/kb/module/work/tmp/output_1655225070822/kaiju_output/JAN_12L_1-1.kaiju	0.845459	4787	203691	Spirochaetes
/kb/module/work/tmp/output_1655225070822/kaiju_output/JAN_12L_1-1.kaiju	0.757152	4287	200918	Thermotogae
/kb/module/work/tmp/output_1655225070822/kaiju_output/JAN_12L_1-1.kaiju	0.740726	4194	1117	Cyanobacteria
/kb/module/work/tmp/output_1655225070822/kaiju_output/JAN_12L_1-1.kaiju	0.597314	3382	200795	Chloroflexi
/kb/module/work/tmp/output_1655225070822/kaiju_output/JAN_12L_1-1.kaiju	0.574884	3255	32066	Fusobacteria
/kb/module/work/tmp/output_1655225070822/kaiju_output/JAN_12L_1-1.kaiju	0.167608	949	10239	Viruses
/kb/module/work/tmp/output_1655225070822/kaiju_output/JAN_12L_1-1.kaiju	1.87848	10636	NA	cannot be assigned to a (non-viral) phylum
/kb/module/work/tmp/output_1655225070822/kaiju_output/JAN_12L_1-1.kaiju	2.58053	14611	NA	belong to a (non-viral) phylum with less than 0.5% of all reads
PHYLUM	percent	reads	taxon_id	taxon_name
/kb/module/work/tmp/output_1655225070822/kaiju_output/JAN_12L_1-1.kaiju	50.487	577339	NA	unclassified
/kb/module/work/tmp/output_1655225070822/kaiju_output/JAN_12L_2-1.kaiju	48.1495	324744	1239	Firmicutes
/kb/module/work/tmp/output_1655225070822/kaiju_output/JAN_12L_2-1.kaiju	17.895	120693	1224	Proteobacteria
/kb/module/work/tmp/output_1655225070822/kaiju_output/JAN_12L_2-1.kaiju	12.9568	87387	201174	Actinobacteria
/kb/module/work/tmp/output_1655225070822/kaiju_output/JAN_12L_2-1.kaiju	8.77248	59166	544448	Tenericutes
/kb/module/work/tmp/output_1655225070822/kaiju_output/JAN_12L_2-1.kaiju	2.10824	14219	976	Bacteroidetes
/kb/module/work/tmp/output_1655225070822/kaiju_output/JAN_12L_2-1.kaiju	1.07139	7226	28890	Euryarchaeota
/kb/module/work/tmp/output_1655225070822/kaiju_output/JAN_12L_2-1.kaiju	0.928312	6261	203682	Planctomycetes
/kb/module/work/tmp/output_1655225070822/kaiju_output/JAN_12L_2-1.kaiju	0.848988	5726	203691	Spirochaetes
/kb/module/work/tmp/output_1655225070822/kaiju_output/JAN_12L_2-1.kaiju	0.74861	5049	200918	Thermotogae
/kb/module/work/tmp/output_1655225070822/kaiju_output/JAN_12L_2-1.kaiju	0.737342	4973	1117	Cyanobacteria
/kb/module/work/tmp/output_1655225070822/kaiju_output/JAN_12L_2-1.kaiju	0.597524	4030	200795	Chloroflexi
/kb/module/work/tmp/output_1655225070822/kaiju_output/JAN_12L_2-1.kaiju	0.581956	3925	32066	Fusobacteria
/kb/module/work/tmp/output_1655225070822/kaiju_output/JAN_12L_2-1.kaiju	0.165172	1114	10239	Viruses
/kb/module/work/tmp/output_1655225070822/kaiju_output/JAN_12L_2-1.kaiju	1.86938	12608	NA	cannot be assigned to a (non-viral) phylum
/kb/module/work/tmp/output_1655225070822/kaiju_output/JAN_12L_2-1.kaiju	2.56935	17329	NA	belong to a (non-viral) phylum with less than 0.5% of all reads
/kb/module/work/tmp/output_1655225070822/kaiju_output/JAN_12L_2-1.kaiju	49.8168	669526	NA	unclassified
CLASS	percent	reads	taxon_id	taxon_name
/kb/module/work/tmp/output_1655225070822/kaiju_output/JAN_5LB_2-1.kaiju	27.4431	135853	1760	Actinobacteria
/kb/module/work/tmp/output_1655225070822/kaiju_output/JAN_5LB_2-1.kaiju	23.3765	115722	28211	Alphaproteobacteria
/kb/module/work/tmp/output_1655225070822/kaiju_output/JAN_5LB_2-1.kaiju	9.26236	45852	186801	Clostridia
/kb/module/work/tmp/output_1655225070822/kaiju_output/JAN_5LB_2-1.kaiju	7.13827	35337	1236	Gammaproteobacteria
/kb/module/work/tmp/output_1655225070822/kaiju_output/JAN_5LB_2-1.kaiju	6.79345	33630	28216	Betaproteobacteria
/kb/module/work/tmp/output_1655225070822/kaiju_output/JAN_5LB_2-1.kaiju	5.22528	25867	91061	Bacilli
/kb/module/work/tmp/output_1655225070822/kaiju_output/JAN_5LB_2-1.kaiju	2.37942	11779	117743	Flavobacteriia
/kb/module/work/tmp/output_1655225070822/kaiju_output/JAN_5LB_2-1.kaiju	1.34818	6674	768503	Cytophagia
/kb/module/work/tmp/output_1655225070822/kaiju_output/JAN_5LB_2-1.kaiju	1.2793	6333	203494	Verrucomicrobiae
/kb/module/work/tmp/output_1655225070822/kaiju_output/JAN_5LB_2-1.kaiju	0.996897	4935	31969	Mollicutes
/kb/module/work/tmp/output_1655225070822/kaiju_output/JAN_5LB_2-1.kaiju	0.975485	4829	28221	Deltaproteobacteria
/kb/module/work/tmp/output_1655225070822/kaiju_output/JAN_5LB_2-1.kaiju	0.926801	4588	203683	Planctomycetia
/kb/module/work/tmp/output_1655225070822/kaiju_output/JAN_5LB_2-1.kaiju	0.772469	3824	1737404	Tissierellia
/kb/module/work/tmp/output_1655225070822/kaiju_output/JAN_5LB_2-1.kaiju	0.764389	3784	117747	Sphingobacteriia
/kb/module/work/tmp/output_1655225070822/kaiju_output/JAN_5LB_2-1.kaiju	0.114941	569	10239	Viruses
/kb/module/work/tmp/output_1655225070822/kaiju_output/JAN_5LB_2-1.kaiju	5.137	25430	NA	cannot be assigned to a (non-viral) class
/kb/module/work/tmp/output_1655225070822/kaiju_output/JAN_5LB_2-1.kaiju	6.06623	30030	NA	belong to a (non-viral) class with less than 0.5% of all reads
/kb/module/work/tmp/output_1655225070822/kaiju_output/JAN_5LB_2-1.kaiju	38.5254	310233	NA	unclassified
CLASS	percent	reads	taxon_id	taxon_name
/kb/module/work/tmp/output_1655225070822/kaiju_output/JAN_12L_1-1.kaiju	30.8445	174642	186801	Clostridia
/kb/module/work/tmp/output_1655225070822/kaiju_output/JAN_12L_1-1.kaiju	12.1342	68704	91061	Bacilli
/kb/module/work/tmp/output_1655225070822/kaiju_output/JAN_12L_1-1.kaiju	11.7796	66696	1760	Actinobacteria
/kb/module/work/tmp/output_1655225070822/kaiju_output/JAN_12L_1-1.kaiju	8.18649	46352	28211	Alphaproteobacteria
/kb/module/work/tmp/output_1655225070822/kaiju_output/JAN_12L_1-1.kaiju	4.91327	27819	1236	Gammaproteobacteria
/kb/module/work/tmp/output_1655225070822/kaiju_output/JAN_12L_1-1.kaiju	2.88537	16337	31969	Mollicutes
/kb/module/work/tmp/output_1655225070822/kaiju_output/JAN_12L_1-1.kaiju	2.71352	15364	1737404	Tissierellia
/kb/module/work/tmp/output_1655225070822/kaiju_output/JAN_12L_1-1.kaiju	2.27251	12867	28216	Betaproteobacteria
/kb/module/work/tmp/output_1655225070822/kaiju_output/JAN_12L_1-1.kaiju	1.65595	9376	28221	Deltaproteobacteria
/kb/module/work/tmp/output_1655225070822/kaiju_output/JAN_12L_1-1.kaiju	1.03585	5865	909932	Negativicutes
/kb/module/work/tmp/output_1655225070822/kaiju_output/JAN_12L_1-1.kaiju	0.917872	5197	526524	Erysipelotrichia
/kb/module/work/tmp/output_1655225070822/kaiju_output/JAN_12L_1-1.kaiju	0.845459	4787	203692	Spirochaetia
/kb/module/work/tmp/output_1655225070822/kaiju_output/JAN_12L_1-1.kaiju	0.757152	4287	188708	Thermotogae
/kb/module/work/tmp/output_1655225070822/kaiju_output/JAN_12L_1-1.kaiju	0.666018	3771	200643	Bacteroidia
/kb/module/work/tmp/output_1655225070822/kaiju_output/JAN_12L_1-1.kaiju	0.614623	3480	117743	Flavobacteriia
/kb/module/work/tmp/output_1655225070822/kaiju_output/JAN_12L_1-1.kaiju	0.574884	3255	203490	Fusobacteriia
/kb/module/work/tmp/output_1655225070822/kaiju_output/JAN_12L_1-1.kaiju	0.536205	3036	224756	Methanomicrobia
/kb/module/work/tmp/output_1655225070822/kaiju_output/JAN_12L_1-1.kaiju	0.167608	949	10239	Viruses
/kb/module/work/tmp/output_1655225070822/kaiju_output/JAN_12L_1-1.kaiju	10.3398	58544	NA	cannot be assigned to a (non-viral) class
/kb/module/work/tmp/output_1655225070822/kaiju_output/JAN_12L_1-1.kaiju	6.15912	34873	NA	belong to a (non-viral) class with less than 0.5% of all reads
CLASS	percent	reads	taxon_id	taxon_name
/kb/module/work/tmp/output_1655225070822/kaiju_output/JAN_12L_1-1.kaiju	50.487	577339	NA	unclassified
/kb/module/work/tmp/output_1655225070822/kaiju_output/JAN_12L_2-1.kaiju	30.6823	206937	186801	Clostridia
/kb/module/work/tmp/output_1655225070822/kaiju_output/JAN_12L_2-1.kaiju	12.1394	81874	1760	Actinobacteria
/kb/module/work/tmp/output_1655225070822/kaiju_output/JAN_12L_2-1.kaiju	12.0214	81078	91061	Bacilli
/kb/module/work/tmp/output_1655225070822/kaiju_output/JAN_12L_2-1.kaiju	8.32278	56133	28211	Alphaproteobacteria
/kb/module/work/tmp/output_1655225070822/kaiju_output/JAN_12L_2-1.kaiju	4.88176	32925	1236	Gammaproteobacteria
/kb/module/work/tmp/output_1655225070822/kaiju_output/JAN_12L_2-1.kaiju	2.86055	19293	31969	Mollicutes
/kb/module/work/tmp/output_1655225070822/kaiju_output/JAN_12L_2-1.kaiju	2.67032	18010	1737404	Tissierellia
/kb/module/work/tmp/output_1655225070822/kaiju_output/JAN_12L_2-1.kaiju	2.2743	15339	28216	Betaproteobacteria
/kb/module/work/tmp/output_1655225070822/kaiju_output/JAN_12L_2-1.kaiju	1.6744	11293	28221	Deltaproteobacteria
/kb/module/work/tmp/output_1655225070822/kaiju_output/JAN_12L_2-1.kaiju	1.04441	7044	909932	Negativicutes
/kb/module/work/tmp/output_1655225070822/kaiju_output/JAN_12L_2-1.kaiju	0.898658	6061	526524	Erysipelotrichia
/kb/module/work/tmp/output_1655225070822/kaiju_output/JAN_12L_2-1.kaiju	0.848988	5726	203692	Spirochaetia
/kb/module/work/tmp/output_1655225070822/kaiju_output/JAN_12L_2-1.kaiju	0.74861	5049	188708	Thermotogae
/kb/module/work/tmp/output_1655225070822/kaiju_output/JAN_12L_2-1.kaiju	0.641856	4329	200643	Bacteroidia
/kb/module/work/tmp/output_1655225070822/kaiju_output/JAN_12L_2-1.kaiju	0.603899	4073	117743	Flavobacteriia
/kb/module/work/tmp/output_1655225070822/kaiju_output/JAN_12L_2-1.kaiju	0.581956	3925	203490	Fusobacteriia
/kb/module/work/tmp/output_1655225070822/kaiju_output/JAN_12L_2-1.kaiju	0.554229	3738	224756	Methanomicrobia
/kb/module/work/tmp/output_1655225070822/kaiju_output/JAN_12L_2-1.kaiju	0.165172	1114	10239	Viruses
/kb/module/work/tmp/output_1655225070822/kaiju_output/JAN_12L_2-1.kaiju	10.1895	68723	NA	cannot be assigned to a (non-viral) class
/kb/module/work/tmp/output_1655225070822/kaiju_output/JAN_12L_2-1.kaiju	6.19557	41786	NA	belong to a (non-viral) class with less than 0.5% of all reads
/kb/module/work/tmp/output_1655225070822/kaiju_output/JAN_12L_2-1.kaiju	49.8168	669526	NA	unclassified
CLASS	percent	reads	taxon_id	taxon_name
/kb/module/work/tmp/output_1655225070822/kaiju_output/JAN_5LB_1-1.kaiju	26.5819	241248	1760	Actinobacteria
/kb/module/work/tmp/output_1655225070822/kaiju_output/JAN_5LB_1-1.kaiju	23.3101	211554	28211	Alphaproteobacteria
/kb/module/work/tmp/output_1655225070822/kaiju_output/JAN_5LB_1-1.kaiju	9.50456	86260	186801	Clostridia
/kb/module/work/tmp/output_1655225070822/kaiju_output/JAN_5LB_1-1.kaiju	7.23883	65697	1236	Gammaproteobacteria
/kb/module/work/tmp/output_1655225070822/kaiju_output/JAN_5LB_1-1.kaiju	6.77418	61480	28216	Betaproteobacteria
/kb/module/work/tmp/output_1655225070822/kaiju_output/JAN_5LB_1-1.kaiju	5.39488	48962	91061	Bacilli
/kb/module/work/tmp/output_1655225070822/kaiju_output/JAN_5LB_1-1.kaiju	2.53018	22963	117743	Flavobacteriia
/kb/module/work/tmp/output_1655225070822/kaiju_output/JAN_5LB_1-1.kaiju	1.41676	12858	768503	Cytophagia
/kb/module/work/tmp/output_1655225070822/kaiju_output/JAN_5LB_1-1.kaiju	1.27881	11606	203494	Verrucomicrobiae
/kb/module/work/tmp/output_1655225070822/kaiju_output/JAN_5LB_1-1.kaiju	1.02814	9331	31969	Mollicutes
/kb/module/work/tmp/output_1655225070822/kaiju_output/JAN_5LB_1-1.kaiju	0.959822	8711	28221	Deltaproteobacteria
/kb/module/work/tmp/output_1655225070822/kaiju_output/JAN_5LB_1-1.kaiju	0.895364	8126	203683	Planctomycetia
/kb/module/work/tmp/output_1655225070822/kaiju_output/JAN_5LB_1-1.kaiju	0.810962	7360	117747	Sphingobacteriia
/kb/module/work/tmp/output_1655225070822/kaiju_output/JAN_5LB_1-1.kaiju	0.7919	7187	1737404	Tissierellia
/kb/module/work/tmp/output_1655225070822/kaiju_output/JAN_5LB_1-1.kaiju	0.117017	1062	10239	Viruses
/kb/module/work/tmp/output_1655225070822/kaiju_output/JAN_5LB_1-1.kaiju	5.23445	47506	NA	cannot be assigned to a (non-viral) class
/kb/module/work/tmp/output_1655225070822/kaiju_output/JAN_5LB_1-1.kaiju	6.13213	55653	NA	belong to a (non-viral) class with less than 0.5% of all reads
/kb/module/work/tmp/output_1655225070822/kaiju_output/JAN_5LB_1-1.kaiju	39.5183	592996	NA	unclassified
ORDER	percent	reads	taxon_id	taxon_name
/kb/module/work/tmp/output_1655225070822/kaiju_output/JAN_5LB_1-1.kaiju	17.3774	157711	85006	Micrococcales
/kb/module/work/tmp/output_1655225070822/kaiju_output/JAN_5LB_1-1.kaiju	9.49454	86169	356	Rhizobiales
/kb/module/work/tmp/output_1655225070822/kaiju_output/JAN_5LB_1-1.kaiju	8.57625	77835	186802	Clostridiales
/kb/module/work/tmp/output_1655225070822/kaiju_output/JAN_5LB_1-1.kaiju	6.46919	58712	204455	Rhodobacterales
/kb/module/work/tmp/output_1655225070822/kaiju_output/JAN_5LB_1-1.kaiju	6.06183	55015	80840	Burkholderiales
/kb/module/work/tmp/output_1655225070822/kaiju_output/JAN_5LB_1-1.kaiju	4.25116	38582	1385	Bacillales
/kb/module/work/tmp/output_1655225070822/kaiju_output/JAN_5LB_1-1.kaiju	3.69329	33519	204457	Sphingomonadales
/kb/module/work/tmp/output_1655225070822/kaiju_output/JAN_5LB_1-1.kaiju	2.90624	26376	85007	Corynebacteriales
/kb/module/work/tmp/output_1655225070822/kaiju_output/JAN_5LB_1-1.kaiju	2.53018	22963	200644	Flavobacteriales
/kb/module/work/tmp/output_1655225070822/kaiju_output/JAN_5LB_1-1.kaiju	2.29945	20869	85009	Propionibacteriales
/kb/module/work/tmp/output_1655225070822/kaiju_output/JAN_5LB_1-1.kaiju	2.10718	19124	204458	Caulobacterales
/kb/module/work/tmp/output_1655225070822/kaiju_output/JAN_5LB_1-1.kaiju	1.73508	15747	72274	Pseudomonadales
/kb/module/work/tmp/output_1655225070822/kaiju_output/JAN_5LB_1-1.kaiju	1.41676	12858	768507	Cytophagales
/kb/module/work/tmp/output_1655225070822/kaiju_output/JAN_5LB_1-1.kaiju	1.27881	11606	48461	Verrucomicrobiales
/kb/module/work/tmp/output_1655225070822/kaiju_output/JAN_5LB_1-1.kaiju	1.22416	11110	135614	Xanthomonadales
/kb/module/work/tmp/output_1655225070822/kaiju_output/JAN_5LB_1-1.kaiju	1.1186	10152	186826	Lactobacillales
/kb/module/work/tmp/output_1655225070822/kaiju_output/JAN_5LB_1-1.kaiju	1.11794	10146	85011	Streptomycetales
/kb/module/work/tmp/output_1655225070822/kaiju_output/JAN_5LB_1-1.kaiju	1.02263	9281	1706369	Cellvibrionales
/kb/module/work/tmp/output_1655225070822/kaiju_output/JAN_5LB_1-1.kaiju	0.994751	9028	204441	Rhodospirillales
/kb/module/work/tmp/output_1655225070822/kaiju_output/JAN_5LB_1-1.kaiju	0.871564	7910	186329	Acholeplasmatales
/kb/module/work/tmp/output_1655225070822/kaiju_output/JAN_5LB_1-1.kaiju	0.810962	7360	200666	Sphingobacteriales
/kb/module/work/tmp/output_1655225070822/kaiju_output/JAN_5LB_1-1.kaiju	0.774491	7029	1737405	Tissierellales
/kb/module/work/tmp/output_1655225070822/kaiju_output/JAN_5LB_1-1.kaiju	0.572632	5197	85010	Pseudonocardiales
/kb/module/work/tmp/output_1655225070822/kaiju_output/JAN_5LB_1-1.kaiju	0.568114	5156	68295	Thermoanaerobacterales
/kb/module/work/tmp/output_1655225070822/kaiju_output/JAN_5LB_1-1.kaiju	0.549603	4988	135619	Oceanospirillales
/kb/module/work/tmp/output_1655225070822/kaiju_output/JAN_5LB_1-1.kaiju	0.117017	1062	10239	Viruses
/kb/module/work/tmp/output_1655225070822/kaiju_output/JAN_5LB_1-1.kaiju	6.25752	56791	NA	cannot be assigned to a (non-viral) order
/kb/module/work/tmp/output_1655225070822/kaiju_output/JAN_5LB_1-1.kaiju	13.8027	125268	NA	belong to a (non-viral) order with less than 0.5% of all reads
/kb/module/work/tmp/output_1655225070822/kaiju_output/JAN_5LB_1-1.kaiju	39.5183	592996	NA	unclassified
ORDER	percent	reads	taxon_id	taxon_name
/kb/module/work/tmp/output_1655225070822/kaiju_output/JAN_5LB_2-1.kaiju	18.1033	89618	85006	Micrococcales
/kb/module/work/tmp/output_1655225070822/kaiju_output/JAN_5LB_2-1.kaiju	9.52032	47129	356	Rhizobiales
/kb/module/work/tmp/output_1655225070822/kaiju_output/JAN_5LB_2-1.kaiju	8.37293	41449	186802	Clostridiales
/kb/module/work/tmp/output_1655225070822/kaiju_output/JAN_5LB_2-1.kaiju	6.45084	31934	204455	Rhodobacterales
/kb/module/work/tmp/output_1655225070822/kaiju_output/JAN_5LB_2-1.kaiju	6.09329	30164	80840	Burkholderiales
/kb/module/work/tmp/output_1655225070822/kaiju_output/JAN_5LB_2-1.kaiju	4.1401	20495	1385	Bacillales
/kb/module/work/tmp/output_1655225070822/kaiju_output/JAN_5LB_2-1.kaiju	3.65893	18113	204457	Sphingomonadales
/kb/module/work/tmp/output_1655225070822/kaiju_output/JAN_5LB_2-1.kaiju	2.94443	14576	85007	Corynebacteriales
/kb/module/work/tmp/output_1655225070822/kaiju_output/JAN_5LB_2-1.kaiju	2.37942	11779	200644	Flavobacteriales
/kb/module/work/tmp/output_1655225070822/kaiju_output/JAN_5LB_2-1.kaiju	2.33316	11550	85009	Propionibacteriales
/kb/module/work/tmp/output_1655225070822/kaiju_output/JAN_5LB_2-1.kaiju	2.15782	10682	204458	Caulobacterales
/kb/module/work/tmp/output_1655225070822/kaiju_output/JAN_5LB_2-1.kaiju	1.74209	8624	72274	Pseudomonadales
/kb/module/work/tmp/output_1655225070822/kaiju_output/JAN_5LB_2-1.kaiju	1.34818	6674	768507	Cytophagales
/kb/module/work/tmp/output_1655225070822/kaiju_output/JAN_5LB_2-1.kaiju	1.2793	6333	48461	Verrucomicrobiales
/kb/module/work/tmp/output_1655225070822/kaiju_output/JAN_5LB_2-1.kaiju	1.21365	6008	135614	Xanthomonadales
/kb/module/work/tmp/output_1655225070822/kaiju_output/JAN_5LB_2-1.kaiju	1.12315	5560	85011	Streptomycetales
/kb/module/work/tmp/output_1655225070822/kaiju_output/JAN_5LB_2-1.kaiju	1.06053	5250	186826	Lactobacillales
/kb/module/work/tmp/output_1655225070822/kaiju_output/JAN_5LB_2-1.kaiju	1.03851	5141	204441	Rhodospirillales
/kb/module/work/tmp/output_1655225070822/kaiju_output/JAN_5LB_2-1.kaiju	0.989423	4898	1706369	Cellvibrionales
/kb/module/work/tmp/output_1655225070822/kaiju_output/JAN_5LB_2-1.kaiju	0.859533	4255	186329	Acholeplasmatales
/kb/module/work/tmp/output_1655225070822/kaiju_output/JAN_5LB_2-1.kaiju	0.764389	3784	200666	Sphingobacteriales
/kb/module/work/tmp/output_1655225070822/kaiju_output/JAN_5LB_2-1.kaiju	0.755097	3738	1737405	Tissierellales
/kb/module/work/tmp/output_1655225070822/kaiju_output/JAN_5LB_2-1.kaiju	0.567433	2809	85010	Pseudonocardiales
/kb/module/work/tmp/output_1655225070822/kaiju_output/JAN_5LB_2-1.kaiju	0.548647	2716	68295	Thermoanaerobacterales
/kb/module/work/tmp/output_1655225070822/kaiju_output/JAN_5LB_2-1.kaiju	0.528042	2614	135619	Oceanospirillales
/kb/module/work/tmp/output_1655225070822/kaiju_output/JAN_5LB_2-1.kaiju	0.114941	569	10239	Viruses
/kb/module/work/tmp/output_1655225070822/kaiju_output/JAN_5LB_2-1.kaiju	6.14319	30411	NA	cannot be assigned to a (non-viral) order
/kb/module/work/tmp/output_1655225070822/kaiju_output/JAN_5LB_2-1.kaiju	13.7693	68163	NA	belong to a (non-viral) order with less than 0.5% of all reads
/kb/module/work/tmp/output_1655225070822/kaiju_output/JAN_5LB_2-1.kaiju	38.5254	310233	NA	unclassified
ORDER	percent	reads	taxon_id	taxon_name
/kb/module/work/tmp/output_1655225070822/kaiju_output/JAN_12L_1-1.kaiju	27.9293	158136	186802	Clostridiales
/kb/module/work/tmp/output_1655225070822/kaiju_output/JAN_12L_1-1.kaiju	9.54378	54037	1385	Bacillales
/kb/module/work/tmp/output_1655225070822/kaiju_output/JAN_12L_1-1.kaiju	5.25026	29727	85006	Micrococcales
/kb/module/work/tmp/output_1655225070822/kaiju_output/JAN_12L_1-1.kaiju	4.40409	24936	356	Rhizobiales
/kb/module/work/tmp/output_1655225070822/kaiju_output/JAN_12L_1-1.kaiju	2.84669	16118	85007	Corynebacteriales
/kb/module/work/tmp/output_1655225070822/kaiju_output/JAN_12L_1-1.kaiju	2.66036	15063	1737405	Tissierellales
/kb/module/work/tmp/output_1655225070822/kaiju_output/JAN_12L_1-1.kaiju	2.52472	14295	186826	Lactobacillales
/kb/module/work/tmp/output_1655225070822/kaiju_output/JAN_12L_1-1.kaiju	2.46061	13932	186329	Acholeplasmatales
/kb/module/work/tmp/output_1655225070822/kaiju_output/JAN_12L_1-1.kaiju	1.79018	10136	204455	Rhodobacterales
/kb/module/work/tmp/output_1655225070822/kaiju_output/JAN_12L_1-1.kaiju	1.78329	10097	68295	Thermoanaerobacterales
/kb/module/work/tmp/output_1655225070822/kaiju_output/JAN_12L_1-1.kaiju	1.71388	9704	80840	Burkholderiales
/kb/module/work/tmp/output_1655225070822/kaiju_output/JAN_12L_1-1.kaiju	1.28258	7262	85009	Propionibacteriales
/kb/module/work/tmp/output_1655225070822/kaiju_output/JAN_12L_1-1.kaiju	0.917872	5197	526525	Erysipelotrichales
/kb/module/work/tmp/output_1655225070822/kaiju_output/JAN_12L_1-1.kaiju	0.903919	5118	204457	Sphingomonadales
/kb/module/work/tmp/output_1655225070822/kaiju_output/JAN_12L_1-1.kaiju	0.799716	4528	85011	Streptomycetales
/kb/module/work/tmp/output_1655225070822/kaiju_output/JAN_12L_1-1.kaiju	0.723065	4094	53433	Halanaerobiales
/kb/module/work/tmp/output_1655225070822/kaiju_output/JAN_12L_1-1.kaiju	0.716883	4059	118969	Legionellales
/kb/module/work/tmp/output_1655225070822/kaiju_output/JAN_12L_1-1.kaiju	0.704697	3990	909929	Selenomonadales
/kb/module/work/tmp/output_1655225070822/kaiju_output/JAN_12L_1-1.kaiju	0.702047	3975	136	Spirochaetales
/kb/module/work/tmp/output_1655225070822/kaiju_output/JAN_12L_1-1.kaiju	0.614623	3480	200644	Flavobacteriales
/kb/module/work/tmp/output_1655225070822/kaiju_output/JAN_12L_1-1.kaiju	0.582832	3300	72274	Pseudomonadales
/kb/module/work/tmp/output_1655225070822/kaiju_output/JAN_12L_1-1.kaiju	0.574884	3255	203491	Fusobacteriales
/kb/module/work/tmp/output_1655225070822/kaiju_output/JAN_12L_1-1.kaiju	0.510419	2890	135618	Methylococcales
/kb/module/work/tmp/output_1655225070822/kaiju_output/JAN_12L_1-1.kaiju	0.508123	2877	171549	Bacteroidales
/kb/module/work/tmp/output_1655225070822/kaiju_output/JAN_12L_1-1.kaiju	0.167608	949	10239	Viruses
/kb/module/work/tmp/output_1655225070822/kaiju_output/JAN_12L_1-1.kaiju	10.7746	61006	NA	cannot be assigned to a (non-viral) order
/kb/module/work/tmp/output_1655225070822/kaiju_output/JAN_12L_1-1.kaiju	16.6089	94040	NA	belong to a (non-viral) order with less than 0.5% of all reads
/kb/module/work/tmp/output_1655225070822/kaiju_output/JAN_12L_1-1.kaiju	50.487	577339	NA	unclassified
ORDER	percent	reads	taxon_id	taxon_name
/kb/module/work/tmp/output_1655225070822/kaiju_output/JAN_12L_2-1.kaiju	27.7871	187410	186802	Clostridiales
/kb/module/work/tmp/output_1655225070822/kaiju_output/JAN_12L_2-1.kaiju	9.41626	63508	1385	Bacillales
/kb/module/work/tmp/output_1655225070822/kaiju_output/JAN_12L_2-1.kaiju	5.34687	36062	85006	Micrococcales
/kb/module/work/tmp/output_1655225070822/kaiju_output/JAN_12L_2-1.kaiju	4.53303	30573	356	Rhizobiales
/kb/module/work/tmp/output_1655225070822/kaiju_output/JAN_12L_2-1.kaiju	2.96612	20005	85007	Corynebacteriales
/kb/module/work/tmp/output_1655225070822/kaiju_output/JAN_12L_2-1.kaiju	2.6125	17620	1737405	Tissierellales
/kb/module/work/tmp/output_1655225070822/kaiju_output/JAN_12L_2-1.kaiju	2.53792	17117	186826	Lactobacillales
/kb/module/work/tmp/output_1655225070822/kaiju_output/JAN_12L_2-1.kaiju	2.44155	16467	186329	Acholeplasmatales
/kb/module/work/tmp/output_1655225070822/kaiju_output/JAN_12L_2-1.kaiju	1.769	11931	204455	Rhodobacterales
/kb/module/work/tmp/output_1655225070822/kaiju_output/JAN_12L_2-1.kaiju	1.75669	11848	68295	Thermoanaerobacterales
/kb/module/work/tmp/output_1655225070822/kaiju_output/JAN_12L_2-1.kaiju	1.72125	11609	80840	Burkholderiales
/kb/module/work/tmp/output_1655225070822/kaiju_output/JAN_12L_2-1.kaiju	1.34688	9084	85009	Propionibacteriales
/kb/module/work/tmp/output_1655225070822/kaiju_output/JAN_12L_2-1.kaiju	0.905775	6109	204457	Sphingomonadales
/kb/module/work/tmp/output_1655225070822/kaiju_output/JAN_12L_2-1.kaiju	0.898658	6061	526525	Erysipelotrichales
/kb/module/work/tmp/output_1655225070822/kaiju_output/JAN_12L_2-1.kaiju	0.822448	5547	85011	Streptomycetales
/kb/module/work/tmp/output_1655225070822/kaiju_output/JAN_12L_2-1.kaiju	0.730076	4924	53433	Halanaerobiales
/kb/module/work/tmp/output_1655225070822/kaiju_output/JAN_12L_2-1.kaiju	0.704129	4749	909929	Selenomonadales
/kb/module/work/tmp/output_1655225070822/kaiju_output/JAN_12L_2-1.kaiju	0.700274	4723	118969	Legionellales
/kb/module/work/tmp/output_1655225070822/kaiju_output/JAN_12L_2-1.kaiju	0.69983	4720	136	Spirochaetales
/kb/module/work/tmp/output_1655225070822/kaiju_output/JAN_12L_2-1.kaiju	0.604641	4078	72274	Pseudomonadales
/kb/module/work/tmp/output_1655225070822/kaiju_output/JAN_12L_2-1.kaiju	0.603899	4073	200644	Flavobacteriales
/kb/module/work/tmp/output_1655225070822/kaiju_output/JAN_12L_2-1.kaiju	0.581956	3925	203491	Fusobacteriales
/kb/module/work/tmp/output_1655225070822/kaiju_output/JAN_12L_2-1.kaiju	0.506783	3418	135618	Methylococcales
/kb/module/work/tmp/output_1655225070822/kaiju_output/JAN_12L_2-1.kaiju	0.50189	3385	204441	Rhodospirillales
/kb/module/work/tmp/output_1655225070822/kaiju_output/JAN_12L_2-1.kaiju	0.165172	1114	10239	Viruses
/kb/module/work/tmp/output_1655225070822/kaiju_output/JAN_12L_2-1.kaiju	10.6466	71806	NA	cannot be assigned to a (non-viral) order
/kb/module/work/tmp/output_1655225070822/kaiju_output/JAN_12L_2-1.kaiju	16.6927	112584	NA	belong to a (non-viral) order with less than 0.5% of all reads
/kb/module/work/tmp/output_1655225070822/kaiju_output/JAN_12L_2-1.kaiju	49.8168	669526	NA	unclassified
FAMILY	percent	reads	taxon_id	taxon_name
/kb/module/work/tmp/output_1655225070822/kaiju_output/JAN_5LB_1-1.kaiju	8.47136	76883	1268	Micrococcaceae
/kb/module/work/tmp/output_1655225070822/kaiju_output/JAN_5LB_1-1.kaiju	6.34313	57568	31989	Rhodobacteraceae
/kb/module/work/tmp/output_1655225070822/kaiju_output/JAN_5LB_1-1.kaiju	5.71288	51848	85023	Microbacteriaceae
/kb/module/work/tmp/output_1655225070822/kaiju_output/JAN_5LB_1-1.kaiju	4.32245	39229	31979	Clostridiaceae
/kb/module/work/tmp/output_1655225070822/kaiju_output/JAN_5LB_1-1.kaiju	3.68878	33478	80864	Comamonadaceae
/kb/module/work/tmp/output_1655225070822/kaiju_output/JAN_5LB_1-1.kaiju	2.89765	26298	41297	Sphingomonadaceae
/kb/module/work/tmp/output_1655225070822/kaiju_output/JAN_5LB_1-1.kaiju	2.70681	24566	45401	Hyphomicrobiaceae
/kb/module/work/tmp/output_1655225070822/kaiju_output/JAN_5LB_1-1.kaiju	2.49283	22624	49546	Flavobacteriaceae
/kb/module/work/tmp/output_1655225070822/kaiju_output/JAN_5LB_1-1.kaiju	2.10718	19124	76892	Caulobacteraceae
/kb/module/work/tmp/output_1655225070822/kaiju_output/JAN_5LB_1-1.kaiju	1.7645	16014	85015	Nocardioidaceae
/kb/module/work/tmp/output_1655225070822/kaiju_output/JAN_5LB_1-1.kaiju	1.6184	14688	186817	Bacillaceae
/kb/module/work/tmp/output_1655225070822/kaiju_output/JAN_5LB_1-1.kaiju	1.61344	14643	41294	Bradyrhizobiaceae
/kb/module/work/tmp/output_1655225070822/kaiju_output/JAN_5LB_1-1.kaiju	1.61322	14641	135621	Pseudomonadaceae
/kb/module/work/tmp/output_1655225070822/kaiju_output/JAN_5LB_1-1.kaiju	1.49697	13586	82115	Rhizobiaceae
/kb/module/work/tmp/output_1655225070822/kaiju_output/JAN_5LB_1-1.kaiju	1.19209	10819	69277	Phyllobacteriaceae
/kb/module/work/tmp/output_1655225070822/kaiju_output/JAN_5LB_1-1.kaiju	1.18185	10726	203557	Verrucomicrobiaceae
/kb/module/work/tmp/output_1655225070822/kaiju_output/JAN_5LB_1-1.kaiju	1.11794	10146	2062	Streptomycetaceae
/kb/module/work/tmp/output_1655225070822/kaiju_output/JAN_5LB_1-1.kaiju	1.10846	10060	186807	Peptococcaceae
/kb/module/work/tmp/output_1655225070822/kaiju_output/JAN_5LB_1-1.kaiju	1.0699	9710	32033	Xanthomonadaceae
/kb/module/work/tmp/output_1655225070822/kaiju_output/JAN_5LB_1-1.kaiju	0.937124	8505	186822	Paenibacillaceae
/kb/module/work/tmp/output_1655225070822/kaiju_output/JAN_5LB_1-1.kaiju	0.906382	8226	1706371	Cellvibrionaceae
/kb/module/work/tmp/output_1655225070822/kaiju_output/JAN_5LB_1-1.kaiju	0.90484	8212	186818	Planococcaceae
/kb/module/work/tmp/output_1655225070822/kaiju_output/JAN_5LB_1-1.kaiju	0.895805	8130	1762	Mycobacteriaceae
/kb/module/work/tmp/output_1655225070822/kaiju_output/JAN_5LB_1-1.kaiju	0.886439	8045	85021	Intrasporangiaceae
/kb/module/work/tmp/output_1655225070822/kaiju_output/JAN_5LB_1-1.kaiju	0.871564	7910	2146	Acholeplasmataceae
/kb/module/work/tmp/output_1655225070822/kaiju_output/JAN_5LB_1-1.kaiju	0.865394	7854	186803	Lachnospiraceae
/kb/module/work/tmp/output_1655225070822/kaiju_output/JAN_5LB_1-1.kaiju	0.810962	7360	84566	Sphingobacteriaceae
/kb/module/work/tmp/output_1655225070822/kaiju_output/JAN_5LB_1-1.kaiju	0.792782	7195	75682	Oxalobacteraceae
/kb/module/work/tmp/output_1655225070822/kaiju_output/JAN_5LB_1-1.kaiju	0.734604	6667	335929	Erythrobacteraceae
/kb/module/work/tmp/output_1655225070822/kaiju_output/JAN_5LB_1-1.kaiju	0.66695	6053	1653	Corynebacteriaceae
/kb/module/work/tmp/output_1655225070822/kaiju_output/JAN_5LB_1-1.kaiju	0.633344	5748	89373	Cytophagaceae
/kb/module/work/tmp/output_1655225070822/kaiju_output/JAN_5LB_1-1.kaiju	0.63136	5730	119060	Burkholderiaceae
/kb/module/work/tmp/output_1655225070822/kaiju_output/JAN_5LB_1-1.kaiju	0.579904	5263	145358	Bogoriellaceae
/kb/module/work/tmp/output_1655225070822/kaiju_output/JAN_5LB_1-1.kaiju	0.579684	5261	85025	Nocardiaceae
/kb/module/work/tmp/output_1655225070822/kaiju_output/JAN_5LB_1-1.kaiju	0.572632	5197	2070	Pseudonocardiaceae
/kb/module/work/tmp/output_1655225070822/kaiju_output/JAN_5LB_1-1.kaiju	0.564368	5122	85029	Dietziaceae
/kb/module/work/tmp/output_1655225070822/kaiju_output/JAN_5LB_1-1.kaiju	0.534508	4851	41295	Rhodospirillaceae
/kb/module/work/tmp/output_1655225070822/kaiju_output/JAN_5LB_1-1.kaiju	0.533626	4843	1737406	Tissierellaceae
/kb/module/work/tmp/output_1655225070822/kaiju_output/JAN_5LB_1-1.kaiju	0.532524	4833	335928	Xanthobacteraceae
/kb/module/work/tmp/output_1655225070822/kaiju_output/JAN_5LB_1-1.kaiju	0.530541	4815	31957	Propionibacteriaceae
/kb/module/work/tmp/output_1655225070822/kaiju_output/JAN_5LB_1-1.kaiju	0.515225	4676	85016	Cellulomonadaceae
/kb/module/work/tmp/output_1655225070822/kaiju_output/JAN_5LB_1-1.kaiju	0.117017	1062	10239	Viruses
/kb/module/work/tmp/output_1655225070822/kaiju_output/JAN_5LB_1-1.kaiju	8.47169	76886	NA	cannot be assigned to a (non-viral) family
/kb/module/work/tmp/output_1655225070822/kaiju_output/JAN_5LB_1-1.kaiju	23.4109	212469	NA	belong to a (non-viral) family with less than 0.5% of all reads
/kb/module/work/tmp/output_1655225070822/kaiju_output/JAN_5LB_1-1.kaiju	39.5183	592996	NA	unclassified
FAMILY	percent	reads	taxon_id	taxon_name
/kb/module/work/tmp/output_1655225070822/kaiju_output/JAN_5LB_2-1.kaiju	8.88986	44008	1268	Micrococcaceae
/kb/module/work/tmp/output_1655225070822/kaiju_output/JAN_5LB_2-1.kaiju	6.32641	31318	31989	Rhodobacteraceae
/kb/module/work/tmp/output_1655225070822/kaiju_output/JAN_5LB_2-1.kaiju	5.86604	29039	85023	Microbacteriaceae
/kb/module/work/tmp/output_1655225070822/kaiju_output/JAN_5LB_2-1.kaiju	4.23626	20971	31979	Clostridiaceae
/kb/module/work/tmp/output_1655225070822/kaiju_output/JAN_5LB_2-1.kaiju	3.70074	18320	80864	Comamonadaceae
/kb/module/work/tmp/output_1655225070822/kaiju_output/JAN_5LB_2-1.kaiju	2.86444	14180	41297	Sphingomonadaceae
/kb/module/work/tmp/output_1655225070822/kaiju_output/JAN_5LB_2-1.kaiju	2.73071	13518	45401	Hyphomicrobiaceae
/kb/module/work/tmp/output_1655225070822/kaiju_output/JAN_5LB_2-1.kaiju	2.34629	11615	49546	Flavobacteriaceae
/kb/module/work/tmp/output_1655225070822/kaiju_output/JAN_5LB_2-1.kaiju	2.15782	10682	76892	Caulobacteraceae
/kb/module/work/tmp/output_1655225070822/kaiju_output/JAN_5LB_2-1.kaiju	1.80007	8911	85015	Nocardioidaceae
/kb/module/work/tmp/output_1655225070822/kaiju_output/JAN_5LB_2-1.kaiju	1.64251	8131	41294	Bradyrhizobiaceae
/kb/module/work/tmp/output_1655225070822/kaiju_output/JAN_5LB_2-1.kaiju	1.61301	7985	135621	Pseudomonadaceae
/kb/module/work/tmp/output_1655225070822/kaiju_output/JAN_5LB_2-1.kaiju	1.58433	7843	186817	Bacillaceae
/kb/module/work/tmp/output_1655225070822/kaiju_output/JAN_5LB_2-1.kaiju	1.47767	7315	82115	Rhizobiaceae
/kb/module/work/tmp/output_1655225070822/kaiju_output/JAN_5LB_2-1.kaiju	1.20012	5941	203557	Verrucomicrobiaceae
/kb/module/work/tmp/output_1655225070822/kaiju_output/JAN_5LB_2-1.kaiju	1.1781	5832	69277	Phyllobacteriaceae
/kb/module/work/tmp/output_1655225070822/kaiju_output/JAN_5LB_2-1.kaiju	1.12315	5560	2062	Streptomycetaceae
/kb/module/work/tmp/output_1655225070822/kaiju_output/JAN_5LB_2-1.kaiju	1.09952	5443	186807	Peptococcaceae
/kb/module/work/tmp/output_1655225070822/kaiju_output/JAN_5LB_2-1.kaiju	1.05851	5240	32033	Xanthomonadaceae
/kb/module/work/tmp/output_1655225070822/kaiju_output/JAN_5LB_2-1.kaiju	0.948618	4696	85021	Intrasporangiaceae
/kb/module/work/tmp/output_1655225070822/kaiju_output/JAN_5LB_2-1.kaiju	0.947608	4691	186822	Paenibacillaceae
/kb/module/work/tmp/output_1655225070822/kaiju_output/JAN_5LB_2-1.kaiju	0.900945	4460	1762	Mycobacteriaceae
/kb/module/work/tmp/output_1655225070822/kaiju_output/JAN_5LB_2-1.kaiju	0.872866	4321	1706371	Cellvibrionaceae
/kb/module/work/tmp/output_1655225070822/kaiju_output/JAN_5LB_2-1.kaiju	0.859533	4255	2146	Acholeplasmataceae
/kb/module/work/tmp/output_1655225070822/kaiju_output/JAN_5LB_2-1.kaiju	0.836909	4143	186818	Planococcaceae
/kb/module/work/tmp/output_1655225070822/kaiju_output/JAN_5LB_2-1.kaiju	0.817718	4048	186803	Lachnospiraceae
/kb/module/work/tmp/output_1655225070822/kaiju_output/JAN_5LB_2-1.kaiju	0.81287	4024	75682	Oxalobacteraceae
/kb/module/work/tmp/output_1655225070822/kaiju_output/JAN_5LB_2-1.kaiju	0.764389	3784	84566	Sphingobacteriaceae
/kb/module/work/tmp/output_1655225070822/kaiju_output/JAN_5LB_2-1.kaiju	0.72722	3600	335929	Erythrobacteraceae
/kb/module/work/tmp/output_1655225070822/kaiju_output/JAN_5LB_2-1.kaiju	0.644196	3189	1653	Corynebacteriaceae
/kb/module/work/tmp/output_1655225070822/kaiju_output/JAN_5LB_2-1.kaiju	0.612683	3033	119060	Burkholderiaceae
/kb/module/work/tmp/output_1655225070822/kaiju_output/JAN_5LB_2-1.kaiju	0.608441	3012	145358	Bogoriellaceae
/kb/module/work/tmp/output_1655225070822/kaiju_output/JAN_5LB_2-1.kaiju	0.605007	2995	85025	Nocardiaceae
/kb/module/work/tmp/output_1655225070822/kaiju_output/JAN_5LB_2-1.kaiju	0.590462	2923	89373	Cytophagaceae
/kb/module/work/tmp/output_1655225070822/kaiju_output/JAN_5LB_2-1.kaiju	0.58824	2912	85029	Dietziaceae
/kb/module/work/tmp/output_1655225070822/kaiju_output/JAN_5LB_2-1.kaiju	0.567433	2809	2070	Pseudonocardiaceae
/kb/module/work/tmp/output_1655225070822/kaiju_output/JAN_5LB_2-1.kaiju	0.544607	2696	41295	Rhodospirillaceae
/kb/module/work/tmp/output_1655225070822/kaiju_output/JAN_5LB_2-1.kaiju	0.535719	2652	335928	Xanthobacteraceae
/kb/module/work/tmp/output_1655225070822/kaiju_output/JAN_5LB_2-1.kaiju	0.531476	2631	1737406	Tissierellaceae
/kb/module/work/tmp/output_1655225070822/kaiju_output/JAN_5LB_2-1.kaiju	0.529456	2621	31957	Propionibacteriaceae
/kb/module/work/tmp/output_1655225070822/kaiju_output/JAN_5LB_2-1.kaiju	0.527436	2611	85016	Cellulomonadaceae
/kb/module/work/tmp/output_1655225070822/kaiju_output/JAN_5LB_2-1.kaiju	0.114941	569	10239	Viruses
/kb/module/work/tmp/output_1655225070822/kaiju_output/JAN_5LB_2-1.kaiju	8.43393	41751	NA	cannot be assigned to a (non-viral) family
/kb/module/work/tmp/output_1655225070822/kaiju_output/JAN_5LB_2-1.kaiju	23.1817	114758	NA	belong to a (non-viral) family with less than 0.5% of all reads
/kb/module/work/tmp/output_1655225070822/kaiju_output/JAN_5LB_2-1.kaiju	38.5254	310233	NA	unclassified
FAMILY	percent	reads	taxon_id	taxon_name
/kb/module/work/tmp/output_1655225070822/kaiju_output/JAN_12L_1-1.kaiju	14.2073	80442	31979	Clostridiaceae
/kb/module/work/tmp/output_1655225070822/kaiju_output/JAN_12L_1-1.kaiju	4.05792	22976	186817	Bacillaceae
/kb/module/work/tmp/output_1655225070822/kaiju_output/JAN_12L_1-1.kaiju	3.8534	21818	85023	Microbacteriaceae
/kb/module/work/tmp/output_1655225070822/kaiju_output/JAN_12L_1-1.kaiju	3.55563	20132	186807	Peptococcaceae
/kb/module/work/tmp/output_1655225070822/kaiju_output/JAN_12L_1-1.kaiju	2.71794	15389	186803	Lachnospiraceae
/kb/module/work/tmp/output_1655225070822/kaiju_output/JAN_12L_1-1.kaiju	2.46061	13932	2146	Acholeplasmataceae
/kb/module/work/tmp/output_1655225070822/kaiju_output/JAN_12L_1-1.kaiju	2.45655	13909	186822	Paenibacillaceae
/kb/module/work/tmp/output_1655225070822/kaiju_output/JAN_12L_1-1.kaiju	1.84316	10436	1737406	Tissierellaceae
/kb/module/work/tmp/output_1655225070822/kaiju_output/JAN_12L_1-1.kaiju	1.74108	9858	31989	Rhodobacteraceae
/kb/module/work/tmp/output_1655225070822/kaiju_output/JAN_12L_1-1.kaiju	1.57594	8923	186804	Peptostreptococcaceae
/kb/module/work/tmp/output_1655225070822/kaiju_output/JAN_12L_1-1.kaiju	1.51183	8560	1653	Corynebacteriaceae
/kb/module/work/tmp/output_1655225070822/kaiju_output/JAN_12L_1-1.kaiju	1.23437	6989	2304686	Hungateiclostridiaceae
/kb/module/work/tmp/output_1655225070822/kaiju_output/JAN_12L_1-1.kaiju	0.965911	5469	2603322	Vallitaleaceae
/kb/module/work/tmp/output_1655225070822/kaiju_output/JAN_12L_1-1.kaiju	0.960966	5441	186814	Thermoanaerobacteraceae
/kb/module/work/tmp/output_1655225070822/kaiju_output/JAN_12L_1-1.kaiju	0.917872	5197	128827	Erysipelotrichaceae
/kb/module/work/tmp/output_1655225070822/kaiju_output/JAN_12L_1-1.kaiju	0.862061	4881	186818	Planococcaceae
/kb/module/work/tmp/output_1655225070822/kaiju_output/JAN_12L_1-1.kaiju	0.851288	4820	541000	Ruminococcaceae
/kb/module/work/tmp/output_1655225070822/kaiju_output/JAN_12L_1-1.kaiju	0.822323	4656	85015	Nocardioidaceae
/kb/module/work/tmp/output_1655225070822/kaiju_output/JAN_12L_1-1.kaiju	0.799716	4528	2062	Streptomycetaceae
/kb/module/work/tmp/output_1655225070822/kaiju_output/JAN_12L_1-1.kaiju	0.789825	4472	41297	Sphingomonadaceae
/kb/module/work/tmp/output_1655225070822/kaiju_output/JAN_12L_1-1.kaiju	0.776049	4394	41294	Bradyrhizobiaceae
/kb/module/work/tmp/output_1655225070822/kaiju_output/JAN_12L_1-1.kaiju	0.753973	4269	33958	Lactobacillaceae
/kb/module/work/tmp/output_1655225070822/kaiju_output/JAN_12L_1-1.kaiju	0.749027	4241	45401	Hyphomicrobiaceae
/kb/module/work/tmp/output_1655225070822/kaiju_output/JAN_12L_1-1.kaiju	0.688625	3899	137	Spirochaetaceae
/kb/module/work/tmp/output_1655225070822/kaiju_output/JAN_12L_1-1.kaiju	0.675555	3825	1762	Mycobacteriaceae
/kb/module/work/tmp/output_1655225070822/kaiju_output/JAN_12L_1-1.kaiju	0.674672	3820	90964	Staphylococcaceae
/kb/module/work/tmp/output_1655225070822/kaiju_output/JAN_12L_1-1.kaiju	0.65966	3735	80864	Comamonadaceae
/kb/module/work/tmp/output_1655225070822/kaiju_output/JAN_12L_1-1.kaiju	0.654185	3704	444	Legionellaceae
/kb/module/work/tmp/output_1655225070822/kaiju_output/JAN_12L_1-1.kaiju	0.62257	3525	1570339	Peptoniphilaceae
/kb/module/work/tmp/output_1655225070822/kaiju_output/JAN_12L_1-1.kaiju	0.620628	3514	543371	Thermoanaerobacterales Family III. Incertae Sedis
/kb/module/work/tmp/output_1655225070822/kaiju_output/JAN_12L_1-1.kaiju	0.589367	3337	45404	Beijerinckiaceae
/kb/module/work/tmp/output_1655225070822/kaiju_output/JAN_12L_1-1.kaiju	0.58919	3336	49546	Flavobacteriaceae
/kb/module/work/tmp/output_1655225070822/kaiju_output/JAN_12L_1-1.kaiju	0.574708	3254	81852	Enterococcaceae
/kb/module/work/tmp/output_1655225070822/kaiju_output/JAN_12L_1-1.kaiju	0.543976	3080	1268	Micrococcaceae
/kb/module/work/tmp/output_1655225070822/kaiju_output/JAN_12L_1-1.kaiju	0.527728	2988	119060	Burkholderiaceae
/kb/module/work/tmp/output_1655225070822/kaiju_output/JAN_12L_1-1.kaiju	0.514305	2912	82115	Rhizobiaceae
/kb/module/work/tmp/output_1655225070822/kaiju_output/JAN_12L_1-1.kaiju	0.514128	2911	1300	Streptococcaceae
/kb/module/work/tmp/output_1655225070822/kaiju_output/JAN_12L_1-1.kaiju	0.510419	2890	403	Methylococcaceae
/kb/module/work/tmp/output_1655225070822/kaiju_output/JAN_12L_1-1.kaiju	0.167608	949	10239	Viruses
/kb/module/work/tmp/output_1655225070822/kaiju_output/JAN_12L_1-1.kaiju	13.1563	74491	NA	cannot be assigned to a (non-viral) family
/kb/module/work/tmp/output_1655225070822/kaiju_output/JAN_12L_1-1.kaiju	27.2516	154299	NA	belong to a (non-viral) family with less than 0.5% of all reads
/kb/module/work/tmp/output_1655225070822/kaiju_output/JAN_12L_1-1.kaiju	50.487	577339	NA	unclassified
FAMILY	percent	reads	taxon_id	taxon_name
/kb/module/work/tmp/output_1655225070822/kaiju_output/JAN_12L_2-1.kaiju	14.2575	96160	31979	Clostridiaceae
/kb/module/work/tmp/output_1655225070822/kaiju_output/JAN_12L_2-1.kaiju	4.03425	27209	186817	Bacillaceae
/kb/module/work/tmp/output_1655225070822/kaiju_output/JAN_12L_2-1.kaiju	3.91667	26416	85023	Microbacteriaceae
/kb/module/work/tmp/output_1655225070822/kaiju_output/JAN_12L_2-1.kaiju	3.50315	23627	186807	Peptococcaceae
/kb/module/work/tmp/output_1655225070822/kaiju_output/JAN_12L_2-1.kaiju	2.69968	18208	186803	Lachnospiraceae
/kb/module/work/tmp/output_1655225070822/kaiju_output/JAN_12L_2-1.kaiju	2.44155	16467	2146	Acholeplasmataceae
/kb/module/work/tmp/output_1655225070822/kaiju_output/JAN_12L_2-1.kaiju	2.40196	16200	186822	Paenibacillaceae
/kb/module/work/tmp/output_1655225070822/kaiju_output/JAN_12L_2-1.kaiju	1.81674	12253	1737406	Tissierellaceae
/kb/module/work/tmp/output_1655225070822/kaiju_output/JAN_12L_2-1.kaiju	1.72808	11655	31989	Rhodobacteraceae
/kb/module/work/tmp/output_1655225070822/kaiju_output/JAN_12L_2-1.kaiju	1.57521	10624	1653	Corynebacteriaceae
/kb/module/work/tmp/output_1655225070822/kaiju_output/JAN_12L_2-1.kaiju	1.57032	10591	186804	Peptostreptococcaceae
/kb/module/work/tmp/output_1655225070822/kaiju_output/JAN_12L_2-1.kaiju	1.22263	8246	2304686	Hungateiclostridiaceae
/kb/module/work/tmp/output_1655225070822/kaiju_output/JAN_12L_2-1.kaiju	0.945215	6375	186814	Thermoanaerobacteraceae
/kb/module/work/tmp/output_1655225070822/kaiju_output/JAN_12L_2-1.kaiju	0.933501	6296	2603322	Vallitaleaceae
/kb/module/work/tmp/output_1655225070822/kaiju_output/JAN_12L_2-1.kaiju	0.898658	6061	128827	Erysipelotrichaceae
/kb/module/work/tmp/output_1655225070822/kaiju_output/JAN_12L_2-1.kaiju	0.874342	5897	85015	Nocardioidaceae
/kb/module/work/tmp/output_1655225070822/kaiju_output/JAN_12L_2-1.kaiju	0.851212	5741	541000	Ruminococcaceae
/kb/module/work/tmp/output_1655225070822/kaiju_output/JAN_12L_2-1.kaiju	0.827193	5579	186818	Planococcaceae
/kb/module/work/tmp/output_1655225070822/kaiju_output/JAN_12L_2-1.kaiju	0.822448	5547	2062	Streptomycetaceae
/kb/module/work/tmp/output_1655225070822/kaiju_output/JAN_12L_2-1.kaiju	0.817852	5516	41294	Bradyrhizobiaceae
/kb/module/work/tmp/output_1655225070822/kaiju_output/JAN_12L_2-1.kaiju	0.804804	5428	41297	Sphingomonadaceae
/kb/module/work/tmp/output_1655225070822/kaiju_output/JAN_12L_2-1.kaiju	0.762696	5144	45401	Hyphomicrobiaceae
/kb/module/work/tmp/output_1655225070822/kaiju_output/JAN_12L_2-1.kaiju	0.761213	5134	33958	Lactobacillaceae
/kb/module/work/tmp/output_1655225070822/kaiju_output/JAN_12L_2-1.kaiju	0.688264	4642	1762	Mycobacteriaceae
/kb/module/work/tmp/output_1655225070822/kaiju_output/JAN_12L_2-1.kaiju	0.68693	4633	137	Spirochaetaceae
/kb/module/work/tmp/output_1655225070822/kaiju_output/JAN_12L_2-1.kaiju	0.673438	4542	90964	Staphylococcaceae
/kb/module/work/tmp/output_1655225070822/kaiju_output/JAN_12L_2-1.kaiju	0.672251	4534	80864	Comamonadaceae
/kb/module/work/tmp/output_1655225070822/kaiju_output/JAN_12L_2-1.kaiju	0.637705	4301	45404	Beijerinckiaceae
/kb/module/work/tmp/output_1655225070822/kaiju_output/JAN_12L_2-1.kaiju	0.633405	4272	444	Legionellaceae
/kb/module/work/tmp/output_1655225070822/kaiju_output/JAN_12L_2-1.kaiju	0.615613	4152	543371	Thermoanaerobacterales Family III. Incertae Sedis
/kb/module/work/tmp/output_1655225070822/kaiju_output/JAN_12L_2-1.kaiju	0.603455	4070	1570339	Peptoniphilaceae
/kb/module/work/tmp/output_1655225070822/kaiju_output/JAN_12L_2-1.kaiju	0.578397	3901	49546	Flavobacteriaceae
/kb/module/work/tmp/output_1655225070822/kaiju_output/JAN_12L_2-1.kaiju	0.554674	3741	1268	Micrococcaceae
/kb/module/work/tmp/output_1655225070822/kaiju_output/JAN_12L_2-1.kaiju	0.549336	3705	81852	Enterococcaceae
/kb/module/work/tmp/output_1655225070822/kaiju_output/JAN_12L_2-1.kaiju	0.538958	3635	1300	Streptococcaceae
/kb/module/work/tmp/output_1655225070822/kaiju_output/JAN_12L_2-1.kaiju	0.519683	3505	119060	Burkholderiaceae
/kb/module/work/tmp/output_1655225070822/kaiju_output/JAN_12L_2-1.kaiju	0.506783	3418	403	Methylococcaceae
/kb/module/work/tmp/output_1655225070822/kaiju_output/JAN_12L_2-1.kaiju	0.50367	3397	82115	Rhizobiaceae
/kb/module/work/tmp/output_1655225070822/kaiju_output/JAN_12L_2-1.kaiju	0.165172	1114	10239	Viruses
/kb/module/work/tmp/output_1655225070822/kaiju_output/JAN_12L_2-1.kaiju	13.0231	87834	NA	cannot be assigned to a (non-viral) family
/kb/module/work/tmp/output_1655225070822/kaiju_output/JAN_12L_2-1.kaiju	27.3823	184680	NA	belong to a (non-viral) family with less than 0.5% of all reads
/kb/module/work/tmp/output_1655225070822/kaiju_output/JAN_12L_2-1.kaiju	49.8168	669526	NA	unclassified
GENUS	percent	reads	taxon_id	taxon_name
/kb/module/work/tmp/output_1655225070822/kaiju_output/JAN_5LB_1-1.kaiju	6.93207	62913	57493	Kocuria
/kb/module/work/tmp/output_1655225070822/kaiju_output/JAN_5LB_1-1.kaiju	2.18398	19821	265	Paracoccus
/kb/module/work/tmp/output_1655225070822/kaiju_output/JAN_5LB_1-1.kaiju	2.16745	19671	33882	Microbacterium
/kb/module/work/tmp/output_1655225070822/kaiju_output/JAN_5LB_1-1.kaiju	2.08812	18951	1485	Clostridium
/kb/module/work/tmp/output_1655225070822/kaiju_output/JAN_5LB_1-1.kaiju	2.02685	18395	46913	Devosia
/kb/module/work/tmp/output_1655225070822/kaiju_output/JAN_5LB_1-1.kaiju	1.5427	14001	286	Pseudomonas
/kb/module/work/tmp/output_1655225070822/kaiju_output/JAN_5LB_1-1.kaiju	1.50237	13635	237	Flavobacterium
/kb/module/work/tmp/output_1655225070822/kaiju_output/JAN_5LB_1-1.kaiju	1.40938	12791	1839	Nocardioides
/kb/module/work/tmp/output_1655225070822/kaiju_output/JAN_5LB_1-1.kaiju	1.29247	11730	114627	Alkaliphilus
/kb/module/work/tmp/output_1655225070822/kaiju_output/JAN_5LB_1-1.kaiju	1.26889	11516	41275	Brevundimonas
/kb/module/work/tmp/output_1655225070822/kaiju_output/JAN_5LB_1-1.kaiju	1.1467	10407	47420	Hydrogenophaga
/kb/module/work/tmp/output_1655225070822/kaiju_output/JAN_5LB_1-1.kaiju	1.05557	9580	13687	Sphingomonas
/kb/module/work/tmp/output_1655225070822/kaiju_output/JAN_5LB_1-1.kaiju	1.04158	9453	1883	Streptomyces
/kb/module/work/tmp/output_1655225070822/kaiju_output/JAN_5LB_1-1.kaiju	1.00852	9153	1386	Bacillus
/kb/module/work/tmp/output_1655225070822/kaiju_output/JAN_5LB_1-1.kaiju	0.987589	8963	1912503	Candidatus Izimaplasma
/kb/module/work/tmp/output_1655225070822/kaiju_output/JAN_5LB_1-1.kaiju	0.853934	7750	10	Cellvibrio
/kb/module/work/tmp/output_1655225070822/kaiju_output/JAN_5LB_1-1.kaiju	0.848094	7697	2147	Acholeplasma
/kb/module/work/tmp/output_1655225070822/kaiju_output/JAN_5LB_1-1.kaiju	0.828371	7518	518753	Luteolibacter
/kb/module/work/tmp/output_1655225070822/kaiju_output/JAN_5LB_1-1.kaiju	0.719729	6532	85413	Bosea
/kb/module/work/tmp/output_1655225070822/kaiju_output/JAN_5LB_1-1.kaiju	0.70838	6429	1372	Planococcus
/kb/module/work/tmp/output_1655225070822/kaiju_output/JAN_5LB_1-1.kaiju	0.698353	6338	44249	Paenibacillus
/kb/module/work/tmp/output_1655225070822/kaiju_output/JAN_5LB_1-1.kaiju	0.681054	6181	68287	Mesorhizobium
/kb/module/work/tmp/output_1655225070822/kaiju_output/JAN_5LB_1-1.kaiju	0.66695	6053	1716	Corynebacterium
/kb/module/work/tmp/output_1655225070822/kaiju_output/JAN_5LB_1-1.kaiju	0.620562	5632	374	Bradyrhizobium
/kb/module/work/tmp/output_1655225070822/kaiju_output/JAN_5LB_1-1.kaiju	0.579904	5263	154116	Georgenia
/kb/module/work/tmp/output_1655225070822/kaiju_output/JAN_5LB_1-1.kaiju	0.566131	5138	12916	Acidovorax
/kb/module/work/tmp/output_1655225070822/kaiju_output/JAN_5LB_1-1.kaiju	0.564368	5122	37914	Dietzia
/kb/module/work/tmp/output_1655225070822/kaiju_output/JAN_5LB_1-1.kaiju	0.561944	5100	379	Rhizobium
/kb/module/work/tmp/output_1655225070822/kaiju_output/JAN_5LB_1-1.kaiju	0.552027	5010	75	Caulobacter
/kb/module/work/tmp/output_1655225070822/kaiju_output/JAN_5LB_1-1.kaiju	0.547289	4967	165697	Sphingopyxis
/kb/module/work/tmp/output_1655225070822/kaiju_output/JAN_5LB_1-1.kaiju	0.540017	4901	34072	Variovorax
/kb/module/work/tmp/output_1655225070822/kaiju_output/JAN_5LB_1-1.kaiju	0.520735	4726	1060	Rhodobacter
/kb/module/work/tmp/output_1655225070822/kaiju_output/JAN_5LB_1-1.kaiju	0.117017	1062	10239	Viruses
/kb/module/work/tmp/output_1655225070822/kaiju_output/JAN_5LB_1-1.kaiju	10.3892	94289	NA	cannot be assigned to a (non-viral) genus
/kb/module/work/tmp/output_1655225070822/kaiju_output/JAN_5LB_1-1.kaiju	50.7817	460876	NA	belong to a (non-viral) genus with less than 0.5% of all reads
/kb/module/work/tmp/output_1655225070822/kaiju_output/JAN_5LB_1-1.kaiju	39.5183	592996	NA	unclassified
GENUS	percent	reads	taxon_id	taxon_name
/kb/module/work/tmp/output_1655225070822/kaiju_output/JAN_5LB_2-1.kaiju	7.28816	36079	57493	Kocuria
/kb/module/work/tmp/output_1655225070822/kaiju_output/JAN_5LB_2-1.kaiju	2.24569	11117	33882	Microbacterium
/kb/module/work/tmp/output_1655225070822/kaiju_output/JAN_5LB_2-1.kaiju	2.23055	11042	265	Paracoccus
/kb/module/work/tmp/output_1655225070822/kaiju_output/JAN_5LB_2-1.kaiju	2.05036	10150	46913	Devosia
/kb/module/work/tmp/output_1655225070822/kaiju_output/JAN_5LB_2-1.kaiju	2.04106	10104	1485	Clostridium
/kb/module/work/tmp/output_1655225070822/kaiju_output/JAN_5LB_2-1.kaiju	1.53928	7620	286	Pseudomonas
/kb/module/work/tmp/output_1655225070822/kaiju_output/JAN_5LB_2-1.kaiju	1.45888	7222	1839	Nocardioides
/kb/module/work/tmp/output_1655225070822/kaiju_output/JAN_5LB_2-1.kaiju	1.39364	6899	237	Flavobacterium
/kb/module/work/tmp/output_1655225070822/kaiju_output/JAN_5LB_2-1.kaiju	1.29405	6406	41275	Brevundimonas
/kb/module/work/tmp/output_1655225070822/kaiju_output/JAN_5LB_2-1.kaiju	1.24678	6172	114627	Alkaliphilus
/kb/module/work/tmp/output_1655225070822/kaiju_output/JAN_5LB_2-1.kaiju	1.13467	5617	47420	Hydrogenophaga
/kb/module/work/tmp/output_1655225070822/kaiju_output/JAN_5LB_2-1.kaiju	1.06942	5294	13687	Sphingomonas
/kb/module/work/tmp/output_1655225070822/kaiju_output/JAN_5LB_2-1.kaiju	1.04902	5193	1883	Streptomyces
/kb/module/work/tmp/output_1655225070822/kaiju_output/JAN_5LB_2-1.kaiju	0.981949	4861	1386	Bacillus
/kb/module/work/tmp/output_1655225070822/kaiju_output/JAN_5LB_2-1.kaiju	0.975081	4827	1912503	Candidatus Izimaplasma
/kb/module/work/tmp/output_1655225070822/kaiju_output/JAN_5LB_2-1.kaiju	0.839939	4158	2147	Acholeplasma
/kb/module/work/tmp/output_1655225070822/kaiju_output/JAN_5LB_2-1.kaiju	0.831455	4116	518753	Luteolibacter
/kb/module/work/tmp/output_1655225070822/kaiju_output/JAN_5LB_2-1.kaiju	0.824183	4080	10	Cellvibrio
/kb/module/work/tmp/output_1655225070822/kaiju_output/JAN_5LB_2-1.kaiju	0.74035	3665	85413	Bosea
/kb/module/work/tmp/output_1655225070822/kaiju_output/JAN_5LB_2-1.kaiju	0.690859	3420	44249	Paenibacillus
/kb/module/work/tmp/output_1655225070822/kaiju_output/JAN_5LB_2-1.kaiju	0.664194	3288	68287	Mesorhizobium
/kb/module/work/tmp/output_1655225070822/kaiju_output/JAN_5LB_2-1.kaiju	0.659952	3267	1372	Planococcus
/kb/module/work/tmp/output_1655225070822/kaiju_output/JAN_5LB_2-1.kaiju	0.644196	3189	1716	Corynebacterium
/kb/module/work/tmp/output_1655225070822/kaiju_output/JAN_5LB_2-1.kaiju	0.612279	3031	374	Bradyrhizobium
/kb/module/work/tmp/output_1655225070822/kaiju_output/JAN_5LB_2-1.kaiju	0.608441	3012	154116	Georgenia
/kb/module/work/tmp/output_1655225070822/kaiju_output/JAN_5LB_2-1.kaiju	0.58824	2912	37914	Dietzia
/kb/module/work/tmp/output_1655225070822/kaiju_output/JAN_5LB_2-1.kaiju	0.580564	2874	12916	Acidovorax
/kb/module/work/tmp/output_1655225070822/kaiju_output/JAN_5LB_2-1.kaiju	0.574504	2844	75	Caulobacter
/kb/module/work/tmp/output_1655225070822/kaiju_output/JAN_5LB_2-1.kaiju	0.563797	2791	34072	Variovorax
/kb/module/work/tmp/output_1655225070822/kaiju_output/JAN_5LB_2-1.kaiju	0.557535	2760	379	Rhizobium
/kb/module/work/tmp/output_1655225070822/kaiju_output/JAN_5LB_2-1.kaiju	0.519356	2571	1060	Rhodobacter
/kb/module/work/tmp/output_1655225070822/kaiju_output/JAN_5LB_2-1.kaiju	0.511882	2534	165697	Sphingopyxis
/kb/module/work/tmp/output_1655225070822/kaiju_output/JAN_5LB_2-1.kaiju	0.504004	2495	1663	Arthrobacter
/kb/module/work/tmp/output_1655225070822/kaiju_output/JAN_5LB_2-1.kaiju	0.114941	569	10239	Viruses
/kb/module/work/tmp/output_1655225070822/kaiju_output/JAN_5LB_2-1.kaiju	10.3897	51433	NA	cannot be assigned to a (non-viral) genus
/kb/module/work/tmp/output_1655225070822/kaiju_output/JAN_5LB_2-1.kaiju	49.981	247424	NA	belong to a (non-viral) genus with less than 0.5% of all reads
/kb/module/work/tmp/output_1655225070822/kaiju_output/JAN_5LB_2-1.kaiju	38.5254	310233	NA	unclassified
GENUS	percent	reads	taxon_id	taxon_name
/kb/module/work/tmp/output_1655225070822/kaiju_output/JAN_12L_1-1.kaiju	6.67254	37780	1485	Clostridium
/kb/module/work/tmp/output_1655225070822/kaiju_output/JAN_12L_1-1.kaiju	4.40197	24924	114627	Alkaliphilus
/kb/module/work/tmp/output_1655225070822/kaiju_output/JAN_12L_1-1.kaiju	2.72024	15402	1912503	Candidatus Izimaplasma
/kb/module/work/tmp/output_1655225070822/kaiju_output/JAN_12L_1-1.kaiju	2.49823	14145	1386	Bacillus
/kb/module/work/tmp/output_1655225070822/kaiju_output/JAN_12L_1-1.kaiju	2.39049	13535	2147	Acholeplasma
/kb/module/work/tmp/output_1655225070822/kaiju_output/JAN_12L_1-1.kaiju	1.7794	10075	44249	Paenibacillus
/kb/module/work/tmp/output_1655225070822/kaiju_output/JAN_12L_1-1.kaiju	1.58	8946	2692382	Gudongella
/kb/module/work/tmp/output_1655225070822/kaiju_output/JAN_12L_1-1.kaiju	1.51183	8560	1716	Corynebacterium
/kb/module/work/tmp/output_1655225070822/kaiju_output/JAN_12L_1-1.kaiju	1.30784	7405	390805	Geosporobacter
/kb/module/work/tmp/output_1655225070822/kaiju_output/JAN_12L_1-1.kaiju	1.15736	6553	447237	Frondihabitans
/kb/module/work/tmp/output_1655225070822/kaiju_output/JAN_12L_1-1.kaiju	0.965911	5469	2603323	Petrocella
/kb/module/work/tmp/output_1655225070822/kaiju_output/JAN_12L_1-1.kaiju	0.792298	4486	1848399	Crassaminicella
/kb/module/work/tmp/output_1655225070822/kaiju_output/JAN_12L_1-1.kaiju	0.751147	4253	1883	Streptomyces
/kb/module/work/tmp/output_1655225070822/kaiju_output/JAN_12L_1-1.kaiju	0.690214	3908	1578	Lactobacillus
/kb/module/work/tmp/output_1655225070822/kaiju_output/JAN_12L_1-1.kaiju	0.657894	3725	1839	Nocardioides
/kb/module/work/tmp/output_1655225070822/kaiju_output/JAN_12L_1-1.kaiju	0.600493	3400	445	Legionella
/kb/module/work/tmp/output_1655225070822/kaiju_output/JAN_12L_1-1.kaiju	0.573824	3249	51514	Dehalobacterium
/kb/module/work/tmp/output_1655225070822/kaiju_output/JAN_12L_1-1.kaiju	0.552631	3129	1279	Staphylococcus
/kb/module/work/tmp/output_1655225070822/kaiju_output/JAN_12L_1-1.kaiju	0.548922	3108	2304692	Hungateiclostridium
/kb/module/work/tmp/output_1655225070822/kaiju_output/JAN_12L_1-1.kaiju	0.50777	2875	186831	Acetoanaerobium
/kb/module/work/tmp/output_1655225070822/kaiju_output/JAN_12L_1-1.kaiju	0.504944	2859	2282740	Desulfallas
/kb/module/work/tmp/output_1655225070822/kaiju_output/JAN_12L_1-1.kaiju	0.167608	949	10239	Viruses
/kb/module/work/tmp/output_1655225070822/kaiju_output/JAN_12L_1-1.kaiju	13.498	76426	NA	cannot be assigned to a (non-viral) genus
/kb/module/work/tmp/output_1655225070822/kaiju_output/JAN_12L_1-1.kaiju	53.1684	301040	NA	belong to a (non-viral) genus with less than 0.5% of all reads
/kb/module/work/tmp/output_1655225070822/kaiju_output/JAN_12L_1-1.kaiju	50.487	577339	NA	unclassified
GENUS	percent	reads	taxon_id	taxon_name
/kb/module/work/tmp/output_1655225070822/kaiju_output/JAN_12L_2-1.kaiju	6.74312	45479	1485	Clostridium
/kb/module/work/tmp/output_1655225070822/kaiju_output/JAN_12L_2-1.kaiju	4.36889	29466	114627	Alkaliphilus
/kb/module/work/tmp/output_1655225070822/kaiju_output/JAN_12L_2-1.kaiju	2.70784	18263	1912503	Candidatus Izimaplasma
/kb/module/work/tmp/output_1655225070822/kaiju_output/JAN_12L_2-1.kaiju	2.49596	16834	1386	Bacillus
/kb/module/work/tmp/output_1655225070822/kaiju_output/JAN_12L_2-1.kaiju	2.38327	16074	2147	Acholeplasma
/kb/module/work/tmp/output_1655225070822/kaiju_output/JAN_12L_2-1.kaiju	1.74646	11779	44249	Paenibacillus
/kb/module/work/tmp/output_1655225070822/kaiju_output/JAN_12L_2-1.kaiju	1.57521	10624	1716	Corynebacterium
/kb/module/work/tmp/output_1655225070822/kaiju_output/JAN_12L_2-1.kaiju	1.55845	10511	2692382	Gudongella
/kb/module/work/tmp/output_1655225070822/kaiju_output/JAN_12L_2-1.kaiju	1.34391	9064	390805	Geosporobacter
/kb/module/work/tmp/output_1655225070822/kaiju_output/JAN_12L_2-1.kaiju	1.20884	8153	447237	Frondihabitans
/kb/module/work/tmp/output_1655225070822/kaiju_output/JAN_12L_2-1.kaiju	0.933501	6296	2603323	Petrocella
/kb/module/work/tmp/output_1655225070822/kaiju_output/JAN_12L_2-1.kaiju	0.783008	5281	1848399	Crassaminicella
/kb/module/work/tmp/output_1655225070822/kaiju_output/JAN_12L_2-1.kaiju	0.767588	5177	1883	Streptomyces
/kb/module/work/tmp/output_1655225070822/kaiju_output/JAN_12L_2-1.kaiju	0.703684	4746	1839	Nocardioides
/kb/module/work/tmp/output_1655225070822/kaiju_output/JAN_12L_2-1.kaiju	0.693602	4678	1578	Lactobacillus
/kb/module/work/tmp/output_1655225070822/kaiju_output/JAN_12L_2-1.kaiju	0.579583	3909	445	Legionella
/kb/module/work/tmp/output_1655225070822/kaiju_output/JAN_12L_2-1.kaiju	0.565201	3812	51514	Dehalobacterium
/kb/module/work/tmp/output_1655225070822/kaiju_output/JAN_12L_2-1.kaiju	0.548892	3702	2304692	Hungateiclostridium
/kb/module/work/tmp/output_1655225070822/kaiju_output/JAN_12L_2-1.kaiju	0.547409	3692	1279	Staphylococcus
/kb/module/work/tmp/output_1655225070822/kaiju_output/JAN_12L_2-1.kaiju	0.512121	3454	33882	Microbacterium
/kb/module/work/tmp/output_1655225070822/kaiju_output/JAN_12L_2-1.kaiju	0.506932	3419	186831	Acetoanaerobium
/kb/module/work/tmp/output_1655225070822/kaiju_output/JAN_12L_2-1.kaiju	0.165172	1114	10239	Viruses
/kb/module/work/tmp/output_1655225070822/kaiju_output/JAN_12L_2-1.kaiju	13.3227	89855	NA	cannot be assigned to a (non-viral) genus
/kb/module/work/tmp/output_1655225070822/kaiju_output/JAN_12L_2-1.kaiju	53.2386	359068	NA	belong to a (non-viral) genus with less than 0.5% of all reads
/kb/module/work/tmp/output_1655225070822/kaiju_output/JAN_12L_2-1.kaiju	49.8168	669526	NA	unclassified

## Sheet: March 2022 cistern
PHYLUM	percent	reads	taxon_id	taxon_name
/kb/module/work/tmp/output_1655228313662/kaiju_output/MAR_3.5L_1-1.kaiju	45.5651	519245	1239	Firmicutes
/kb/module/work/tmp/output_1655228313662/kaiju_output/MAR_3.5L_1-1.kaiju	28.8803	329111	201174	Actinobacteria
/kb/module/work/tmp/output_1655228313662/kaiju_output/MAR_3.5L_1-1.kaiju	15.6852	178743	1224	Proteobacteria
/kb/module/work/tmp/output_1655228313662/kaiju_output/MAR_3.5L_1-1.kaiju	1.43897	16398	976	Bacteroidetes
/kb/module/work/tmp/output_1655228313662/kaiju_output/MAR_3.5L_1-1.kaiju	0.88086	10038	28890	Euryarchaeota
/kb/module/work/tmp/output_1655228313662/kaiju_output/MAR_3.5L_1-1.kaiju	0.761166	8674	203682	Planctomycetes
/kb/module/work/tmp/output_1655228313662/kaiju_output/MAR_3.5L_1-1.kaiju	0.623394	7104	1117	Cyanobacteria
/kb/module/work/tmp/output_1655228313662/kaiju_output/MAR_3.5L_1-1.kaiju	0.589609	6719	203691	Spirochaetes
/kb/module/work/tmp/output_1655228313662/kaiju_output/MAR_3.5L_1-1.kaiju	0.561353	6397	200795	Chloroflexi
/kb/module/work/tmp/output_1655228313662/kaiju_output/MAR_3.5L_1-1.kaiju	0.532131	6064	200918	Thermotogae
/kb/module/work/tmp/output_1655228313662/kaiju_output/MAR_3.5L_1-1.kaiju	0.136016	1550	10239	Viruses
/kb/module/work/tmp/output_1655228313662/kaiju_output/MAR_3.5L_1-1.kaiju	1.4488	16510	NA	cannot be assigned to a (non-viral) phylum
/kb/module/work/tmp/output_1655228313662/kaiju_output/MAR_3.5L_1-1.kaiju	2.89715	33015	NA	belong to a (non-viral) phylum with less than 0.5% of all reads
/kb/module/work/tmp/output_1655228313662/kaiju_output/MAR_3.5L_1-1.kaiju	43.0991	863157	NA	unclassified
CLASS	percent	reads	taxon_id	taxon_name
/kb/module/work/tmp/output_1655228313662/kaiju_output/MAR_3.5L_1-1.kaiju	29.3484	334445	186801	Clostridia
/kb/module/work/tmp/output_1655228313662/kaiju_output/MAR_3.5L_1-1.kaiju	26.3553	300337	1760	Actinobacteria
/kb/module/work/tmp/output_1655228313662/kaiju_output/MAR_3.5L_1-1.kaiju	11.7281	133650	91061	Bacilli
/kb/module/work/tmp/output_1655228313662/kaiju_output/MAR_3.5L_1-1.kaiju	9.13206	104066	28211	Alphaproteobacteria
/kb/module/work/tmp/output_1655228313662/kaiju_output/MAR_3.5L_1-1.kaiju	3.05905	34860	1236	Gammaproteobacteria
/kb/module/work/tmp/output_1655228313662/kaiju_output/MAR_3.5L_1-1.kaiju	2.52613	28787	1737404	Tissierellia
/kb/module/work/tmp/output_1655228313662/kaiju_output/MAR_3.5L_1-1.kaiju	1.5562	17734	28216	Betaproteobacteria
/kb/module/work/tmp/output_1655228313662/kaiju_output/MAR_3.5L_1-1.kaiju	1.4982	17073	28221	Deltaproteobacteria
/kb/module/work/tmp/output_1655228313662/kaiju_output/MAR_3.5L_1-1.kaiju	0.92693	10563	909932	Negativicutes
/kb/module/work/tmp/output_1655228313662/kaiju_output/MAR_3.5L_1-1.kaiju	0.768537	8758	84995	Rubrobacteria
/kb/module/work/tmp/output_1655228313662/kaiju_output/MAR_3.5L_1-1.kaiju	0.589609	6719	203692	Spirochaetia
/kb/module/work/tmp/output_1655228313662/kaiju_output/MAR_3.5L_1-1.kaiju	0.570392	6500	908620	Nitriliruptoria
/kb/module/work/tmp/output_1655228313662/kaiju_output/MAR_3.5L_1-1.kaiju	0.532131	6064	188708	Thermotogae
/kb/module/work/tmp/output_1655228313662/kaiju_output/MAR_3.5L_1-1.kaiju	0.509228	5803	1497346	Thermoleophilia
/kb/module/work/tmp/output_1655228313662/kaiju_output/MAR_3.5L_1-1.kaiju	0.136016	1550	10239	Viruses
/kb/module/work/tmp/output_1655228313662/kaiju_output/MAR_3.5L_1-1.kaiju	3.7688	42948	NA	cannot be assigned to a (non-viral) class
/kb/module/work/tmp/output_1655228313662/kaiju_output/MAR_3.5L_1-1.kaiju	6.99484	79711	NA	belong to a (non-viral) class with less than 0.5% of all reads
/kb/module/work/tmp/output_1655228313662/kaiju_output/MAR_3.5L_1-1.kaiju	43.0991	863157	NA	unclassified
ORDER	percent	reads	taxon_id	taxon_name
/kb/module/work/tmp/output_1655228313662/kaiju_output/MAR_3.5L_1-1.kaiju	26.6634	303847	186802	Clostridiales
/kb/module/work/tmp/output_1655228313662/kaiju_output/MAR_3.5L_1-1.kaiju	9.86567	112426	1385	Bacillales
/kb/module/work/tmp/output_1655228313662/kaiju_output/MAR_3.5L_1-1.kaiju	9.00333	102599	85006	Micrococcales
/kb/module/work/tmp/output_1655228313662/kaiju_output/MAR_3.5L_1-1.kaiju	8.9892	102438	85007	Corynebacteriales
/kb/module/work/tmp/output_1655228313662/kaiju_output/MAR_3.5L_1-1.kaiju	4.51487	51450	356	Rhizobiales
/kb/module/work/tmp/output_1655228313662/kaiju_output/MAR_3.5L_1-1.kaiju	3.4686	39527	85009	Propionibacteriales
/kb/module/work/tmp/output_1655228313662/kaiju_output/MAR_3.5L_1-1.kaiju	3.24641	36995	204455	Rhodobacterales
/kb/module/work/tmp/output_1655228313662/kaiju_output/MAR_3.5L_1-1.kaiju	2.49208	28399	1737405	Tissierellales
/kb/module/work/tmp/output_1655228313662/kaiju_output/MAR_3.5L_1-1.kaiju	1.82438	20790	186826	Lactobacillales
/kb/module/work/tmp/output_1655228313662/kaiju_output/MAR_3.5L_1-1.kaiju	1.6128	18379	68295	Thermoanaerobacterales
/kb/module/work/tmp/output_1655228313662/kaiju_output/MAR_3.5L_1-1.kaiju	1.58104	18017	85011	Streptomycetales
/kb/module/work/tmp/output_1655228313662/kaiju_output/MAR_3.5L_1-1.kaiju	1.13797	12968	80840	Burkholderiales
/kb/module/work/tmp/output_1655228313662/kaiju_output/MAR_3.5L_1-1.kaiju	0.768537	8758	84996	Rubrobacterales
/kb/module/work/tmp/output_1655228313662/kaiju_output/MAR_3.5L_1-1.kaiju	0.754584	8599	85010	Pseudonocardiales
/kb/module/work/tmp/output_1655228313662/kaiju_output/MAR_3.5L_1-1.kaiju	0.65051	7413	53433	Halanaerobiales
/kb/module/work/tmp/output_1655228313662/kaiju_output/MAR_3.5L_1-1.kaiju	0.615409	7013	909929	Selenomonadales
/kb/module/work/tmp/output_1655228313662/kaiju_output/MAR_3.5L_1-1.kaiju	0.514581	5864	85008	Micromonosporales
/kb/module/work/tmp/output_1655228313662/kaiju_output/MAR_3.5L_1-1.kaiju	0.509228	5803	588673	Solirubrobacterales
/kb/module/work/tmp/output_1655228313662/kaiju_output/MAR_3.5L_1-1.kaiju	0.506157	5768	204457	Sphingomonadales
/kb/module/work/tmp/output_1655228313662/kaiju_output/MAR_3.5L_1-1.kaiju	0.136016	1550	10239	Viruses
/kb/module/work/tmp/output_1655228313662/kaiju_output/MAR_3.5L_1-1.kaiju	4.42273	50400	NA	cannot be assigned to a (non-viral) order
/kb/module/work/tmp/output_1655228313662/kaiju_output/MAR_3.5L_1-1.kaiju	16.7226	190565	NA	belong to a (non-viral) order with less than 0.5% of all reads
/kb/module/work/tmp/output_1655228313662/kaiju_output/MAR_3.5L_1-1.kaiju	43.0991	863157	NA	unclassified
FAMILY	percent	reads	taxon_id	taxon_name
/kb/module/work/tmp/output_1655228313662/kaiju_output/MAR_3.5L_1-1.kaiju	14.784	168474	31979	Clostridiaceae
/kb/module/work/tmp/output_1655228313662/kaiju_output/MAR_3.5L_1-1.kaiju	5.24567	59778	85029	Dietziaceae
/kb/module/work/tmp/output_1655228313662/kaiju_output/MAR_3.5L_1-1.kaiju	4.09761	46695	186817	Bacillaceae
/kb/module/work/tmp/output_1655228313662/kaiju_output/MAR_3.5L_1-1.kaiju	3.4829	39690	186807	Peptococcaceae
/kb/module/work/tmp/output_1655228313662/kaiju_output/MAR_3.5L_1-1.kaiju	3.45561	39379	1268	Micrococcaceae
/kb/module/work/tmp/output_1655228313662/kaiju_output/MAR_3.5L_1-1.kaiju	3.21367	36622	31989	Rhodobacteraceae
/kb/module/work/tmp/output_1655228313662/kaiju_output/MAR_3.5L_1-1.kaiju	2.91575	33227	85015	Nocardioidaceae
/kb/module/work/tmp/output_1655228313662/kaiju_output/MAR_3.5L_1-1.kaiju	2.19039	24961	85023	Microbacteriaceae
/kb/module/work/tmp/output_1655228313662/kaiju_output/MAR_3.5L_1-1.kaiju	2.14502	24444	186822	Paenibacillaceae
/kb/module/work/tmp/output_1655228313662/kaiju_output/MAR_3.5L_1-1.kaiju	2.04165	23266	186818	Planococcaceae
/kb/module/work/tmp/output_1655228313662/kaiju_output/MAR_3.5L_1-1.kaiju	1.95513	22280	186803	Lachnospiraceae
/kb/module/work/tmp/output_1655228313662/kaiju_output/MAR_3.5L_1-1.kaiju	1.9546	22274	1737406	Tissierellaceae
/kb/module/work/tmp/output_1655228313662/kaiju_output/MAR_3.5L_1-1.kaiju	1.73601	19783	1762	Mycobacteriaceae
/kb/module/work/tmp/output_1655228313662/kaiju_output/MAR_3.5L_1-1.kaiju	1.58104	18017	2062	Streptomycetaceae
/kb/module/work/tmp/output_1655228313662/kaiju_output/MAR_3.5L_1-1.kaiju	1.54567	17614	186804	Peptostreptococcaceae
/kb/module/work/tmp/output_1655228313662/kaiju_output/MAR_3.5L_1-1.kaiju	1.43151	16313	85021	Intrasporangiaceae
/kb/module/work/tmp/output_1655228313662/kaiju_output/MAR_3.5L_1-1.kaiju	1.03267	11768	2304686	Hungateiclostridiaceae
/kb/module/work/tmp/output_1655228313662/kaiju_output/MAR_3.5L_1-1.kaiju	0.990639	11289	85025	Nocardiaceae
/kb/module/work/tmp/output_1655228313662/kaiju_output/MAR_3.5L_1-1.kaiju	0.936495	10672	45401	Hyphomicrobiaceae
/kb/module/work/tmp/output_1655228313662/kaiju_output/MAR_3.5L_1-1.kaiju	0.844794	9627	186814	Thermoanaerobacteraceae
/kb/module/work/tmp/output_1655228313662/kaiju_output/MAR_3.5L_1-1.kaiju	0.838125	9551	2603322	Vallitaleaceae
/kb/module/work/tmp/output_1655228313662/kaiju_output/MAR_3.5L_1-1.kaiju	0.817503	9316	41294	Bradyrhizobiaceae
/kb/module/work/tmp/output_1655228313662/kaiju_output/MAR_3.5L_1-1.kaiju	0.754584	8599	2070	Pseudonocardiaceae
/kb/module/work/tmp/output_1655228313662/kaiju_output/MAR_3.5L_1-1.kaiju	0.619094	7055	541000	Ruminococcaceae
/kb/module/work/tmp/output_1655228313662/kaiju_output/MAR_3.5L_1-1.kaiju	0.596191	6794	2600303	Baekduiaceae
/kb/module/work/tmp/output_1655228313662/kaiju_output/MAR_3.5L_1-1.kaiju	0.588293	6704	543371	Thermoanaerobacterales Family III. Incertae Sedis
/kb/module/work/tmp/output_1655228313662/kaiju_output/MAR_3.5L_1-1.kaiju	0.58215	6634	1653	Corynebacteriaceae
/kb/module/work/tmp/output_1655228313662/kaiju_output/MAR_3.5L_1-1.kaiju	0.545909	6221	31957	Propionibacteriaceae
/kb/module/work/tmp/output_1655228313662/kaiju_output/MAR_3.5L_1-1.kaiju	0.514581	5864	28056	Micromonosporaceae
/kb/module/work/tmp/output_1655228313662/kaiju_output/MAR_3.5L_1-1.kaiju	0.509228	5803	320583	Conexibacteraceae
/kb/module/work/tmp/output_1655228313662/kaiju_output/MAR_3.5L_1-1.kaiju	0.50291	5731	82115	Rhizobiaceae
/kb/module/work/tmp/output_1655228313662/kaiju_output/MAR_3.5L_1-1.kaiju	0.136016	1550	10239	Viruses
/kb/module/work/tmp/output_1655228313662/kaiju_output/MAR_3.5L_1-1.kaiju	6.54283	74560	NA	cannot be assigned to a (non-viral) family
/kb/module/work/tmp/output_1655228313662/kaiju_output/MAR_3.5L_1-1.kaiju	28.8717	329013	NA	belong to a (non-viral) family with less than 0.5% of all reads
/kb/module/work/tmp/output_1655228313662/kaiju_output/MAR_3.5L_1-1.kaiju	43.0991	863157	NA	unclassified
GENUS	percent	reads	taxon_id	taxon_name
/kb/module/work/tmp/output_1655228313662/kaiju_output/MAR_3.5L_1-1.kaiju	6.65831	75876	1485	Clostridium
/kb/module/work/tmp/output_1655228313662/kaiju_output/MAR_3.5L_1-1.kaiju	5.24567	59778	37914	Dietzia
/kb/module/work/tmp/output_1655228313662/kaiju_output/MAR_3.5L_1-1.kaiju	4.86351	55423	114627	Alkaliphilus
/kb/module/work/tmp/output_1655228313662/kaiju_output/MAR_3.5L_1-1.kaiju	2.75991	31451	1386	Bacillus
/kb/module/work/tmp/output_1655228313662/kaiju_output/MAR_3.5L_1-1.kaiju	2.47453	28199	1839	Nocardioides
/kb/module/work/tmp/output_1655228313662/kaiju_output/MAR_3.5L_1-1.kaiju	1.78594	20352	57493	Kocuria
/kb/module/work/tmp/output_1655228313662/kaiju_output/MAR_3.5L_1-1.kaiju	1.70345	19412	2692382	Gudongella
/kb/module/work/tmp/output_1655228313662/kaiju_output/MAR_3.5L_1-1.kaiju	1.62641	18534	1372	Planococcus
/kb/module/work/tmp/output_1655228313662/kaiju_output/MAR_3.5L_1-1.kaiju	1.59964	18229	44249	Paenibacillus
/kb/module/work/tmp/output_1655228313662/kaiju_output/MAR_3.5L_1-1.kaiju	1.47802	16843	1883	Streptomyces
/kb/module/work/tmp/output_1655228313662/kaiju_output/MAR_3.5L_1-1.kaiju	1.41852	16165	390805	Geosporobacter
/kb/module/work/tmp/output_1655228313662/kaiju_output/MAR_3.5L_1-1.kaiju	1.31462	14981	265	Paracoccus
/kb/module/work/tmp/output_1655228313662/kaiju_output/MAR_3.5L_1-1.kaiju	0.877876	10004	1866885	Mycolicibacterium
/kb/module/work/tmp/output_1655228313662/kaiju_output/MAR_3.5L_1-1.kaiju	0.869277	9906	1848399	Crassaminicella
/kb/module/work/tmp/output_1655228313662/kaiju_output/MAR_3.5L_1-1.kaiju	0.838125	9551	2603323	Petrocella
/kb/module/work/tmp/output_1655228313662/kaiju_output/MAR_3.5L_1-1.kaiju	0.837247	9541	33882	Microbacterium
/kb/module/work/tmp/output_1655228313662/kaiju_output/MAR_3.5L_1-1.kaiju	0.700529	7983	1827	Rhodococcus
/kb/module/work/tmp/output_1655228313662/kaiju_output/MAR_3.5L_1-1.kaiju	0.596366	6796	2282740	Desulfallas
/kb/module/work/tmp/output_1655228313662/kaiju_output/MAR_3.5L_1-1.kaiju	0.596191	6794	2600304	Baekduia
/kb/module/work/tmp/output_1655228313662/kaiju_output/MAR_3.5L_1-1.kaiju	0.58215	6634	1716	Corynebacterium
/kb/module/work/tmp/output_1655228313662/kaiju_output/MAR_3.5L_1-1.kaiju	0.549857	6266	57494	Nesterenkonia
/kb/module/work/tmp/output_1655228313662/kaiju_output/MAR_3.5L_1-1.kaiju	0.542662	6184	51514	Dehalobacterium
/kb/module/work/tmp/output_1655228313662/kaiju_output/MAR_3.5L_1-1.kaiju	0.533711	6082	125287	Ornithinimicrobium
/kb/module/work/tmp/output_1655228313662/kaiju_output/MAR_3.5L_1-1.kaiju	0.533536	6080	46913	Devosia
/kb/module/work/tmp/output_1655228313662/kaiju_output/MAR_3.5L_1-1.kaiju	0.528885	6027	1763	Mycobacterium
/kb/module/work/tmp/output_1655228313662/kaiju_output/MAR_3.5L_1-1.kaiju	0.512826	5844	186831	Acetoanaerobium
/kb/module/work/tmp/output_1655228313662/kaiju_output/MAR_3.5L_1-1.kaiju	0.509228	5803	191494	Conexibacter
/kb/module/work/tmp/output_1655228313662/kaiju_output/MAR_3.5L_1-1.kaiju	0.502296	5724	374	Bradyrhizobium
/kb/module/work/tmp/output_1655228313662/kaiju_output/MAR_3.5L_1-1.kaiju	0.136016	1550	10239	Viruses
/kb/module/work/tmp/output_1655228313662/kaiju_output/MAR_3.5L_1-1.kaiju	9.36645	106737	NA	cannot be assigned to a (non-viral) genus
/kb/module/work/tmp/output_1655228313662/kaiju_output/MAR_3.5L_1-1.kaiju	47.4582	540819	NA	belong to a (non-viral) genus with less than 0.5% of all reads
/kb/module/work/tmp/output_1655228313662/kaiju_output/MAR_3.5L_1-1.kaiju	43.0991	863157	NA	unclassified

## Sheet: March 2022 mineral-Carbonate
PHYLUM	percent	reads	taxon_id	taxon_name
/kb/module/work/tmp/output_1655223409664/kaiju_output/MAR_Sed_1-1.kaiju	53.926	239364	1224	Proteobacteria
/kb/module/work/tmp/output_1655223409664/kaiju_output/MAR_Sed_1-1.kaiju	23.0243	102199	976	Bacteroidetes
/kb/module/work/tmp/output_1655223409664/kaiju_output/MAR_Sed_1-1.kaiju	6.30605	27991	74201	Verrucomicrobia
/kb/module/work/tmp/output_1655223409664/kaiju_output/MAR_Sed_1-1.kaiju	3.15089	13986	201174	Actinobacteria
/kb/module/work/tmp/output_1655223409664/kaiju_output/MAR_Sed_1-1.kaiju	2.78952	12382	1117	Cyanobacteria
/kb/module/work/tmp/output_1655223409664/kaiju_output/MAR_Sed_1-1.kaiju	2.47682	10994	203682	Planctomycetes
/kb/module/work/tmp/output_1655223409664/kaiju_output/MAR_Sed_1-1.kaiju	2.32318	10312	203691	Spirochaetes
/kb/module/work/tmp/output_1655223409664/kaiju_output/MAR_Sed_1-1.kaiju	1.94897	8651	1239	Firmicutes
/kb/module/work/tmp/output_1655223409664/kaiju_output/MAR_Sed_1-1.kaiju	0.74503	3307	1936987	Balneolaeota
/kb/module/work/tmp/output_1655223409664/kaiju_output/MAR_Sed_1-1.kaiju	0.154323	685	10239	Viruses
/kb/module/work/tmp/output_1655223409664/kaiju_output/MAR_Sed_1-1.kaiju	0.944861	4194	NA	cannot be assigned to a (non-viral) phylum
/kb/module/work/tmp/output_1655223409664/kaiju_output/MAR_Sed_1-1.kaiju	2.21008	9810	NA	belong to a (non-viral) phylum with less than 0.5% of all reads
/kb/module/work/tmp/output_1655223409664/kaiju_output/MAR_Sed_1-1.kaiju	65.2054	831826	NA	unclassified
PHYLUM	percent	reads	taxon_id	taxon_name
/kb/module/work/tmp/output_1655223409664/kaiju_output/MAR_SED_2-1.kaiju	54.1758	210824	1224	Proteobacteria
/kb/module/work/tmp/output_1655223409664/kaiju_output/MAR_SED_2-1.kaiju	22.8612	88964	976	Bacteroidetes
/kb/module/work/tmp/output_1655223409664/kaiju_output/MAR_SED_2-1.kaiju	6.2791	24435	74201	Verrucomicrobia
/kb/module/work/tmp/output_1655223409664/kaiju_output/MAR_SED_2-1.kaiju	3.07261	11957	201174	Actinobacteria
/kb/module/work/tmp/output_1655223409664/kaiju_output/MAR_SED_2-1.kaiju	2.75551	10723	1117	Cyanobacteria
/kb/module/work/tmp/output_1655223409664/kaiju_output/MAR_SED_2-1.kaiju	2.52192	9814	203682	Planctomycetes
/kb/module/work/tmp/output_1655223409664/kaiju_output/MAR_SED_2-1.kaiju	2.2963	8936	203691	Spirochaetes
/kb/module/work/tmp/output_1655223409664/kaiju_output/MAR_SED_2-1.kaiju	1.91572	7455	1239	Firmicutes
/kb/module/work/tmp/output_1655223409664/kaiju_output/MAR_SED_2-1.kaiju	0.756011	2942	1936987	Balneolaeota
/kb/module/work/tmp/output_1655223409664/kaiju_output/MAR_SED_2-1.kaiju	0.155211	604	10239	Viruses
/kb/module/work/tmp/output_1655223409664/kaiju_output/MAR_SED_2-1.kaiju	0.94617	3682	NA	cannot be assigned to a (non-viral) phylum
/kb/module/work/tmp/output_1655223409664/kaiju_output/MAR_SED_2-1.kaiju	2.26443	8812	NA	belong to a (non-viral) phylum with less than 0.5% of all reads
/kb/module/work/tmp/output_1655223409664/kaiju_output/MAR_SED_2-1.kaiju	65.1712	728170	NA	unclassified
CLASS	percent	reads	taxon_id	taxon_name
/kb/module/work/tmp/output_1655223409664/kaiju_output/MAR_Sed_1-1.kaiju	34.7305	154160	28211	Alphaproteobacteria
/kb/module/work/tmp/output_1655223409664/kaiju_output/MAR_Sed_1-1.kaiju	12.6288	56056	117743	Flavobacteriia
/kb/module/work/tmp/output_1655223409664/kaiju_output/MAR_Sed_1-1.kaiju	10.9837	48754	1236	Gammaproteobacteria
/kb/module/work/tmp/output_1655223409664/kaiju_output/MAR_Sed_1-1.kaiju	6.14565	27279	768503	Cytophagia
/kb/module/work/tmp/output_1655223409664/kaiju_output/MAR_Sed_1-1.kaiju	5.64393	25052	28216	Betaproteobacteria
/kb/module/work/tmp/output_1655223409664/kaiju_output/MAR_Sed_1-1.kaiju	5.18524	23016	203494	Verrucomicrobiae
/kb/module/work/tmp/output_1655223409664/kaiju_output/MAR_Sed_1-1.kaiju	2.32318	10312	203692	Spirochaetia
/kb/module/work/tmp/output_1655223409664/kaiju_output/MAR_Sed_1-1.kaiju	2.28736	10153	1760	Actinobacteria
/kb/module/work/tmp/output_1655223409664/kaiju_output/MAR_Sed_1-1.kaiju	1.55652	6909	28221	Deltaproteobacteria
/kb/module/work/tmp/output_1655223409664/kaiju_output/MAR_Sed_1-1.kaiju	1.31614	5842	200643	Bacteroidia
/kb/module/work/tmp/output_1655223409664/kaiju_output/MAR_Sed_1-1.kaiju	1.21138	5377	117747	Sphingobacteriia
/kb/module/work/tmp/output_1655223409664/kaiju_output/MAR_Sed_1-1.kaiju	1.07102	4754	91061	Bacilli
/kb/module/work/tmp/output_1655223409664/kaiju_output/MAR_Sed_1-1.kaiju	1.02439	4547	203683	Planctomycetia
/kb/module/work/tmp/output_1655223409664/kaiju_output/MAR_Sed_1-1.kaiju	0.916925	4070	1853228	Chitinophagia
/kb/module/work/tmp/output_1655223409664/kaiju_output/MAR_Sed_1-1.kaiju	0.790313	3508	414999	Opitutae
/kb/module/work/tmp/output_1655223409664/kaiju_output/MAR_Sed_1-1.kaiju	0.699747	3106	186801	Clostridia
/kb/module/work/tmp/output_1655223409664/kaiju_output/MAR_Sed_1-1.kaiju	0.154323	685	10239	Viruses
/kb/module/work/tmp/output_1655223409664/kaiju_output/MAR_Sed_1-1.kaiju	7.10222	31525	NA	cannot be assigned to a (non-viral) class
/kb/module/work/tmp/output_1655223409664/kaiju_output/MAR_Sed_1-1.kaiju	4.22867	18770	NA	belong to a (non-viral) class with less than 0.5% of all reads
/kb/module/work/tmp/output_1655223409664/kaiju_output/MAR_Sed_1-1.kaiju	65.2054	831826	NA	unclassified
CLASS	percent	reads	taxon_id	taxon_name
/kb/module/work/tmp/output_1655223409664/kaiju_output/MAR_SED_2-1.kaiju	34.9936	136177	28211	Alphaproteobacteria
/kb/module/work/tmp/output_1655223409664/kaiju_output/MAR_SED_2-1.kaiju	12.5235	48735	117743	Flavobacteriia
/kb/module/work/tmp/output_1655223409664/kaiju_output/MAR_SED_2-1.kaiju	11.032	42931	1236	Gammaproteobacteria
/kb/module/work/tmp/output_1655223409664/kaiju_output/MAR_SED_2-1.kaiju	6.09126	23704	768503	Cytophagia
/kb/module/work/tmp/output_1655223409664/kaiju_output/MAR_SED_2-1.kaiju	5.71453	22238	28216	Betaproteobacteria
/kb/module/work/tmp/output_1655223409664/kaiju_output/MAR_SED_2-1.kaiju	5.13301	19975	203494	Verrucomicrobiae
/kb/module/work/tmp/output_1655223409664/kaiju_output/MAR_SED_2-1.kaiju	2.2963	8936	203692	Spirochaetia
/kb/module/work/tmp/output_1655223409664/kaiju_output/MAR_SED_2-1.kaiju	2.24208	8725	1760	Actinobacteria
/kb/module/work/tmp/output_1655223409664/kaiju_output/MAR_SED_2-1.kaiju	1.46294	5693	28221	Deltaproteobacteria
/kb/module/work/tmp/output_1655223409664/kaiju_output/MAR_SED_2-1.kaiju	1.32109	5141	200643	Bacteroidia
/kb/module/work/tmp/output_1655223409664/kaiju_output/MAR_SED_2-1.kaiju	1.22396	4763	117747	Sphingobacteriia
/kb/module/work/tmp/output_1655223409664/kaiju_output/MAR_SED_2-1.kaiju	1.06104	4129	91061	Bacilli
/kb/module/work/tmp/output_1655223409664/kaiju_output/MAR_SED_2-1.kaiju	1.02686	3996	203683	Planctomycetia
/kb/module/work/tmp/output_1655223409664/kaiju_output/MAR_SED_2-1.kaiju	0.9012	3507	1853228	Chitinophagia
/kb/module/work/tmp/output_1655223409664/kaiju_output/MAR_SED_2-1.kaiju	0.813572	3166	414999	Opitutae
/kb/module/work/tmp/output_1655223409664/kaiju_output/MAR_SED_2-1.kaiju	0.664786	2587	186801	Clostridia
/kb/module/work/tmp/output_1655223409664/kaiju_output/MAR_SED_2-1.kaiju	0.155211	604	10239	Viruses
/kb/module/work/tmp/output_1655223409664/kaiju_output/MAR_SED_2-1.kaiju	7.10501	27649	NA	cannot be assigned to a (non-viral) class
/kb/module/work/tmp/output_1655223409664/kaiju_output/MAR_SED_2-1.kaiju	4.23798	16492	NA	belong to a (non-viral) class with less than 0.5% of all reads
/kb/module/work/tmp/output_1655223409664/kaiju_output/MAR_SED_2-1.kaiju	65.1712	728170	NA	unclassified
ORDER	percent	reads	taxon_id	taxon_name
/kb/module/work/tmp/output_1655223409664/kaiju_output/MAR_Sed_1-1.kaiju	25.5389	113361	204455	Rhodobacterales
/kb/module/work/tmp/output_1655223409664/kaiju_output/MAR_Sed_1-1.kaiju	12.6288	56056	200644	Flavobacteriales
/kb/module/work/tmp/output_1655223409664/kaiju_output/MAR_Sed_1-1.kaiju	6.14565	27279	768507	Cytophagales
/kb/module/work/tmp/output_1655223409664/kaiju_output/MAR_Sed_1-1.kaiju	5.18524	23016	48461	Verrucomicrobiales
/kb/module/work/tmp/output_1655223409664/kaiju_output/MAR_Sed_1-1.kaiju	4.54993	20196	356	Rhizobiales
/kb/module/work/tmp/output_1655223409664/kaiju_output/MAR_Sed_1-1.kaiju	4.45148	19759	80840	Burkholderiales
/kb/module/work/tmp/output_1655223409664/kaiju_output/MAR_Sed_1-1.kaiju	2.29502	10187	135613	Chromatiales
/kb/module/work/tmp/output_1655223409664/kaiju_output/MAR_Sed_1-1.kaiju	2.14137	9505	1643688	Leptospirales
/kb/module/work/tmp/output_1655223409664/kaiju_output/MAR_Sed_1-1.kaiju	2.00732	8910	135614	Xanthomonadales
/kb/module/work/tmp/output_1655223409664/kaiju_output/MAR_Sed_1-1.kaiju	1.3853	6149	72274	Pseudomonadales
/kb/module/work/tmp/output_1655223409664/kaiju_output/MAR_Sed_1-1.kaiju	1.31906	5855	204457	Sphingomonadales
/kb/module/work/tmp/output_1655223409664/kaiju_output/MAR_Sed_1-1.kaiju	1.2704	5639	204441	Rhodospirillales
/kb/module/work/tmp/output_1655223409664/kaiju_output/MAR_Sed_1-1.kaiju	1.21138	5377	200666	Sphingobacteriales
/kb/module/work/tmp/output_1655223409664/kaiju_output/MAR_Sed_1-1.kaiju	1.20192	5335	135622	Alteromonadales
/kb/module/work/tmp/output_1655223409664/kaiju_output/MAR_Sed_1-1.kaiju	1.07463	4770	135619	Oceanospirillales
/kb/module/work/tmp/output_1655223409664/kaiju_output/MAR_Sed_1-1.kaiju	1.03791	4607	1890424	Synechococcales
/kb/module/work/tmp/output_1655223409664/kaiju_output/MAR_Sed_1-1.kaiju	0.916925	4070	1853229	Chitinophagales
/kb/module/work/tmp/output_1655223409664/kaiju_output/MAR_Sed_1-1.kaiju	0.875021	3884	1385	Bacillales
/kb/module/work/tmp/output_1655223409664/kaiju_output/MAR_Sed_1-1.kaiju	0.801577	3558	171549	Bacteroidales
/kb/module/work/tmp/output_1655223409664/kaiju_output/MAR_Sed_1-1.kaiju	0.730386	3242	204458	Caulobacterales
/kb/module/work/tmp/output_1655223409664/kaiju_output/MAR_Sed_1-1.kaiju	0.642974	2854	85006	Micrococcales
/kb/module/work/tmp/output_1655223409664/kaiju_output/MAR_Sed_1-1.kaiju	0.614813	2729	1706369	Cellvibrionales
/kb/module/work/tmp/output_1655223409664/kaiju_output/MAR_Sed_1-1.kaiju	0.580118	2575	186802	Clostridiales
/kb/module/work/tmp/output_1655223409664/kaiju_output/MAR_Sed_1-1.kaiju	0.509828	2263	1970189	Marinilabiliales
/kb/module/work/tmp/output_1655223409664/kaiju_output/MAR_Sed_1-1.kaiju	0.154323	685	10239	Viruses
/kb/module/work/tmp/output_1655223409664/kaiju_output/MAR_Sed_1-1.kaiju	6.51963	28939	NA	cannot be assigned to a (non-viral) order
/kb/module/work/tmp/output_1655223409664/kaiju_output/MAR_Sed_1-1.kaiju	14.2101	63075	NA	belong to a (non-viral) order with less than 0.5% of all reads
/kb/module/work/tmp/output_1655223409664/kaiju_output/MAR_Sed_1-1.kaiju	65.2054	831826	NA	unclassified
ORDER	percent	reads	taxon_id	taxon_name
/kb/module/work/tmp/output_1655223409664/kaiju_output/MAR_SED_2-1.kaiju	25.7545	100223	204455	Rhodobacterales
/kb/module/work/tmp/output_1655223409664/kaiju_output/MAR_SED_2-1.kaiju	12.5235	48735	200644	Flavobacteriales
/kb/module/work/tmp/output_1655223409664/kaiju_output/MAR_SED_2-1.kaiju	6.09126	23704	768507	Cytophagales
/kb/module/work/tmp/output_1655223409664/kaiju_output/MAR_SED_2-1.kaiju	5.13301	19975	48461	Verrucomicrobiales
/kb/module/work/tmp/output_1655223409664/kaiju_output/MAR_SED_2-1.kaiju	4.58155	17829	356	Rhizobiales
/kb/module/work/tmp/output_1655223409664/kaiju_output/MAR_SED_2-1.kaiju	4.50651	17537	80840	Burkholderiales
/kb/module/work/tmp/output_1655223409664/kaiju_output/MAR_SED_2-1.kaiju	2.28885	8907	135613	Chromatiales
/kb/module/work/tmp/output_1655223409664/kaiju_output/MAR_SED_2-1.kaiju	2.12593	8273	1643688	Leptospirales
/kb/module/work/tmp/output_1655223409664/kaiju_output/MAR_SED_2-1.kaiju	1.99873	7778	135614	Xanthomonadales
/kb/module/work/tmp/output_1655223409664/kaiju_output/MAR_SED_2-1.kaiju	1.40563	5470	72274	Pseudomonadales
/kb/module/work/tmp/output_1655223409664/kaiju_output/MAR_SED_2-1.kaiju	1.27689	4969	204441	Rhodospirillales
/kb/module/work/tmp/output_1655223409664/kaiju_output/MAR_SED_2-1.kaiju	1.27586	4965	204457	Sphingomonadales
/kb/module/work/tmp/output_1655223409664/kaiju_output/MAR_SED_2-1.kaiju	1.22396	4763	200666	Sphingobacteriales
/kb/module/work/tmp/output_1655223409664/kaiju_output/MAR_SED_2-1.kaiju	1.22062	4750	135622	Alteromonadales
/kb/module/work/tmp/output_1655223409664/kaiju_output/MAR_SED_2-1.kaiju	1.06335	4138	135619	Oceanospirillales
/kb/module/work/tmp/output_1655223409664/kaiju_output/MAR_SED_2-1.kaiju	1.05384	4101	1890424	Synechococcales
/kb/module/work/tmp/output_1655223409664/kaiju_output/MAR_SED_2-1.kaiju	0.9012	3507	1853229	Chitinophagales
/kb/module/work/tmp/output_1655223409664/kaiju_output/MAR_SED_2-1.kaiju	0.856229	3332	1385	Bacillales
/kb/module/work/tmp/output_1655223409664/kaiju_output/MAR_SED_2-1.kaiju	0.809461	3150	171549	Bacteroidales
/kb/module/work/tmp/output_1655223409664/kaiju_output/MAR_SED_2-1.kaiju	0.761664	2964	204458	Caulobacterales
/kb/module/work/tmp/output_1655223409664/kaiju_output/MAR_SED_2-1.kaiju	0.630351	2453	85006	Micrococcales
/kb/module/work/tmp/output_1655223409664/kaiju_output/MAR_SED_2-1.kaiju	0.607481	2364	1706369	Cellvibrionales
/kb/module/work/tmp/output_1655223409664/kaiju_output/MAR_SED_2-1.kaiju	0.539126	2098	186802	Clostridiales
/kb/module/work/tmp/output_1655223409664/kaiju_output/MAR_SED_2-1.kaiju	0.506491	1971	1970189	Marinilabiliales
/kb/module/work/tmp/output_1655223409664/kaiju_output/MAR_SED_2-1.kaiju	0.502123	1954	415000	Opitutales
/kb/module/work/tmp/output_1655223409664/kaiju_output/MAR_SED_2-1.kaiju	0.155211	604	10239	Viruses
/kb/module/work/tmp/output_1655223409664/kaiju_output/MAR_SED_2-1.kaiju	6.57899	25602	NA	cannot be assigned to a (non-viral) order
/kb/module/work/tmp/output_1655223409664/kaiju_output/MAR_SED_2-1.kaiju	13.6277	53032	NA	belong to a (non-viral) order with less than 0.5% of all reads
/kb/module/work/tmp/output_1655223409664/kaiju_output/MAR_SED_2-1.kaiju	65.1712	728170	NA	unclassified
FAMILY	percent	reads	taxon_id	taxon_name
/kb/module/work/tmp/output_1655223409664/kaiju_output/MAR_Sed_1-1.kaiju	21.4531	95225	31989	Rhodobacteraceae
/kb/module/work/tmp/output_1655223409664/kaiju_output/MAR_Sed_1-1.kaiju	12.1888	54103	49546	Flavobacteriaceae
/kb/module/work/tmp/output_1655223409664/kaiju_output/MAR_Sed_1-1.kaiju	4.72385	20968	203557	Verrucomicrobiaceae
/kb/module/work/tmp/output_1655223409664/kaiju_output/MAR_Sed_1-1.kaiju	4.08043	18112	69657	Hyphomonadaceae
/kb/module/work/tmp/output_1655223409664/kaiju_output/MAR_Sed_1-1.kaiju	3.66072	16249	563798	Cyclobacteriaceae
/kb/module/work/tmp/output_1655223409664/kaiju_output/MAR_Sed_1-1.kaiju	2.14137	9505	170	Leptospiraceae
/kb/module/work/tmp/output_1655223409664/kaiju_output/MAR_Sed_1-1.kaiju	1.7149	7612	80864	Comamonadaceae
/kb/module/work/tmp/output_1655223409664/kaiju_output/MAR_Sed_1-1.kaiju	1.46731	6513	32033	Xanthomonadaceae
/kb/module/work/tmp/output_1655223409664/kaiju_output/MAR_Sed_1-1.kaiju	1.21521	5394	135621	Pseudomonadaceae
/kb/module/work/tmp/output_1655223409664/kaiju_output/MAR_Sed_1-1.kaiju	1.21138	5377	84566	Sphingobacteriaceae
/kb/module/work/tmp/output_1655223409664/kaiju_output/MAR_Sed_1-1.kaiju	1.06764	4739	89373	Cytophagaceae
/kb/module/work/tmp/output_1655223409664/kaiju_output/MAR_Sed_1-1.kaiju	0.95635	4245	41297	Sphingomonadaceae
/kb/module/work/tmp/output_1655223409664/kaiju_output/MAR_Sed_1-1.kaiju	0.916925	4070	563835	Chitinophagaceae
/kb/module/work/tmp/output_1655223409664/kaiju_output/MAR_Sed_1-1.kaiju	0.901605	4002	82115	Rhizobiaceae
/kb/module/work/tmp/output_1655223409664/kaiju_output/MAR_Sed_1-1.kaiju	0.865559	3842	1676141	Wenzhouxiangellaceae
/kb/module/work/tmp/output_1655223409664/kaiju_output/MAR_Sed_1-1.kaiju	0.849113	3769	41295	Rhodospirillaceae
/kb/module/work/tmp/output_1655223409664/kaiju_output/MAR_Sed_1-1.kaiju	0.818248	3632	69277	Phyllobacteriaceae
/kb/module/work/tmp/output_1655223409664/kaiju_output/MAR_Sed_1-1.kaiju	0.797522	3540	72276	Ectothiorhodospiraceae
/kb/module/work/tmp/output_1655223409664/kaiju_output/MAR_Sed_1-1.kaiju	0.73354	3256	1853232	Hymenobacteraceae
/kb/module/work/tmp/output_1655223409664/kaiju_output/MAR_Sed_1-1.kaiju	0.730386	3242	76892	Caulobacteraceae
/kb/module/work/tmp/output_1655223409664/kaiju_output/MAR_Sed_1-1.kaiju	0.71822	3188	72275	Alteromonadaceae
/kb/module/work/tmp/output_1655223409664/kaiju_output/MAR_Sed_1-1.kaiju	0.642298	2851	119060	Burkholderiaceae
/kb/module/work/tmp/output_1655223409664/kaiju_output/MAR_Sed_1-1.kaiju	0.613236	2722	41294	Bradyrhizobiaceae
/kb/module/work/tmp/output_1655223409664/kaiju_output/MAR_Sed_1-1.kaiju	0.610983	2712	28256	Halomonadaceae
/kb/module/work/tmp/output_1655223409664/kaiju_output/MAR_Sed_1-1.kaiju	0.513883	2281	1890426	Synechococcaceae
/kb/module/work/tmp/output_1655223409664/kaiju_output/MAR_Sed_1-1.kaiju	0.51118	2269	1775411	Rhodanobacteraceae
/kb/module/work/tmp/output_1655223409664/kaiju_output/MAR_Sed_1-1.kaiju	0.500141	2220	119045	Methylobacteriaceae
/kb/module/work/tmp/output_1655223409664/kaiju_output/MAR_Sed_1-1.kaiju	0.154323	685	10239	Viruses
/kb/module/work/tmp/output_1655223409664/kaiju_output/MAR_Sed_1-1.kaiju	9.39904	41720	NA	cannot be assigned to a (non-viral) family
/kb/module/work/tmp/output_1655223409664/kaiju_output/MAR_Sed_1-1.kaiju	23.8427	105832	NA	belong to a (non-viral) family with less than 0.5% of all reads
/kb/module/work/tmp/output_1655223409664/kaiju_output/MAR_Sed_1-1.kaiju	65.2054	831826	NA	unclassified
FAMILY	percent	reads	taxon_id	taxon_name
/kb/module/work/tmp/output_1655223409664/kaiju_output/MAR_SED_2-1.kaiju	21.7218	84530	31989	Rhodobacteraceae
/kb/module/work/tmp/output_1655223409664/kaiju_output/MAR_SED_2-1.kaiju	12.089	47044	49546	Flavobacteriaceae
/kb/module/work/tmp/output_1655223409664/kaiju_output/MAR_SED_2-1.kaiju	4.68254	18222	203557	Verrucomicrobiaceae
/kb/module/work/tmp/output_1655223409664/kaiju_output/MAR_SED_2-1.kaiju	4.02597	15667	69657	Hyphomonadaceae
/kb/module/work/tmp/output_1655223409664/kaiju_output/MAR_SED_2-1.kaiju	3.5994	14007	563798	Cyclobacteriaceae
/kb/module/work/tmp/output_1655223409664/kaiju_output/MAR_SED_2-1.kaiju	2.12593	8273	170	Leptospiraceae
/kb/module/work/tmp/output_1655223409664/kaiju_output/MAR_SED_2-1.kaiju	1.75948	6847	80864	Comamonadaceae
/kb/module/work/tmp/output_1655223409664/kaiju_output/MAR_SED_2-1.kaiju	1.45754	5672	32033	Xanthomonadaceae
/kb/module/work/tmp/output_1655223409664/kaiju_output/MAR_SED_2-1.kaiju	1.24194	4833	135621	Pseudomonadaceae
/kb/module/work/tmp/output_1655223409664/kaiju_output/MAR_SED_2-1.kaiju	1.22396	4763	84566	Sphingobacteriaceae
/kb/module/work/tmp/output_1655223409664/kaiju_output/MAR_SED_2-1.kaiju	1.04896	4082	89373	Cytophagaceae
/kb/module/work/tmp/output_1655223409664/kaiju_output/MAR_SED_2-1.kaiju	0.919702	3579	41297	Sphingomonadaceae
/kb/module/work/tmp/output_1655223409664/kaiju_output/MAR_SED_2-1.kaiju	0.9012	3507	563835	Chitinophagaceae
/kb/module/work/tmp/output_1655223409664/kaiju_output/MAR_SED_2-1.kaiju	0.898373	3496	82115	Rhizobiaceae
/kb/module/work/tmp/output_1655223409664/kaiju_output/MAR_SED_2-1.kaiju	0.870106	3386	1676141	Wenzhouxiangellaceae
/kb/module/work/tmp/output_1655223409664/kaiju_output/MAR_SED_2-1.kaiju	0.840297	3270	41295	Rhodospirillaceae
/kb/module/work/tmp/output_1655223409664/kaiju_output/MAR_SED_2-1.kaiju	0.804578	3131	69277	Phyllobacteriaceae
/kb/module/work/tmp/output_1655223409664/kaiju_output/MAR_SED_2-1.kaiju	0.799439	3111	72276	Ectothiorhodospiraceae
/kb/module/work/tmp/output_1655223409664/kaiju_output/MAR_SED_2-1.kaiju	0.761664	2964	76892	Caulobacteraceae
/kb/module/work/tmp/output_1655223409664/kaiju_output/MAR_SED_2-1.kaiju	0.722861	2813	1853232	Hymenobacteraceae
/kb/module/work/tmp/output_1655223409664/kaiju_output/MAR_SED_2-1.kaiju	0.720035	2802	72275	Alteromonadaceae
/kb/module/work/tmp/output_1655223409664/kaiju_output/MAR_SED_2-1.kaiju	0.65682	2556	119060	Burkholderiaceae
/kb/module/work/tmp/output_1655223409664/kaiju_output/MAR_SED_2-1.kaiju	0.637804	2482	41294	Bradyrhizobiaceae
/kb/module/work/tmp/output_1655223409664/kaiju_output/MAR_SED_2-1.kaiju	0.614419	2391	28256	Halomonadaceae
/kb/module/work/tmp/output_1655223409664/kaiju_output/MAR_SED_2-1.kaiju	0.521652	2030	1890426	Synechococcaceae
/kb/module/work/tmp/output_1655223409664/kaiju_output/MAR_SED_2-1.kaiju	0.510603	1987	1775411	Rhodanobacteraceae
/kb/module/work/tmp/output_1655223409664/kaiju_output/MAR_SED_2-1.kaiju	0.502123	1954	134623	Opitutaceae
/kb/module/work/tmp/output_1655223409664/kaiju_output/MAR_SED_2-1.kaiju	0.155211	604	10239	Viruses
/kb/module/work/tmp/output_1655223409664/kaiju_output/MAR_SED_2-1.kaiju	9.45039	36776	NA	cannot be assigned to a (non-viral) family
/kb/module/work/tmp/output_1655223409664/kaiju_output/MAR_SED_2-1.kaiju	23.7362	92369	NA	belong to a (non-viral) family with less than 0.5% of all reads
/kb/module/work/tmp/output_1655223409664/kaiju_output/MAR_SED_2-1.kaiju	65.1712	728170	NA	unclassified
GENUS	percent	reads	taxon_id	taxon_name
/kb/module/work/tmp/output_1655223409664/kaiju_output/MAR_Sed_1-1.kaiju	8.68668	38558	119541	Rhodobaca
/kb/module/work/tmp/output_1655223409664/kaiju_output/MAR_Sed_1-1.kaiju	4.2735	18969	518753	Luteolibacter
/kb/module/work/tmp/output_1655223409664/kaiju_output/MAR_Sed_1-1.kaiju	3.67761	16324	237	Flavobacterium
/kb/module/work/tmp/output_1655223409664/kaiju_output/MAR_Sed_1-1.kaiju	2.27226	10086	85	Hyphomonas
/kb/module/work/tmp/output_1655223409664/kaiju_output/MAR_Sed_1-1.kaiju	2.05666	9129	171	Leptospira
/kb/module/work/tmp/output_1655223409664/kaiju_output/MAR_Sed_1-1.kaiju	1.64348	7295	232244	Belliella
/kb/module/work/tmp/output_1655223409664/kaiju_output/MAR_Sed_1-1.kaiju	1.48398	6587	265	Paracoccus
/kb/module/work/tmp/output_1655223409664/kaiju_output/MAR_Sed_1-1.kaiju	1.4637	6497	1433402	Glycocaulis
/kb/module/work/tmp/output_1655223409664/kaiju_output/MAR_Sed_1-1.kaiju	1.14176	5068	286	Pseudomonas
/kb/module/work/tmp/output_1655223409664/kaiju_output/MAR_Sed_1-1.kaiju	0.95207	4226	1060	Rhodobacter
/kb/module/work/tmp/output_1655223409664/kaiju_output/MAR_Sed_1-1.kaiju	0.865559	3842	1676142	Wenzhouxiangella
/kb/module/work/tmp/output_1655223409664/kaiju_output/MAR_Sed_1-1.kaiju	0.825458	3664	68288	Cyclobacterium
/kb/module/work/tmp/output_1655223409664/kaiju_output/MAR_Sed_1-1.kaiju	0.7608	3377	59732	Chryseobacterium
/kb/module/work/tmp/output_1655223409664/kaiju_output/MAR_Sed_1-1.kaiju	0.74503	3307	2489367	Candidatus Cyclonatronum
/kb/module/work/tmp/output_1655223409664/kaiju_output/MAR_Sed_1-1.kaiju	0.736018	3267	2211641	Yoonia
/kb/module/work/tmp/output_1655223409664/kaiju_output/MAR_Sed_1-1.kaiju	0.687356	3051	60136	Sulfitobacter
/kb/module/work/tmp/output_1655223409664/kaiju_output/MAR_Sed_1-1.kaiju	0.66325	2944	390846	Echinicola
/kb/module/work/tmp/output_1655223409664/kaiju_output/MAR_Sed_1-1.kaiju	0.612109	2717	47420	Hydrogenophaga
/kb/module/work/tmp/output_1655223409664/kaiju_output/MAR_Sed_1-1.kaiju	0.558941	2481	74030	Roseovarius
/kb/module/work/tmp/output_1655223409664/kaiju_output/MAR_Sed_1-1.kaiju	0.516812	2294	2745	Halomonas
/kb/module/work/tmp/output_1655223409664/kaiju_output/MAR_Sed_1-1.kaiju	0.154323	685	10239	Viruses
/kb/module/work/tmp/output_1655223409664/kaiju_output/MAR_Sed_1-1.kaiju	11.7565	52184	NA	cannot be assigned to a (non-viral) genus
/kb/module/work/tmp/output_1655223409664/kaiju_output/MAR_Sed_1-1.kaiju	53.4662	237323	NA	belong to a (non-viral) genus with less than 0.5% of all reads
/kb/module/work/tmp/output_1655223409664/kaiju_output/MAR_Sed_1-1.kaiju	65.2054	831826	NA	unclassified
GENUS	percent	reads	taxon_id	taxon_name
/kb/module/work/tmp/output_1655223409664/kaiju_output/MAR_SED_2-1.kaiju	8.7874	34196	119541	Rhodobaca
/kb/module/work/tmp/output_1655223409664/kaiju_output/MAR_SED_2-1.kaiju	4.23078	16464	518753	Luteolibacter
/kb/module/work/tmp/output_1655223409664/kaiju_output/MAR_SED_2-1.kaiju	3.61662	14074	237	Flavobacterium
/kb/module/work/tmp/output_1655223409664/kaiju_output/MAR_SED_2-1.kaiju	2.21638	8625	85	Hyphomonas
/kb/module/work/tmp/output_1655223409664/kaiju_output/MAR_SED_2-1.kaiju	2.04883	7973	171	Leptospira
/kb/module/work/tmp/output_1655223409664/kaiju_output/MAR_SED_2-1.kaiju	1.61275	6276	232244	Belliella
/kb/module/work/tmp/output_1655223409664/kaiju_output/MAR_SED_2-1.kaiju	1.49558	5820	265	Paracoccus
/kb/module/work/tmp/output_1655223409664/kaiju_output/MAR_SED_2-1.kaiju	1.45986	5681	1433402	Glycocaulis
/kb/module/work/tmp/output_1655223409664/kaiju_output/MAR_SED_2-1.kaiju	1.15843	4508	286	Pseudomonas
/kb/module/work/tmp/output_1655223409664/kaiju_output/MAR_SED_2-1.kaiju	0.979062	3810	1060	Rhodobacter
/kb/module/work/tmp/output_1655223409664/kaiju_output/MAR_SED_2-1.kaiju	0.870106	3386	1676142	Wenzhouxiangella
/kb/module/work/tmp/output_1655223409664/kaiju_output/MAR_SED_2-1.kaiju	0.833873	3245	68288	Cyclobacterium
/kb/module/work/tmp/output_1655223409664/kaiju_output/MAR_SED_2-1.kaiju	0.756011	2942	2489367	Candidatus Cyclonatronum
/kb/module/work/tmp/output_1655223409664/kaiju_output/MAR_SED_2-1.kaiju	0.736995	2868	59732	Chryseobacterium
/kb/module/work/tmp/output_1655223409664/kaiju_output/MAR_SED_2-1.kaiju	0.735196	2861	2211641	Yoonia
/kb/module/work/tmp/output_1655223409664/kaiju_output/MAR_SED_2-1.kaiju	0.688941	2681	60136	Sulfitobacter
/kb/module/work/tmp/output_1655223409664/kaiju_output/MAR_SED_2-1.kaiju	0.644485	2508	390846	Echinicola
/kb/module/work/tmp/output_1655223409664/kaiju_output/MAR_SED_2-1.kaiju	0.63215	2460	47420	Hydrogenophaga
/kb/module/work/tmp/output_1655223409664/kaiju_output/MAR_SED_2-1.kaiju	0.566622	2205	74030	Roseovarius
/kb/module/work/tmp/output_1655223409664/kaiju_output/MAR_SED_2-1.kaiju	0.510089	1985	2745	Halomonas
/kb/module/work/tmp/output_1655223409664/kaiju_output/MAR_SED_2-1.kaiju	0.155211	604	10239	Viruses
/kb/module/work/tmp/output_1655223409664/kaiju_output/MAR_SED_2-1.kaiju	11.8281	46029	NA	cannot be assigned to a (non-viral) genus
/kb/module/work/tmp/output_1655223409664/kaiju_output/MAR_SED_2-1.kaiju	53.4365	207947	NA	belong to a (non-viral) genus with less than 0.5% of all reads
/kb/module/work/tmp/output_1655223409664/kaiju_output/MAR_SED_2-1.kaiju	65.1712	728170	NA	unclassified

## Sheet: July 2021 Purple Biofilm
PHYLUM	percent	reads	taxon_id	taxon_name
/kb/module/work/tmp/output_1644971060676/kaiju_output/Ney.S3.Metagenome.Seqs-1.kaiju	82.8283	1036793	1224	Proteobacteria
/kb/module/work/tmp/output_1644971060676/kaiju_output/Ney.S3.Metagenome.Seqs-1.kaiju	7.05044	88253	976	Bacteroidetes
/kb/module/work/tmp/output_1644971060676/kaiju_output/Ney.S3.Metagenome.Seqs-1.kaiju	3.2558	40754	1117	Cyanobacteria
/kb/module/work/tmp/output_1644971060676/kaiju_output/Ney.S3.Metagenome.Seqs-1.kaiju	1.90352	23827	201174	Actinobacteria
/kb/module/work/tmp/output_1644971060676/kaiju_output/Ney.S3.Metagenome.Seqs-1.kaiju	1.75053	21912	1239	Firmicutes
/kb/module/work/tmp/output_1644971060676/kaiju_output/Ney.S3.Metagenome.Seqs-1.kaiju	0.509292	6375	203682	Planctomycetes
/kb/module/work/tmp/output_1644971060676/kaiju_output/Ney.S3.Metagenome.Seqs-1.kaiju	0.210587	2636	10239	Viruses
/kb/module/work/tmp/output_1644971060676/kaiju_output/Ney.S3.Metagenome.Seqs-1.kaiju	0.515923	6458	NA	cannot be assigned to a (non-viral) phylum
/kb/module/work/tmp/output_1644971060676/kaiju_output/Ney.S3.Metagenome.Seqs-1.kaiju	1.97558	24729	NA	belong to a (non-viral) phylum with less than 0.5% of all reads
/kb/module/work/tmp/output_1644971060676/kaiju_output/Ney.S3.Metagenome.Seqs-1.kaiju	37.7889	760344	NA	unclassified
CLASS	percent	reads	taxon_id	taxon_name
/kb/module/work/tmp/output_1644971060676/kaiju_output/Ney.S3.Metagenome.Seqs-1.kaiju	28.8762	361454	28216	Betaproteobacteria
/kb/module/work/tmp/output_1644971060676/kaiju_output/Ney.S3.Metagenome.Seqs-1.kaiju	22.0885	276490	28211	Alphaproteobacteria
/kb/module/work/tmp/output_1644971060676/kaiju_output/Ney.S3.Metagenome.Seqs-1.kaiju	18.6416	233344	1236	Gammaproteobacteria
/kb/module/work/tmp/output_1644971060676/kaiju_output/Ney.S3.Metagenome.Seqs-1.kaiju	9.81324	122836	29547	Epsilonproteobacteria
/kb/module/work/tmp/output_1644971060676/kaiju_output/Ney.S3.Metagenome.Seqs-1.kaiju	3.31204	41458	117743	Flavobacteriia
/kb/module/work/tmp/output_1644971060676/kaiju_output/Ney.S3.Metagenome.Seqs-1.kaiju	2.06449	25842	28221	Deltaproteobacteria
/kb/module/work/tmp/output_1644971060676/kaiju_output/Ney.S3.Metagenome.Seqs-1.kaiju	1.80325	22572	768503	Cytophagia
/kb/module/work/tmp/output_1644971060676/kaiju_output/Ney.S3.Metagenome.Seqs-1.kaiju	1.72169	21551	1760	Actinobacteria
/kb/module/work/tmp/output_1644971060676/kaiju_output/Ney.S3.Metagenome.Seqs-1.kaiju	1.05398	13193	200643	Bacteroidia
/kb/module/work/tmp/output_1644971060676/kaiju_output/Ney.S3.Metagenome.Seqs-1.kaiju	0.733381	9180	186801	Clostridia
/kb/module/work/tmp/output_1644971060676/kaiju_output/Ney.S3.Metagenome.Seqs-1.kaiju	0.717962	8987	91061	Bacilli
/kb/module/work/tmp/output_1644971060676/kaiju_output/Ney.S3.Metagenome.Seqs-1.kaiju	0.210587	2636	10239	Viruses
/kb/module/work/tmp/output_1644971060676/kaiju_output/Ney.S3.Metagenome.Seqs-1.kaiju	5.38699	67431	NA	cannot be assigned to a (non-viral) class
/kb/module/work/tmp/output_1644971060676/kaiju_output/Ney.S3.Metagenome.Seqs-1.kaiju	3.57607	44763	NA	belong to a (non-viral) class with less than 0.5% of all reads
/kb/module/work/tmp/output_1644971060676/kaiju_output/Ney.S3.Metagenome.Seqs-1.kaiju	37.7889	760344	NA	unclassified
ORDER	percent	reads	taxon_id	taxon_name
/kb/module/work/tmp/output_1644971060676/kaiju_output/Ney.S3.Metagenome.Seqs-1.kaiju	22.0413	275899	80840	Burkholderiales
/kb/module/work/tmp/output_1644971060676/kaiju_output/Ney.S3.Metagenome.Seqs-1.kaiju	16.1619	202304	204455	Rhodobacterales
/kb/module/work/tmp/output_1644971060676/kaiju_output/Ney.S3.Metagenome.Seqs-1.kaiju	9.53283	119326	213849	Campylobacterales
/kb/module/work/tmp/output_1644971060676/kaiju_output/Ney.S3.Metagenome.Seqs-1.kaiju	4.28716	53664	135613	Chromatiales
/kb/module/work/tmp/output_1644971060676/kaiju_output/Ney.S3.Metagenome.Seqs-1.kaiju	3.31204	41458	200644	Flavobacteriales
/kb/module/work/tmp/output_1644971060676/kaiju_output/Ney.S3.Metagenome.Seqs-1.kaiju	2.83734	35516	206389	Rhodocyclales
/kb/module/work/tmp/output_1644971060676/kaiju_output/Ney.S3.Metagenome.Seqs-1.kaiju	2.77063	34681	72273	Thiotrichales
/kb/module/work/tmp/output_1644971060676/kaiju_output/Ney.S3.Metagenome.Seqs-1.kaiju	2.53719	31759	356	Rhizobiales
/kb/module/work/tmp/output_1644971060676/kaiju_output/Ney.S3.Metagenome.Seqs-1.kaiju	2.42151	30311	32003	Nitrosomonadales
/kb/module/work/tmp/output_1644971060676/kaiju_output/Ney.S3.Metagenome.Seqs-1.kaiju	2.33627	29244	135614	Xanthomonadales
/kb/module/work/tmp/output_1644971060676/kaiju_output/Ney.S3.Metagenome.Seqs-1.kaiju	2.02247	25316	72274	Pseudomonadales
/kb/module/work/tmp/output_1644971060676/kaiju_output/Ney.S3.Metagenome.Seqs-1.kaiju	1.80325	22572	768507	Cytophagales
/kb/module/work/tmp/output_1644971060676/kaiju_output/Ney.S3.Metagenome.Seqs-1.kaiju	1.58084	19788	1118	Chroococcales
/kb/module/work/tmp/output_1644971060676/kaiju_output/Ney.S3.Metagenome.Seqs-1.kaiju	1.19634	14975	204457	Sphingomonadales
/kb/module/work/tmp/output_1644971060676/kaiju_output/Ney.S3.Metagenome.Seqs-1.kaiju	1.16167	14541	135619	Oceanospirillales
/kb/module/work/tmp/output_1644971060676/kaiju_output/Ney.S3.Metagenome.Seqs-1.kaiju	1.13946	14263	135622	Alteromonadales
/kb/module/work/tmp/output_1644971060676/kaiju_output/Ney.S3.Metagenome.Seqs-1.kaiju	1.09448	13700	213118	Desulfobacterales
/kb/module/work/tmp/output_1644971060676/kaiju_output/Ney.S3.Metagenome.Seqs-1.kaiju	0.916806	11476	204441	Rhodospirillales
/kb/module/work/tmp/output_1644971060676/kaiju_output/Ney.S3.Metagenome.Seqs-1.kaiju	0.864319	10819	135618	Methylococcales
/kb/module/work/tmp/output_1644971060676/kaiju_output/Ney.S3.Metagenome.Seqs-1.kaiju	0.86376	10812	85006	Micrococcales
/kb/module/work/tmp/output_1644971060676/kaiju_output/Ney.S3.Metagenome.Seqs-1.kaiju	0.824454	10320	91347	Enterobacterales
/kb/module/work/tmp/output_1644971060676/kaiju_output/Ney.S3.Metagenome.Seqs-1.kaiju	0.802485	10045	206351	Neisseriales
/kb/module/work/tmp/output_1644971060676/kaiju_output/Ney.S3.Metagenome.Seqs-1.kaiju	0.646542	8093	186802	Clostridiales
/kb/module/work/tmp/output_1644971060676/kaiju_output/Ney.S3.Metagenome.Seqs-1.kaiju	0.614985	7698	204458	Caulobacterales
/kb/module/work/tmp/output_1644971060676/kaiju_output/Ney.S3.Metagenome.Seqs-1.kaiju	0.609154	7625	171549	Bacteroidales
/kb/module/work/tmp/output_1644971060676/kaiju_output/Ney.S3.Metagenome.Seqs-1.kaiju	0.574881	7196	1706369	Cellvibrionales
/kb/module/work/tmp/output_1644971060676/kaiju_output/Ney.S3.Metagenome.Seqs-1.kaiju	0.553631	6930	1385	Bacillales
/kb/module/work/tmp/output_1644971060676/kaiju_output/Ney.S3.Metagenome.Seqs-1.kaiju	0.210587	2636	10239	Viruses
/kb/module/work/tmp/output_1644971060676/kaiju_output/Ney.S3.Metagenome.Seqs-1.kaiju	4.94952	61955	NA	cannot be assigned to a (non-viral) order
/kb/module/work/tmp/output_1644971060676/kaiju_output/Ney.S3.Metagenome.Seqs-1.kaiju	9.33223	116815	NA	belong to a (non-viral) order with less than 0.5% of all reads
/kb/module/work/tmp/output_1644971060676/kaiju_output/Ney.S3.Metagenome.Seqs-1.kaiju	37.7889	760344	NA	unclassified
FAMILY	percent	reads	taxon_id	taxon_name
/kb/module/work/tmp/output_1644971060676/kaiju_output/Ney.S3.Metagenome.Seqs-1.kaiju	15.5756	194965	31989	Rhodobacteraceae
/kb/module/work/tmp/output_1644971060676/kaiju_output/Ney.S3.Metagenome.Seqs-1.kaiju	13.8441	173292	80864	Comamonadaceae
/kb/module/work/tmp/output_1644971060676/kaiju_output/Ney.S3.Metagenome.Seqs-1.kaiju	7.72742	96727	72293	Helicobacteraceae
/kb/module/work/tmp/output_1644971060676/kaiju_output/Ney.S3.Metagenome.Seqs-1.kaiju	3.21409	40232	49546	Flavobacteriaceae
/kb/module/work/tmp/output_1644971060676/kaiju_output/Ney.S3.Metagenome.Seqs-1.kaiju	2.59304	32458	135616	Piscirickettsiaceae
/kb/module/work/tmp/output_1644971060676/kaiju_output/Ney.S3.Metagenome.Seqs-1.kaiju	2.04971	25657	2008794	Zoogloeaceae
/kb/module/work/tmp/output_1644971060676/kaiju_output/Ney.S3.Metagenome.Seqs-1.kaiju	1.7844	22336	32033	Xanthomonadaceae
/kb/module/work/tmp/output_1644971060676/kaiju_output/Ney.S3.Metagenome.Seqs-1.kaiju	1.71673	21489	119060	Burkholderiaceae
/kb/module/work/tmp/output_1644971060676/kaiju_output/Ney.S3.Metagenome.Seqs-1.kaiju	1.70587	21353	72294	Campylobacteraceae
/kb/module/work/tmp/output_1644971060676/kaiju_output/Ney.S3.Metagenome.Seqs-1.kaiju	1.6962	21232	135621	Pseudomonadaceae
/kb/module/work/tmp/output_1644971060676/kaiju_output/Ney.S3.Metagenome.Seqs-1.kaiju	1.29188	16171	1890464	Chroococcaceae
/kb/module/work/tmp/output_1644971060676/kaiju_output/Ney.S3.Metagenome.Seqs-1.kaiju	1.28414	16074	72276	Ectothiorhodospiraceae
/kb/module/work/tmp/output_1644971060676/kaiju_output/Ney.S3.Metagenome.Seqs-1.kaiju	1.08274	13553	563798	Cyclobacteriaceae
/kb/module/work/tmp/output_1644971060676/kaiju_output/Ney.S3.Metagenome.Seqs-1.kaiju	1.02202	12793	255526	Halothiobacillaceae
/kb/module/work/tmp/output_1644971060676/kaiju_output/Ney.S3.Metagenome.Seqs-1.kaiju	0.994139	12444	1046	Chromatiaceae
/kb/module/work/tmp/output_1644971060676/kaiju_output/Ney.S3.Metagenome.Seqs-1.kaiju	0.945167	11831	213121	Desulfobulbaceae
/kb/module/work/tmp/output_1644971060676/kaiju_output/Ney.S3.Metagenome.Seqs-1.kaiju	0.921919	11540	41297	Sphingomonadaceae
/kb/module/work/tmp/output_1644971060676/kaiju_output/Ney.S3.Metagenome.Seqs-1.kaiju	0.901627	11286	75682	Oxalobacteraceae
/kb/module/work/tmp/output_1644971060676/kaiju_output/Ney.S3.Metagenome.Seqs-1.kaiju	0.864319	10819	403	Methylococcaceae
/kb/module/work/tmp/output_1644971060676/kaiju_output/Ney.S3.Metagenome.Seqs-1.kaiju	0.766215	9591	506	Alcaligenaceae
/kb/module/work/tmp/output_1644971060676/kaiju_output/Ney.S3.Metagenome.Seqs-1.kaiju	0.66891	8373	206379	Nitrosomonadaceae
/kb/module/work/tmp/output_1644971060676/kaiju_output/Ney.S3.Metagenome.Seqs-1.kaiju	0.627129	7850	85023	Microbacteriaceae
/kb/module/work/tmp/output_1644971060676/kaiju_output/Ney.S3.Metagenome.Seqs-1.kaiju	0.614985	7698	76892	Caulobacteraceae
/kb/module/work/tmp/output_1644971060676/kaiju_output/Ney.S3.Metagenome.Seqs-1.kaiju	0.583349	7302	69657	Hyphomonadaceae
/kb/module/work/tmp/output_1644971060676/kaiju_output/Ney.S3.Metagenome.Seqs-1.kaiju	0.562978	7047	41295	Rhodospirillaceae
/kb/module/work/tmp/output_1644971060676/kaiju_output/Ney.S3.Metagenome.Seqs-1.kaiju	0.546361	6839	2008790	Thiobacillaceae
/kb/module/work/tmp/output_1644971060676/kaiju_output/Ney.S3.Metagenome.Seqs-1.kaiju	0.530543	6641	82115	Rhizobiaceae
/kb/module/work/tmp/output_1644971060676/kaiju_output/Ney.S3.Metagenome.Seqs-1.kaiju	0.526389	6589	1775411	Rhodanobacteraceae
/kb/module/work/tmp/output_1644971060676/kaiju_output/Ney.S3.Metagenome.Seqs-1.kaiju	0.52543	6577	90627	Gallionellaceae
/kb/module/work/tmp/output_1644971060676/kaiju_output/Ney.S3.Metagenome.Seqs-1.kaiju	0.516562	6466	72275	Alteromonadaceae
/kb/module/work/tmp/output_1644971060676/kaiju_output/Ney.S3.Metagenome.Seqs-1.kaiju	0.210587	2636	10239	Viruses
/kb/module/work/tmp/output_1644971060676/kaiju_output/Ney.S3.Metagenome.Seqs-1.kaiju	11.1227	139227	NA	cannot be assigned to a (non-viral) family
/kb/module/work/tmp/output_1644971060676/kaiju_output/Ney.S3.Metagenome.Seqs-1.kaiju	20.9828	262649	NA	belong to a (non-viral) family with less than 0.5% of all reads
/kb/module/work/tmp/output_1644971060676/kaiju_output/Ney.S3.Metagenome.Seqs-1.kaiju	37.7889	760344	NA	unclassified
GENUS	percent	reads	taxon_id	taxon_name
/kb/module/work/tmp/output_1644971060676/kaiju_output/Ney.S3.Metagenome.Seqs-1.kaiju	7.82688	97972	47420	Hydrogenophaga
/kb/module/work/tmp/output_1644971060676/kaiju_output/Ney.S3.Metagenome.Seqs-1.kaiju	7.18162	89895	202746	Sulfurimonas
/kb/module/work/tmp/output_1644971060676/kaiju_output/Ney.S3.Metagenome.Seqs-1.kaiju	2.52769	31640	119541	Rhodobaca
/kb/module/work/tmp/output_1644971060676/kaiju_output/Ney.S3.Metagenome.Seqs-1.kaiju	1.52708	19115	286	Pseudomonas
/kb/module/work/tmp/output_1644971060676/kaiju_output/Ney.S3.Metagenome.Seqs-1.kaiju	1.45741	18243	265	Paracoccus
/kb/module/work/tmp/output_1644971060676/kaiju_output/Ney.S3.Metagenome.Seqs-1.kaiju	1.4261	17851	933	Thiomicrospira
/kb/module/work/tmp/output_1644971060676/kaiju_output/Ney.S3.Metagenome.Seqs-1.kaiju	1.36179	17046	2211641	Yoonia
/kb/module/work/tmp/output_1644971060676/kaiju_output/Ney.S3.Metagenome.Seqs-1.kaiju	1.25306	15685	1060	Rhodobacter
/kb/module/work/tmp/output_1644971060676/kaiju_output/Ney.S3.Metagenome.Seqs-1.kaiju	1.22294	15308	12960	Azoarcus
/kb/module/work/tmp/output_1644971060676/kaiju_output/Ney.S3.Metagenome.Seqs-1.kaiju	1.20265	15054	268175	Chondrocystis
/kb/module/work/tmp/output_1644971060676/kaiju_output/Ney.S3.Metagenome.Seqs-1.kaiju	1.17677	14730	28067	Rubrivivax
/kb/module/work/tmp/output_1644971060676/kaiju_output/Ney.S3.Metagenome.Seqs-1.kaiju	1.02202	12793	109262	Halothiobacillus
/kb/module/work/tmp/output_1644971060676/kaiju_output/Ney.S3.Metagenome.Seqs-1.kaiju	1.00405	12568	237	Flavobacterium
/kb/module/work/tmp/output_1644971060676/kaiju_output/Ney.S3.Metagenome.Seqs-1.kaiju	0.898032	11241	28065	Rhodoferax
/kb/module/work/tmp/output_1644971060676/kaiju_output/Ney.S3.Metagenome.Seqs-1.kaiju	0.843628	10560	28196	Arcobacter
/kb/module/work/tmp/output_1644971060676/kaiju_output/Ney.S3.Metagenome.Seqs-1.kaiju	0.826132	10341	1443919	Tabrizicola
/kb/module/work/tmp/output_1644971060676/kaiju_output/Ney.S3.Metagenome.Seqs-1.kaiju	0.819501	10258	427922	Desulfurivibrio
/kb/module/work/tmp/output_1644971060676/kaiju_output/Ney.S3.Metagenome.Seqs-1.kaiju	0.742408	9293	33057	Thauera
/kb/module/work/tmp/output_1644971060676/kaiju_output/Ney.S3.Metagenome.Seqs-1.kaiju	0.74089	9274	12916	Acidovorax
/kb/module/work/tmp/output_1644971060676/kaiju_output/Ney.S3.Metagenome.Seqs-1.kaiju	0.66907	8375	34072	Variovorax
/kb/module/work/tmp/output_1644971060676/kaiju_output/Ney.S3.Metagenome.Seqs-1.kaiju	0.635836	7959	32008	Burkholderia
/kb/module/work/tmp/output_1644971060676/kaiju_output/Ney.S3.Metagenome.Seqs-1.kaiju	0.616903	7722	52972	Polaromonas
/kb/module/work/tmp/output_1644971060676/kaiju_output/Ney.S3.Metagenome.Seqs-1.kaiju	0.572325	7164	106633	Thioalkalivibrio
/kb/module/work/tmp/output_1644971060676/kaiju_output/Ney.S3.Metagenome.Seqs-1.kaiju	0.562339	7039	914	Nitrosomonas
/kb/module/work/tmp/output_1644971060676/kaiju_output/Ney.S3.Metagenome.Seqs-1.kaiju	0.550914	6896	60136	Sulfitobacter
/kb/module/work/tmp/output_1644971060676/kaiju_output/Ney.S3.Metagenome.Seqs-1.kaiju	0.549237	6875	68	Lysobacter
/kb/module/work/tmp/output_1644971060676/kaiju_output/Ney.S3.Metagenome.Seqs-1.kaiju	0.531422	6652	2490452	Serpentinomonas
/kb/module/work/tmp/output_1644971060676/kaiju_output/Ney.S3.Metagenome.Seqs-1.kaiju	0.526548	6591	2039723	Thiomicrorhabdus
/kb/module/work/tmp/output_1644971060676/kaiju_output/Ney.S3.Metagenome.Seqs-1.kaiju	0.210587	2636	10239	Viruses
/kb/module/work/tmp/output_1644971060676/kaiju_output/Ney.S3.Metagenome.Seqs-1.kaiju	10.9686	137298	NA	cannot be assigned to a (non-viral) genus
/kb/module/work/tmp/output_1644971060676/kaiju_output/Ney.S3.Metagenome.Seqs-1.kaiju	48.5456	607663	NA	belong to a (non-viral) genus with less than 0.5% of all reads
/kb/module/work/tmp/output_1644971060676/kaiju_output/Ney.S3.Metagenome.Seqs-1.kaiju	37.7889	760344	NA	unclassified
